# Supplementary material for: Exploring the alpha‐gliadin locus: the 33‐mer peptide with six overlapping coeliac disease epitopes in Triticum aestivum is derived from a subgroup of Aegilops tauschii
Source: Plant J. 2021 Feb 19;106(1):86–94. doi: 10.1111/tpj.15147 (PMC8248119; doi:10.1111/tpj.15147)
Supplement: Supplementary file 1 — Table S1. Old versus new 454 approach. [file TPJ-106-86-s007.xlsx]

## Sheet: Sheet1
Supplementary Table 1. Wheat accessions used.
Ae. tauschii lines from Jones et al. 2013	genome	SSR-group	Sub-population at k = 3; k=7	sequence-tag	nr of reads	used in NIAB Synthetic Hexaploid Wheat (SHW) line
Ent-053	D	10	IIB	MID-27	1638
Ent-062	D	5	IIC	MID-28	4596
Ent-072	D	8	IIC	MID-04	1926
Ent-077	D		IIID	MID-67	199	NIAB-SHW071
Ent-078	D		IIID	MID-68	297	NIAB-SHW095
Ent-081	D		IIID	MID-69	2165	NIAB-SHW096
Ent-087	D		IIID	MID-70	4441	NIAB-SHW083
Ent-090	D		IIIE	MID-71	2871	NIAB-SHW082
Ent-093	D	6	IIB	MID-29	5104
Ent-095	D	10	IIB	MID-10	973
Ent-109	D	1	IIC	MID-22	873
Ent-111	D	1	IIC	MID-18	544
Ent-112	D	3	IIC	MID-01	716
Ent-113	D	5	IIC	MID-05	1371
Ent-118	D	10	IIIG	MID-30	2462	NIAB-SHW086
Ent-131	D	11	IIC	MID-31	3009
Ent-147	D		IIID	MID-72	3759
Ent-151	D		IIID	MID-73	3288
Ent-153	D	8	IIC	MID-32	4032
Ent-176	D	4	IIC	MID-33	5292
Ent-179	D	10	IIIG	MID-44	1106
Ent-189	D	8	IIC	MID-26	2388
Ent-230	D	6	IIC	MID-11	1239
Ent-248	D	3	IIC	MID-34	2947
Ent-270	D	9	IIC	MID-16	926	NIAB-SHW080
Ent-274	D	2	IIB	MID-03	1727
Ent-303	D	13	IIC	MID-25	1538
Ent-310	D	12	IIC	MID-48	1150	NIAB-SHW150
Ent-316	D	13	IIC	MID-02	846
Ent-323	D	12	IIC	MID-46	1688
Ent-356	D	13	IIC	MID-21	1084
Ent-361	D	10	IIIF	MID-35	1022
Ent-367	D	9	IIB	MID-06	834
Ent-378	D	5	IIC	MID-23	520
Ent-385	D	9	IIB	MID-24	1855
Ent-387	D	14	IIB	MID-36	1104
Ent-388	D	14	IIB	MID-37	1800
Ent-389	D	2	IIB	MID-13	888	NIAB-SHW085
Ent-389	D		IIB	MID-74	4854
Ent-390	D	14	IIB	MID-17	855
Ent-392	D	1	IIC	MID-15	809	NIAB-SHW054
Ent-395	D	5	IIC	MID-38	1579
Ent-398	D	8	IIC	MID-39	402
Ent-400	D	7	IIC	MID-20	782
Ent-408	D	4	IIC	MID-14	893
Ent-417	D	3	IIC	MID-07	1626
Ent-419	D	11	IIC	MID-40	1003
Ent-422	D	9	IIC	MID-41	745
Ent-424	D	6	IIC	MID-19	1158
Ent-426	D	3	IIC	MID-42	1025
Ent-429	D	9	IIC	MID-08	1691
bread wheat (T. aestivum) varieties included in this study
Baldus	ABD			MID-07b	4001
Butt 86	ABD			MID-55	4142
Cadenza	ABD			MID-01b	2697
Combi	ABD			MID-04b	2934
Klaros	ABD			MID-05b	9409
Lavett	ABD			MID-06b	4158
Minaret	ABD			MID-08b	3282
Naxos	ABD			MID-02b	3253
Quattro	ABD			MID-03b	5497
durum wheat (T. turgidum) varietiy included in this study
Primadur	AB			MID-49	1462
