# Supplementary material for: Exploring the alpha‐gliadin locus: the 33‐mer peptide with six overlapping coeliac disease epitopes in Triticum aestivum is derived from a subgroup of Aegilops tauschii
Source: Plant J. 2021 Feb 19;106(1):86–94. doi: 10.1111/tpj.15147 (PMC8248119; doi:10.1111/tpj.15147)
Supplement: Supplementary file 2 — Table S2. Clustered transcript sequence data and processing. Clustered transcript nucleotide sequences were translated into proteins and unique peptide variants were grouped. [file TPJ-106-86-s003.xlsx]

## Sheet: Reproducibility
Supplementary Table S2. Reproducibility of 454 sequencing.
seq barcode	MID-11	MID-13	MID-14	MID-16	MID-17	MID-18	MID-26	MID-27	MID-28	MID-29	MID-48	MID-49	MID-63	MID-64	MID-65	MID-66
nr of reads	8779	5263	5739	6400	3144	3625	3442	3730	3804	3463	3540	521	1216	2204	2630	2905
genotype	7975 Abb. Em	7975Abb. Em	7975 Abb. Em	CM1509F1*	CM1509F1	CM1509F1	1D193	1D193	1D193	1D193	cv Monlis	cv Monlis	Einkorn AK	Einkorn AK1	Einkorn AK2	Einkorn AK3
subgenome	BAu	BAu	BAu	BAu	BAu	BAu	Am	Am	Am	Am	Am	Am	Am	Am	Am	Am
										dry grain		dry grain	dry grain
UPV
P18	33.7168	31.864	33.2985	0.078125	0	0	22.4579	19.0349	26.6299	28.0104	29.3785	43.762	34.5395	28.4483	30.6084	31.0843
J1	2.49459	3.2301	3.20613	0.84375	0.890585	0.689655	32.423	35.2011	30.836	44.5279	10.9887	11.3244	33.4704	34.5735	30.7605	27.4699
P13	0	0	0	0	0	0	16.7345	21.8499	19.6635	18.5677	34.6893	24.1843	16.3651	14.2015	16.616	18.1756
P2	0.296161	0.228007	0.331068	39.6094	37.7545	38.8138	0.0290529	0.0536193	0.0788644	0.952931	0	0	0	0.0453721	0.0760456	0.137694
P1	4.52216	3.64811	4.8092	16.7188	17.3346	16	1.42359	1.28686	2.05047	0.779671	2.71186	0.575816	0.575658	1.49728	1.29278	1.23924
P28	6.15104	5.90918	6.96986	3.28125	4.67557	3.03448	0	0	0	0.0866301	0	0	0	0	0	0
P77	0	0	0	0	0	0	0	0	0	0	0	0	0	0	0	0
P4	9.63663	10.8873	9.4093	13.0156	11.0051	13.2414	0.0290529	0	0	0.144383	0	0	0	0	0	0
J2	0	0	0	0	0	0	0	0	0	0	0	0	0	0	0	0
N56	0.0341725	0	0.0696986	0	0	0	4.5613	7.13137	6.09884	0.519781	7.74011	1.53551	3.37171	6.39746	6.9962	7.22892
P33	2.09591	3.76211	2.99704	3.14062	2.8944	1.76552	0	0	0	0.0288767	0	0	0	0	0	0
P6	16.9154	12.6354	13.4518	0	0	0	0	0	0	0	0	0	0	0	0	0
P11	1.01378	2.16606	1.62049	0.75	2.13104	1.02069	0	0	0	0.0288767	0	0	0	0	0	0
P72	0	0	0	0	0	0	2.70192	2.17158	3.52261	0.144383	5.08475	4.60653	0.986842	2.72232	2.54753	3.64888
J4	0	0	0	0	0	0	0	0	0	0	0	0	0	0	0	0
J6	1.7428	2.69808	2.49172	1.84375	2.25827	2.64828	3.34108	2.43968	1.05152	0.144383	0.480226	0.575816	0.657895	0.635209	1.74905	0.929432
P82	0	0	0	0	0	0	0	0	0	0	0	0	0	0	0	0
J5	0	0.0190006	0	0	0	0	0	0	0	0	0	0	0	0	0	0
P7	0	0	0	1.60938	2.32188	4.52414	0	0	0	0.0577534	0	0	0	0	0	0
P27	0	0	0	0	0	0	0	0	0	0	0	0	0	0	0	0
J10	0.877093	1.17804	1.1326	0.671875	1.04962	0.910345	2.0337	1.76944	0.84122	0.231014	0.310734	0.575816	1.31579	0.544465	0.912548	1.10155
J7	0	0	0	0	0	0	1.45264	1.63539	1.62986	0.0866301	0.112994	0.191939	0.246711	2.13249	1.06464	1.0327
J9	0	0	0	0	0	0	0	0	0	0	0	0	0	0	0	0
J8	0	0	0	0	0	0	0	0	0	0	0	0	0	0	0	0
J12	0	0	0	0	0	0	2.32423	1.12601	0.998948	0.0866301	1.61017	2.87908	0.411184	0.680581	0.874525	1.0327
J11	0	0	0	0	0	0	0	0	0	0	0	0	0	0	0	0
P22	0	0	0	4.28125	3.91221	6.26207	0	0	0	0	0	0	0	0	0	0
J14	0	0	0	0	0	0	1.83033	0.536193	0.657203	0	0.960452	1.72745	0.575658	0.544465	0.836502	1.1704
J13	0	0	0	0	0	0	0	0	0	0	0	0	0	0	0	0
P25	0.227816	0.266008	0.139397	0	0	0.110345	0.929692	0.455764	0.762355	0.895178	1.01695	0	0.657895	0.816697	0.722433	1.13597
J15	0	0	0	0	0	0	0	0	0	0	0	0	0	0	0	0
J18	0.102517	0.190006	0.400767	0.578125	0.19084	0.303448	0.929692	0.77748	0.473186	0.144383	0.367232	0	0.411184	0.635209	0.228137	0.240964
N190	0	0	0	0	0	0	0	0	0	0	0	0	0	0	0	0
P24	1.7428	2.28007	1.44624	0	0	0	0	0	0	0	0	0	0	0	0	0
J17	0	0	0	0	0	0	0	0	0	0	0	0	0	0	0	0
J19	0	0	0	0	0	0	0.697269	0.563003	0.341746	0.115507	0.819209	0.383877	0.575658	0.907441	0.494297	0.378657
P44	0.42146	0.551017	0.348493	0.15625	0.127226	0.606897	0	0	0	0	0	0	0.328947	0	0.0760456	0
P12	0	0	0.0522739	1.60938	1.55852	0.855172	0.0581058	0.134048	0	0	0.0282486	0	0	0	0	0
J34	0	0	0	0	0	0	0	0	0	0	0	0	0	0	0	0
N11	0.27338	0.32301	0.278794	0	0.0636132	0	0	0	0	0	0	0	0	0.0907441	0	0
J20	0	0	0	0	0	0	0	0	0	0	0	0	0	0	0	0
J21	0	0	0	0	0	0	0	0	0	0	0	0	0	0	0	0
N17	0.97961	1.52005	1.77731	0.25	0.349873	0.193103	0	0	0	0	0	0	0	0	0	0
J22	0	0	0	0	0	0	0.784428	0.536193	0.42061	0	0.649718	0.383877	0.164474	0.362976	0.228137	0.309811
P30	1.26438	0.874026	0.696986	0	0	0	0	0	0	0	0	0	0	0	0	0
N156	0	0	0	0	0	0	0.20337	0.268097	0.289169	0.693041	0.169492	0.383877	0.0822368	0.22686	0.26616	0.688468
P3	1.29855	1.99506	0.993204	0	0	0	0	0	0	0	0	0	0	0	0	0
P8	1.90227	1.17804	1.77731	0	0	0	0	0	0	0	0	0	0	0	0	0
J24	0.13669	0.152005	0.121972	0.21875	0.222646	0.22069	0	0	0	0	0	0	0	0	0	0
J25	0	0	0	0	0	0	0	0	0	0	0	0	0	0	0	0
J39	0	0	0	0	0	0	0.40674	0.375335	0.42061	0	0.19774	0.383877	0	0.408348	0.304183	0.413081
J26	0	0	0	0.765625	0.318066	0.22069	0	0	0	0	0	0	0	0	0	0
J28	0	0	0	0	0	0	0	0	0	0	0	0	0	0	0	0
P43	0	0	0	0	0	0	0	0	0	0	0	0	0	0	0	0
J33	0.0113908	0	0	0	0	0.0551724	0	0	0	0	0	0	0	0	0	0
P35	0.102517	0.0190006	0.0174246	0.109375	0.381679	0.110345	0	0	0	0	0	0	0	0	0	0
N144	0.330334	0.912027	0.906081	0.375	0.508906	0.0275862	0	0	0	0	0	0	0	0	0	0
J52	0.182253	0.228007	0.0871232	0.03125	0.0636132	0.0551724	0	0	0	0	0	0	0	0	0	0
P45	0	0	0	0.78125	0.795165	0.689655	0	0	0	0.0288767	0	0	0	0	0	0
P38	0.42146	0.285009	0.522739	0.09375	0.0954198	0.0827586	0.0290529	0	0	0	0	0	0	0	0	0
P39	0.182253	0.304009	0.209096	0.265625	0.445293	0.717241	0	0	0	0	0	0	0	0	0	0
P42	0.216426	0.0380011	0.0348493	0.140625	0.0636132	0.165517	0	0	0	0	0	0	0	0	0	0
J44	0.28477	0.266008	0.331068	0.171875	0.0636132	0	0	0	0	0	0	0	0	0	0	0
J29	0	0	0	0	0	0	0	0	0	0	0	0	0	0	0	0
J30	0	0	0	0	0	0	0	0	0	0	0	0	0	0	0	0
J31	0	0	0	0	0	0	0.377687	0.080429	0.368034	0	0.59322	1.15163	0	0.136116	0.114068	0.240964
J35	0	0	0	0	0	0	0	0	0	0	0	0	0	0	0	0
N65	0	0.0190006	0.0174246	0.015625	0.127226	0.0275862	0	0	0	0	0	0	0	0	0	0
J36	0.0227816	0.114003	0.0174246	0	0.0954198	0.137931	0.40674	0.294906	0.0788644	0	0	0	0	0.0907441	0	0.20654
N125	0	0	0	0	0	0	0	0	0	0	0	0	0	0	0	0
J37	0	0	0.0522739	0.03125	0.0318066	0.165517	0.552005	0	0.0788644	0.519781	0.0847458	0	1.31579	0.22686	0.0380228	0.0688468
J41	0.774576	0.437013	0.383342	0.265625	0.28626	0.0551724	0	0	0	0	0	0	0	0	0	0
J53	0.83153	0.494015	0.540164	0.046875	0.127226	0	0	0	0	0	0	0	0	0	0	0
N82	0.159471	0.133004	0.121972	0.03125	0.0318066	0.0551724	0	0	0	0	0	0	0	0	0	0
J45	0	0	0	0	0	0	0	0	0	0	0	0	0	0	0	0
J47	0	0	0	0	0	0	0	0	0	0	0	0	0	0	0	0
J38	0	0	0	0	0	0	0.377687	0.0536193	0.131441	0	0.169492	0	0	0.272232	0.26616	0.240964
J42	0.0911266	0.152005	0.191671	0.328125	0.0636132	0.137931	0.116212	0.107239	0.0525762	0.0577534	0	0	0	0	0	0.0344234
J32	0	0	0	0	0	0	0.116212	0.160858	0.0788644	0.0577534	0.141243	0.767754	0	0.0453721	0.228137	0.0344234
P56	0	0	0	0	0	0	0	0	0	0	0	0	0	0	0	0
N87	0.27338	0.247007	0.331068	0.375	0.159033	0.110345	0	0	0	0	0	0	0	0	0	0
N99	0	0	0	0.921875	0.540712	0.606897	0	0	0	0	0	0	0	0	0	0
P40	0	0	0	0	0.0954198	0	0	0	0	0	0	0	0	0	0	0
J49	0.148081	0.247007	0.0871232	0	0.349873	0.193103	0	0	0	0	0	0	0	0	0	0
J61	0.0341725	0.133004	0.0174246	0.03125	0.0318066	0.0551724	0	0	0	0	0	0	0	0	0	0
N105	0	0	0	0.140625	0.318066	0.137931	0	0	0	0	0	0	0	0	0	0
J55	0.113908	0.152005	0.0696986	0.0625	0.0636132	0.0275862	0.0871586	0	0	0	0.0564972	1.34357	0.164474	0.136116	0.0760456	0
J40	0	0	0	0.140625	0.0954198	0.0551724	0	0	0	0	0	0	0	0	0	0
P19	0	0	0	0.75	0.254453	0.606897	0	0	0	0.0577534	0	0	0	0	0	0
J56	0	0	0	0	0	0	0.0871586	0.0268097	0.0788644	0	0.0847458	0	0	0.0907441	0.114068	0
J46	0	0	0	0	0	0	0	0	0	0	0	0	0	0	0	0
P37	0.307552	0.285009	0.26137	0	0	0	0	0	0	0	0	0	0	0	0	0
P36	0.102517	0.190006	0.243945	0	0	0	0	0	0	0	0	0	0	0	0	0
J73	0	0	0	0.21875	0.381679	0.22069	0	0	0	0	0	0	0	0	0	0
P14	0.0227816	0.0190006	0	0.015625	0	0.0275862	0	0	0	0.288767	0	0	0.164474	0	0	0
P55	0.478414	0.361011	0.191671	0	0	0	0	0	0	0	0	0	0	0	0	0
N60	0	0	0	0.328125	0.572519	0.413793	0	0	0	0	0	0	0	0	0	0
J243	0	0	0	0	0	0	0	0	0	0	0	0	0	0	0	0
J80	0.296161	0.152005	0.174246	0.078125	0	0	0	0	0	0	0	0	0	0	0	0
N6	0.592323	0.589018	0.348493	0	0	0	0	0	0	0	0	0	0	0	0	0
P50	0	0	0	0.125	0.0954198	0.248276	0	0	0	0	0	0	0	0	0	0
J43	0.0227816	0.0570017	0.26137	0.078125	0.0318066	0.0275862	0	0	0	0	0	0	0	0	0	0
J76	0	0	0	0	0	0	0	0	0	0	0	0	0	0	0	0
N161	0.512587	0.608018	0.575013	0	0	0	0	0	0	0	0	0	0	0	0	0
P69	0.649277	0.361011	0.243945	0	0	0	0	0	0	0	0	0	0	0	0	0
J58	0	0	0	0.59375	0.572519	0.275862	0	0	0	0	0	0	0	0	0	0
