# Supplementary material for: Exploring the alpha‐gliadin locus: the 33‐mer peptide with six overlapping coeliac disease epitopes in Triticum aestivum is derived from a subgroup of Aegilops tauschii
Source: Plant J. 2021 Feb 19;106(1):86–94. doi: 10.1111/tpj.15147 (PMC8248119; doi:10.1111/tpj.15147)
Supplement: Supplementary file 3 — Table S3. Unique peptide variants with epitope load. [file TPJ-106-86-s006.xlsx]

## Sheet: Total picture
			MID-01	MID-02	MID-03	MID-04	MID-05	MID-06	MID-07	MID-08	MID-10	MID-11	MID-13	MID-14	MID-15	MID-16	MID-17	MID-18	MID-19	MID-20	MID-21	MID-22	MID-23	MID-24	MID-25	MID-26	MID-27	MID-28	MID-29	MID-30	MID-31	MID-32	MID-33	MID-34	MID-35	MID-36	MID-37	MID-38	MID-39	MID-40	MID-41	MID-42	MID-43	MID-44	MID-46	MID-47	MID-48	MID-49	MID-50
		Total filterd	2697	3253	5497	2934	9409	4158	4001	3282	4729	8779	5263	5739	3032	6400	3144	3625	3846	7127	4914	4426	2430	4594	4376	3442	3730	3804	3463	3828	3941	2760	4907	3287	4767	5763	4159	4875	4947	4133	2558	2967	5029	6129	4012	4267	3540	521	6356
			Cadenza	Naxos	Quattro	Combi	Klaros	Lavett	Baldus	Minaret	St.472 Ethiopia	7975 Abb. Em	7976 Abb. Em	7977 Abb. Em	Dakar 52	CM1509F1*	CM1509F1	CM1509F1	DURENTAL	IXOs9442	1D14	1D151	1D156	1D156	1D156	1D193	1D193	1D193	1D193	1D194	1D233	1D251	1D276	1D276	1D276	1D330	1D331	1D336	1D338	1D358	1D375	1D544	1D575	1D1395	1D1507	1D1636	cv Monlis	cv Monlis	81285
UPF	Protein	Total	BAuD	BAuD	BAuD	BAuD	BAuD	BAuD	BAuD	BAuD	BAu	BAu	BAu	BAu	BAu	BAu	BAu	BAu	BAu	BAu	Am	Am	Am	Am	Am	Am	Am	Am	Am	Am	Am	Am	Am	Am	Am	Am	Am	Am	Am	Am	Am	Am	Am	Am	Am	Am	Am	Am	BAu
P18	VRVPVPQLQPQHPSQQQPQEQVPLVQQQQFLGQQQPFPPQQPYPQPQPFPSQQPYLQLQPFPQPQLPYSQPQPFRPQQPYPQPQPQY	43845	9.89989	5.7178	0.0545752	0.170416	13.2533	0	7.39815	6.97745	31.4866	33.7168	31.864	33.2985	0.0659631	0.078125	0	0	0.0520021	30.4195	26.5771	20.0859	24.2798	21.6152	26.3483	22.4579	19.0349	26.6299	28.0104	26.8809	23.2175	22.4638	21.9482	30.9705	25.8443	20.8051	18.2736	19.5077	27.0265	24.1229	19.9765	27.6373	26.208	23.087	24.2772	19.7094	29.3785	43.762	0.125865
J1	VRVPVPQLQPQNPSQQQPQEQVPLVQQQQFLGQQQPFPPQQPYPQLQPFPSQQPYLQLQPFPQPQLPYSQPQPFRPQQPYPQPQPQY	42332	15.6099	13.5567	0.127342	1.53374	7.4078	0.673401	12.172	13.9854	2.96046	2.49459	3.2301	3.20613	1.68206	0.84375	0.890585	0.689655	1.45606	2.37126	18.3964	33.5066	27.4486	27.7536	27.8565	32.423	35.2011	30.836	44.5279	30.0679	33.5194	28.9855	31.5264	37.9069	30.7741	34.6694	35.4653	28.9026	34.1621	30.8735	34.6755	28.9181	21.0181	34.4428	34.2473	26.6229	10.9887	11.3244	0.739459
P13	VRVPVPQLQPQNPSQQQPQEQVPVVQQQQFLGQQQPFPPQQPYPQPQPFPSQQPYLQLQPFPQPQLPYSQPQPFQPQQPYPQPQPQY	31271	10.7898	6.88595	0	0	8.30056	0	19.2202	13.7112	0	0	0	0	0	0	0	0	0	0	29.8331	23.2716	18.6831	23.9225	22.8748	16.7345	21.8499	19.6635	18.5677	19.1484	21.1368	24.5652	23.0895	13.5686	21.3761	22.3321	23.9	28.841	17.8694	22.3324	19.5856	16.5824	30.523	22.108	20.1396	29.4586	34.6893	24.1843	0.0314663
P2	VRVPVPQLQPQNPSQQQPQEQVPLVQQQQFLGQQQPFPPQQPYPQPQPFPSQQPYLQLQPFPQPQLSYSQPQPFRPQQPYPQPQPQY	15272	0	0.0614817	10.7331	8.11179	0.0318844	1.6354	0	0	0.169169	0.296161	0.228007	0.331068	30.6398	39.6094	37.7545	38.8138	28.5231	0.0420934	0	0.0225938	0.123457	0	0.0457038	0.0290529	0.0536193	0.0788644	0.952931	0	0.0761228	0	0	0.0912686	0	0.0173521	0	0.0205128	0.0606428	0.0241955	0	0.0337041	0	0.0652635	0.0747757	0.0234357	0	0	35.3839
P1	VRVPVPQLQPQNPSQQQPQEQVPLVQQQQFLGQQQPFPPQQPYPQPQPFPSQQPYLQLQPFPQPQLPYSQPQPFRPQQPYPQPQPQY	12470	0.593252	1.44482	11.5881	10.6339	0.318844	15.2958	1.79955	1.46252	7.0628	4.52216	3.64811	4.8092	20.5475	16.7188	17.3346	16	18.8508	3.63407	1.32275	1.62675	1.97531	1.6108	1.09689	1.42359	1.28686	2.05047	0.779671	1.4629	1.44633	1.08696	0.713267	0.243383	0.419551	1.57904	2.0678	1.90769	1.132	1.20977	1.79828	1.38187	1.96858	1.48474	1.59521	1.9686	2.71186	0.575816	12.9956
P28	VRVPVPQLQPQNPSQQQPQEQVPLVQQQQFLGQQQQQFPGQQQPFPPQQPYPQPQPFLPQLPYPQPQPFPPQQSYPQPQPQY	10387	2.66963	5.07224	7.0584	3.51057	20.6398	2.4531	2.04949	4.63132	2.1992	6.15104	5.90918	6.96986	2.37467	3.28125	4.67557	3.03448	2.88612	3.56391	0	0	0	0	0	0	0	0	0.0866301	0	0	0	0	0	0	0	0	0	0	0	0	0	0	0	0	0	0	0	3.82316
P77	VRVPVPQLQPQNPSQQQPQEQVPLVQQQQFPGQQQPFPPQQPYPQPQPFPSQQPYLQLQPFPQPQLPYPQPQPFRPQQPYPQPQPQY	10159	0.889878	1.66001	0.72767	0.64758	0.56329	0.1924	2.09948	0.822669	0	0	0	0	0	0	0	0	0	0	0	0	0	0	0	0	0	0	0	0	0	0	0	0	0	0	0	0	0	0	0	0	0	0	0	0	0	0	0
P4	VRVPVPQLQPQNPSQQQPQEQVPLVQQQQFLGQQQPFPPQQPYPQPQPFPSQQPYLQLQPFLQPQLPYSQPQPFRPQQPYPQPQPQY	8722	0	0	3.7475	9.85003	0	9.57191	0	0	10.9114	9.63663	10.8873	9.4093	9.49868	13.0156	11.0051	13.2414	12.5325	11.2109	0	0	0	0	0	0.0290529	0	0	0.144383	0	0	0	0	0	0	0	0	0.0410256	0	0	0	0	0	0	0	0	0	0	11.4223
J2	VRVPVPQLQPQNPSQQQPQEQVPLVQQQQFPGQQQPFPPQQPYPQPQPFPSQQPYLQLQPFPQPQLPYPQPQLPYPQPQLPYPQPQPFRPQQPYPQSQPQY	8048	12.6066	15.0015	13.1526	6.13497	15.5277	6.54161	8.47288	5.42352	0	0	0	0	0	0	0	0	0	0	0	0	0	0	0	0	0	0	0	0	0	0	0	0	0	0	0	0	0	0	0	0	0	0	0	0	0	0	0
N56	VRVPVPQLQPQNPSQQQPQEQVPLVQQQQFLGQQQPFPPQQPYPQPQPFPSQQPYLQLQPFPQPQLPYSQPQPFQPQQPYPQPQPQY	7935	1.22358	1.22963	0	0	0.0743969	0	1.67458	1.61487	0	0.0341725	0	0.0696986	0	0	0	0	0	0	7.22426	7.93041	4.77366	8.11929	5.23309	4.5613	7.13137	6.09884	0.519781	7.81087	6.59731	5.68841	4.09619	2.82933	5.01364	7.99931	6.75643	6.29744	6.34728	6.9683	5.94214	4.01079	7.87433	6.03687	6.43071	8.15561	7.74011	1.53551	0
P33	VRVPVPQLQPQNPSQQQPQEQVPLVQQQQFPGQQQQFPPQQPYPQPQPFPSQQPYLQLQPFPQPQPFPPQLPYPQPQSFPPQQPYPQQQPQY	5065	1.55729	2.09038	1.94652	1.70416	3.86864	1.37085	1.89953	1.27971	3.38338	2.09591	3.76211	2.99704	1.12137	3.14062	2.8944	1.76552	2.13209	3.81647	0	0	0	0	0	0	0	0	0.0288767	0	0	0	0	0	0	0	0	0	0	0	0	0	0	0	0	0	0	0	4.62555
P6	VRVPVPQLQPQNPSQQQPQEQVPLVQQQQFLGQQQPFPPQQPYTQPQPFPSQQPYLQLQPFPQPQLPYSQPQPFRPQQPYPQPQPQY	4658	0	0	0	0	0	0	0	0	14.8234	16.9154	12.6354	13.4518	0	0	0	0	0	14.5222	0	0	0	0	0	0	0	0	0	0	0	0	0	0	0	0	0	0	0	0	0	0	0	0	0	0	0	0	0
P11	VRFPVPQLQPQNPSQQQPQEQVPLVQQLQYPGQQQPFPPQQPYPQPQPFPSQQPLPQPQPFLPQLPYPQPQPFPPQQPYPQPQPQY	4416	0.704486	2.58223	2.65599	0.374915	7.03582	1.41895	2.12447	1.09689	1.86086	1.01378	2.16606	1.62049	1.48417	0.75	2.13104	1.02069	3.32813	1.36102	0	0	0	0	0	0	0	0	0.0288767	0	0	0	0	0	0	0	0	0	0	0	0	0	0	0	0	0	0	0	1.88798
P72	VRVPVPQLQPQNPSQQQPQEQVPVVQQQQFLGQQQPFPPQQPYPQPQPFPSQQPYLQLQPFPQPQLPYSQPQPFRPQQPYPQPQPQY	3886	0.519095	0.338149	0	0	0.0212562	0	0.224944	0.426569	0	0	0	0	0	0	0	0	0	0	5.18926	2.71125	2.63374	4.30997	3.74771	2.70192	2.17158	3.52261	0.144383	2.66458	2.6643	2.97101	5.21704	2.61637	4.59408	2.27312	2.59678	2.68718	2.34486	3.79869	1.99375	2.12336	2.9827	2.65949	2.5673	4.0075	5.08475	4.60653	0
J4	VRVPVPQLQPQNPSQQQPQEQVPLVQQQQFPGQQQPFPPQQPYPQPQPFPSQQPYLQLQPFPQPQLPYPQPHLPYPQPQPFRPQQPYPQPQPQY	3868	4.93141	7.00891	6.13062	4.56714	10.947	3.72775	5.57361	4.02194	0	0	0	0	0	0	0	0	0	0	0	0	0	0	0	0	0	0	0	0	0	0	0	0	0	0	0	0	0	0	0	0	0	0	0	0	0	0	0
J6	VRVPVPQLQPQNPSQQQPQEQVPLVQQQQFLGQQQPFPPQQPYPQPQPQY	3688	0.815721	1.07593	0.509369	3.37423	0.127537	2.2607	1.47463	2.46801	1.60711	1.7428	2.69808	2.49172	2.73747	1.84375	2.25827	2.64828	2.02808	1.44521	0.34595	1.33303	1.39918	1.87201	1.25686	3.34108	2.43968	1.05152	0.144383	1.54127	0.888099	1.88406	0.815162	1.21692	0.902035	1.50963	1.29839	1.47692	1.25328	1.33075	1.64191	2.52781	0.855041	1.19106	1.37089	0.796813	0.480226	0.575816	3.14663
P82	VRVPVPQLQPQNPSQQQPQEQVPLVQQQQFPGQQQPFPPQQPYPQPQPFPSQQPYLQLQPFPQPQLPYPQPQLPYPQPQPFRPQQPYPQPQPQY	3183	1.11235	1.01445	1.65545	0.988412	1.23286	0.793651	1.54961	1.03595	0	0	0	0	0	0	0	0	0	0	0	0	0	0	0	0	0	0	0	0	0	0	0	0	0	0	0	0	0	0	0	0	0	0	0	0	0	0	0
J5	VRVPVPQLQLQNPSQQQPQEQVPLVQEQQFPGQQQPFPPQQPYPQPQPFPSQQPYLQLQPFPQPQLPYPQPQPFRPQQPYPQPQPQY	3047	8.04598	6.17891	4.78443	3.61282	3.27346	3.39105	7.69808	7.40402	0	0	0.0190006	0	0	0	0	0	0	0	0	0	0	0	0	0	0	0	0	0	0	0	0	0	0	0	0	0	0	0	0	0	0	0	0	0	0	0	0
P7	VRFPVPQLQPQNPSQQQPQEQVPLVQQQQFLGQQQPFPPQQPYPQPQPFPSQLPYLQLQPFPQPQLPYSQPQPFRPQQPYPQPQPQY	2486	0	0	3.3109	3.95365	0	5.02646	0	0	0	0	0	0	5.63984	1.60938	2.32188	4.52414	4.49818	0	0	0	0	0	0	0	0	0	0.0577534	0	0	0	0	0	0	0	0	0	0	0	0	0	0	0	0	0	0	0	3.98049
P27	VRVPVPQLQPQNPSQQHPQEQVPLVQQQQFLGQQQSFPPQQPYPQPQPFPSQQPYLQLQPFPQPQLPYLQPQPFRPQQPYPQPQPQY	2317	0	0	10.6422	3.57873	0	8.32131	0	0	0	0	0	0	0	0	0	0	0	0	0	0	0	0	0	0	0	0	0	0	0	0	0	0	0	0	0	0	0	0	0	0	0	0	0	0	0	0	0.0314663
J10	VRVPVPQLQPQNPSQQQPQEQVPLVQQQQFLGQQQPFRPQQPYPQPQPQY	2231	0.778643	0.645558	0.30926	1.87457	0.0425125	1.6835	1.02474	1.61487	1.22647	0.877093	1.17804	1.1326	3.23219	0.671875	1.04962	0.910345	0.676027	0.757682	0.38665	1.01672	2.63374	0.718328	0.731261	2.0337	1.76944	0.84122	0.231014	0.783699	1.11647	0.688406	0.754025	1.03438	0.713237	1.07583	0.745371	0.8	0.626642	0.556496	1.52463	1.51668	0.397693	0.652635	0.623131	0.656199	0.310734	0.575816	1.38452
J7	VRVPVPQLQPQNPSQQQPQEQVPVVQQQQFLGQQQPFPPQQPYPQLQPFPSQQPYLQLQPFPQPQLPYSQPQPFRPQQPYPQPQPQY	1925	0.444939	0	0	0	0.0106281	0	0	0	0	0	0	0	0	0	0	0	0	0	1.8722	2.03344	0.823045	1.98084	1.1883	1.45264	1.63539	1.62986	0.0866301	2.11599	1.8777	1.41304	2.26207	0.699726	1.97189	1.57904	2.16398	2.13333	1.75864	1.64529	1.72009	0.876306	1.47147	1.53369	1.02193	2.81228	0.112994	0.191939	0
J9	VRVPVPQLQPQNPSQQQPQEQVPLMQQQQQFPGQQEQFPPQQPYPHQQPFPSQQPYPQPQPFPPQLPYPQTQPFPPQQPYPQPQPQY	1707	1.37189	1.87519	3.0744	1.05658	2.22128	0.481	0.824794	1.00548	0	0	0	0	0	0	0	0	0	0	0	0	0	0	0	0	0	0	0	0	0	0	0	0	0	0	0	0	0	0	0	0	0	0	0	0	0	0	0
J8	VRVPVPQLQPQNPSQQQPQEQVPLVQQQQFPGQQQPFPPQQPYPQPQPFPSQQPYMQLQPFPQPQLPYPQPQLPYPQPQPFRPQQSYPQPQPQY	1697	1.89099	0.983707	0.72767	0.477164	0.382612	1.4911	2.59935	1.61487	0	0	0	0	0	0	0	0	0	0	0	0	0	0	0	0	0	0	0	0	0	0	0	0	0	0	0	0	0	0	0	0	0	0	0	0	0	0	0
J12	VRVPVPQLQPQNPSQQQPQEQVPVVQQQQFLGQQQPFPPQQPYPQPQPQY	1667	0.333704	0.307409	0	0	0	0	1.22469	1.67581	0	0	0	0	0	0	0	0	0	0	0.997151	1.446	2.30453	1.8067	1.57678	2.32423	1.12601	0.998948	0.0866301	0.888192	1.09109	1.52174	1.12085	0.790995	0.755192	0.937012	1.22626	1.41538	0.747928	1.0646	1.91556	2.83114	1.27262	0.799478	0.997009	1.12491	1.61017	2.87908	0
J11	VRVPVPQLQPQNPSQQQPQEQVPLVQQQQFPGRQQPFPPQQPYPQPQPFPSQQPYLQLQPFPQPQLPYPQPQPFRPQQPYPQPQPQY	1515	0	0	0	0	0	0	0	0	0	0	0	0	0	0	0	0	0	0	0	0	0	0	0	0	0	0	0	0	0	0	0	0	0	0	0	0	0	0	0	0	0	0	0	0	0	0	0
P22	VRVPVPQLQPQNPSQQHPQEQVPLVQQQQFLGQQQSFPPQQPYPQPQPFPSQQPYLQLQPFSQPQLPYLQPQLFRPQQPYPQPQPQY	1309	0	0	0	0	0	0	0	0	0	0	0	0	2.27573	4.28125	3.91221	6.26207	5.0962	0	0	0	0	0	0	0	0	0	0	0	0	0	0	0	0	0	0	0	0	0	0	0	0	0	0.149551	0	0	0	2.76904
J14	VRVPVPQLQPQHPSQQQPQEQVPLVQQQQFLGQQQPFPPQQPYPQPQPQY	1174	0.185391	0.553335	0	0	0.0318844	0	0.424894	0.914077	0	0	0	0	0	0	0	0	0	0	0.936101	0.655219	2.83951	0.848933	0.982633	1.83033	0.536193	0.657203	0	1.17555	0.735854	0.978261	0.387202	1.09522	0.524439	0.902308	0.62515	0.779487	0.747928	0.75006	1.95465	1.82002	0.735733	0.75053	0.598205	0.53902	0.960452	1.72745	0
J13	VRVPVPQLQPQNPSQQQPQEQVPLVQQQQFSGQQQPFPPQQPYPQPQPFPSQQPYLQLQPFPQLQLPYPQPQLLYPQPQPFRPQQPYPQPQPQY	1105	0	0	0	0	0	0	0	0	0	0	0	0	0	0	0	0	0	0	0	0	0	0	0	0	0	0	0	0	0	0	0	0	0	0	0	0	0	0	0	0	0	0	0	0	0	0	0
P25	VRVPVPQLQPQNPSQQQSQEQVPLVQQQQFLGQQQPFPPQQPYPQPQPFPSQQPYLQLQPFPQPQLPYSQPQPFRPQQPYPQPQPQY	1009	0.259548	0.0307409	0	0	0.0318844	0	0.149963	0.152346	0.549799	0.227816	0.266008	0.139397	0	0	0	0.110345	0	0.098218	1.11925	0.564844	1.06996	0.674793	0.822669	0.929692	0.455764	0.762355	0.895178	0.679206	1.21796	0.471014	0.468718	0.851841	0.482484	0.312337	0.601106	0.738462	0.768142	0.846842	0.39093	0.842602	0.536886	0.881057	0.822532	0.187485	1.01695	0	0
J15	VRVPVPQLQLQNPSQQQPQEQVPLVQQQQFPGQQQPFPPQQPYPQPQPFPSQQPYLQLQPFPQSQLPYPQPQPFRPQQPYPQLQPQY	930	0	0	0	0	0	0	0	0	0	0	0	0	0	0	0	0	0	0	0	0	0	0	0	0	0	0	0	0	0	0	0	0	0	0	0	0	0	0	0	0	0	0	0	0	0	0	0
J18	VRVPVPQLQPQNPSQQQPQEQVPLVQQQQFLGQPQPFRPQQPYPQPQPQY	838	0.593252	0.245927	0.0181917	0.408998	0	0.2405	0.349913	0.548446	0.169169	0.102517	0.190006	0.400767	0.296834	0.578125	0.19084	0.303448	0.676027	0.210467	0.38665	0.3615	0.946502	0.370048	0.319927	0.929692	0.77748	0.473186	0.144383	0.15674	0.202994	0.507246	0.509476	0.578035	0.461506	0.468506	0.360664	0.369231	0.566	0.532301	0.586396	0.775194	0.119308	0.326318	0.299103	0.398406	0.367232	0	0.283197
N190	VRVSVPQLQPQNPSQQQPQEQVPLVQQQQFLGQQQPFPPQQPYPQLQPFPSQQPYLQLQPFPQPQLPYSQPQPFRPQQPYPQPQPQY	830	0	0	2.89249	7.02113	0	9.28331	0	0	0	0	0	0	0	0	0	0	0	0	0	0	0	0	0	0	0	0	0	0	0	0	0	0	0	0.0347041	0	0	0	0	0	0	0	0	0.0249252	0	0	0	0.0157332
P24	VRVPVPQLQPQNPYQQQPQEHVPLVQQQQFLGQQQQFPPQQPYLQLQPFSQPQLPYSQPRPFRQQQPYPQPQPQY	752	0	0	0	0	0	0	0	0	2.55868	1.7428	2.28007	1.44624	0	0	0	0	0	3.85857	0	0	0	0	0	0	0	0	0	0	0	0	0	0	0	0	0	0	0	0	0	0	0	0	0	0	0	0	0
J17	VRVPVPQLQPQNPSQQQPQEQVPLVQQQQFPGQQQPFPPQQPYPQPQPFPSQQPYLQLQPFP*PQLPYPQPQPFRPQQPYPQPQPQY	738	0	0	0	0	0	0	0	0	0	0	0	0	0	0	0	0	0	0	0	0	0	0	0	0	0	0	0	0	0	0	0	0	0	0	0	0	0	0	0	0	0	0	0	0	0	0	0
J19	VRVPVPQLQPQHPSQQQPQEQVPLVQQQQFLGQQQPFRPQQPYPQPQPQY	693	0.296626	0.584076	0	0	0.085025	0	0.424894	0.670323	0	0	0	0	0	0	0	0	0	0	0.34595	0.406688	1.02881	0.391815	0.411335	0.697269	0.563003	0.341746	0.115507	0.574713	0.380614	0.688406	0.407581	0.730149	0.440529	0.0867604	0.0721327	0.205128	0.768142	0.459714	1.01642	1.31446	0.517001	0.407897	0.299103	0.187485	0.819209	0.383877	0
P44	VRVPVPQLQPQNPSQQQPQEQVPLVQQQQFLGQQQPFPPQQPYPQPQPFPSQQPYLQLQPFPQPQLPYLQPQPFRPQQPYPQPQPQY	669	0	0	0.654903	0.920245	0	0.841751	0	0	0.634384	0.42146	0.551017	0.348493	0.560686	0.15625	0.127226	0.606897	0.156006	0.72962	0	0	0	0	0	0	0	0	0	0	0	0	0	0	0	0	0	0	0	0	0	0	0	0.0326318	0	0	0	0	0.235997
P12	VRVPVPQLQPQNPSQQQPQEQVPLVQQQQFLGQQQPFPPQQPYPQPQPFPSQQPYLQLQPFPQPQLPYSQPQPFRPQQPYPQPQPRY	658	0	0	0.30926	0.238582	0	0.2405	0	0	0	0	0	0.0522739	1.74802	1.60938	1.55852	0.855172	1.58606	0	0	0	0	0.0653026	0	0.0581058	0.134048	0	0	0	0	0	0	0.0608458	0	0.0347041	0	0.0205128	0.0606428	0	0	0.134816	0	0	0	0	0.0282486	0	1.49465
J34	VRVPVPQLQPQNPSQQQPQEQVPLVQQQQFPGQQQPFPPQQPYPQPQPQY	651	1.11235	1.3526	0.491177	1.90866	0.0425125	0.817701	1.74956	2.34613	0	0	0	0	0	0	0	0	0	0	0	0	0	0	0	0	0	0	0	0	0	0	0	0	0	0	0	0	0	0	0	0	0	0	0	0	0	0	0
N11	VRVPVPQLQPQNPSQQQPQEQVPLVQQQQFPGQQQPFPPQQPYPQPQPFPSQQPYLQLQPFPQPQLPYSQPQPFRPQQPYPQPQPQY	641	1.52021	1.96741	0.41841	1.15883	0.0425125	1.27465	1.32467	1.37112	0.0422922	0.27338	0.32301	0.278794	0	0	0.0636132	0	0.0520021	0.0561246	0	0	0	0	0	0	0	0	0	0	0	0	0	0	0	0	0	0	0	0	0	0	0	0	0	0	0	0	0.157332
J20	VRVPVPQLQPQNPSQQQPQKQVPLVQQQQFPGQQQPFPPQQPYPQLQPFPSQQPYMQLQPFPQPQLPYPQPQLPYPQPQPFRPQQSYPQPQPQY	625	3.07749	1.62927	0.0363835	0.0681663	0.722712	0.1924	0.374906	0.700792	0	0	0	0	0	0	0	0	0	0	0	0	0	0	0	0	0	0	0	0	0	0	0	0	0	0	0	0	0	0	0	0	0	0	0	0	0	0	0
J21	VRVPVPQLQPQNPSQQQPQEQVPLLQQQQFPGQQQPFPPQQPYPQLQPFPSQQPYMQQQPFPQPQLPYPQPQLPYPQPQLPYPQPQPFRPQQSYPQPQPQY	613	0	0	0	0	0	0	0	0	0	0	0	0	0	0	0	0	0	0	0	0	0	0	0	0	0	0	0	0	0	0	0	0	0	0	0	0	0	0	0	0	0	0	0	0	0	0	0
N17	VRVPVPQLQPQNPSQQQPQEQVPLVQQQQFPGQQQQFPPQQPYPQPQPFPSQQPYLQLQPFPQPQLPYSQPQPFRPQQPYPQPQPQY	602	0.185391	0.215186	0.0545752	0.681663	0	0.31265	0.449888	0.487508	0.507507	0.97961	1.52005	1.77731	0.758575	0.25	0.349873	0.193103	0.702028	0.322716	0	0	0	0	0	0	0	0	0	0	0	0	0	0	0	0	0	0	0	0	0	0	0	0	0	0	0	0	1.02266
J22	VRVPVPQLQPQNPSQQQPQEQVPVVQQQQFLGQQQPFQPQQPYPQPQPQY	589	0.333704	0.276668	0	0	0.0318844	0	0.59985	1.00548	0	0	0	0	0	0	0	0	0	0	0.773301	0.0903751	0.576132	0.457118	0.457038	0.784428	0.536193	0.42061	0	0.23511	0.35524	0.797101	0.305686	0.456343	0.293686	0.277633	0.288531	0.594872	0.202143	0.411323	0.50821	0.91001	0.159077	0.407897	0.348953	0.374971	0.649718	0.383877	0
P30	VRFPVPQLQPQNPSQQQPQEQVSLVQQQQFLGQQQPFPPQQPYPQPQPFPSQLPYLQLQPFPQPQLPYSQPQPFRPQKPYPQPQPQY	579	0	0	0	0	0	0	0	0	2.89702	1.26438	0.874026	0.696986	0	0	0	0	0	3.43763	0	0	0	0	0	0	0	0	0	0	0	0	0	0	0	0	0	0	0	0	0	0	0	0	0	0	0	0	0
N156	VRVPVPQLQPQNPSQQQPQEQVPLVQQQQFLGQQQTFPPQQPYPQLQPFPSQQPYLQLQPFPQPQLPYSQPQPFRPQQPYPQPQPQY	557	0.111235	0.830003	0	0	0.531406	0	0.349913	0.578915	0	0	0	0	0	0	0	0	0	0	0.0814001	0.745594	0.411523	0.304745	0.342779	0.20337	0.268097	0.289169	0.693041	0.182863	0.0507485	0.181159	0.407581	0.273806	0.188798	0.260281	0.288531	0.205128	0.283	0.338737	0.234558	0.438153	0.695963	0.310002	0.498504	0.210921	0.169492	0.383877	0
P3	VRVPVPQLQPQNPSQQQPQEQVPLVQQQQFLGQQQPFPPQQPYPQPQPFPSQQPYLQLQPFPQPQLPYSHPQPFRPQQPYPQPQPQY	554	0	0	0	0	0	0	0	0	2.03003	1.29855	1.99506	0.993204	0	0	0	0	0	2.53964	0	0	0.0411523	0	0	0	0	0	0	0	0	0	0	0	0	0	0	0	0	0	0	0	0	0	0	0	0	0	0
P8	VRVPVQQLQPQNPSQQQPQEQVPLVQQQQFLGQQQPFPPQQPYPQPQPFPSQQPYLQLQPFPQPQLPYSQPQPFRPQQPYPQPQPQY	544	0	0	0	0	0	0	0	0	1.52252	1.90227	1.17804	1.77731	0	0	0	0	0	1.97839	0	0	0	0	0	0	0	0	0	0	0	0	0	0	0	0	0	0	0	0	0	0	0	0	0	0	0	0	0
J24	VRVPVPQLQPKNPSQQQPQEQVPLVQQQQFPGQQQQFPPQQPYPQPQPFPSQQPYLQLQPFPQPQPFLPQLPYPQPQSFPPQQPYPQQRPKY	476	0.259548	0.184445	0.0181917	0.204499	0.127537	0	0.174956	0.213285	0.570945	0.13669	0.152005	0.121972	0.0329815	0.21875	0.222646	0.22069	0	0.434966	0	0	0	0	0	0	0	0	0	0	0	0	0	0	0	0	0	0	0	0	0	0	0	0	0	0	0	0	0.110132
J25	VRVPVPQLQPQNPSQQQPQEQVPLVQQQQFPGQQQPFPPQQPYPQPQPFPSQQPYLQLQPFPQPQLPYPQPQPFRPQQPYPQPQPQH	427	0	0	0	0	0	0	0	0	0	0	0	0	0	0	0	0	0	0	0	0	0	0	0	0	0	0	0	0	0	0	0	0	0	0	0	0	0	0	0	0	0	0	0	0	0	0	0
J39	VRVPVPQLQPQHPSQQQPQEQVPLVQQQQFLGQQQPFPPQQPYPQLQPFPSQQPYLQLQPFPQPQLPYSQPQPFQPQQPYPQPQPQY	419	0.0370782	0.0307409	0	0	0	0	0.149963	0.213285	0	0	0	0	0	0	0	0	0	0	0.4477	0.225938	0.493827	0.413583	0.274223	0.40674	0.375335	0.42061	0	0.496343	0.126871	0.398551	0.264928	0.152114	0.209776	0.329689	0.432796	0.328205	0.343643	0.435519	0.234558	0.235929	0.238616	0.456845	0.423729	0.281228	0.19774	0.383877	0
J26	VRVPVPQLQPQNPSQQHPQEQVPLVQQQQFLGQQQSFPPQQPYPQPQPFPSQQPYLQLQPFPQPQLSYSQPQPFRPQQPYPQPQPQY	385	0	0	0.400218	0.272665	0	0.2886	0	0	0	0	0	0	0.263852	0.765625	0.318066	0.22069	0.468019	0	0	0	0	0	0	0	0	0	0	0	0	0	0	0	0	0	0	0	0	0	0	0	0	0	0	0	0	0	0.64506
J28	VRVPVPQLQPQNPSQQQPQEQVPLVQQQQFPGQQQPFPPQQPYPQPQPFPSQQPYLQLQPFSQPQLPYPHPQLPYPQPQPFRPQQPYPQPQPQY	365	0	0	0	0	0	0	0	0	0	0	0	0	0	0	0	0	0	0	0	0	0	0	0	0	0	0	0	0	0	0	0	0	0	0	0	0	0	0	0	0	0	0	0	0	0	0	0
P43	VRVPVPQLQPQNPSQQQPQEQVPLVQQHQFPGQQQPFPPQQPYPQLQPFPSQQPYLQLQPFPQPQLPYPQPQPFRPQQPYPQPQPQY	360	0	0	0	0	0	0	0	0	0	0	0	0	0	0	0	0	0	0	0	0	0	0	0	0	0	0	0	0	0	0	0	0	0	0	0	0	0	0	0	0	0	0	0	0	0	0	0
J33	VRVPVPQLQPQNPSQQQPQEQVPLVQQQQFPGQQQPFRPQQPYPQPQPQY	358	0.63033	0.799262	0.145534	0.852079	0	0.36075	0.299925	1.1883	0	0.0113908	0	0	0	0	0	0.0551724	0	0.0280623	0	0	0	0	0	0	0	0	0	0	0	0	0	0	0	0	0	0	0	0	0	0	0	0	0	0	0	0	0.0157332
P35	VRVPVPQLQPQNPSQQQPQEQVPLVQQQQFLGQQQPFPPQQPYPQPQPFPSQLPYLQLQPFPQPQLPYSQPQPFRPQQPYPQPQPQY	348	0	0	0.181917	0.64758	0	1.03415	0	0	0.0422922	0.102517	0.0190006	0.0174246	0.824538	0.109375	0.381679	0.110345	0.338014	0.0701557	0	0	0	0	0	0	0	0	0	0	0	0	0	0	0	0	0	0	0	0	0	0	0	0	0	0	0	0	0.786658
N144	VRVPVPQLQPQNPSQQQPQEQVPLVQQQQFLGQQQPFPPQQPYPQPQPFPSQQPYLQLQPFPQPQPFPPQLPYPQPQSFPPQQPYPQQQPQY	342	0.259548	0	0.163726	0.170416	0.0212562	0.0481	0.0499875	0.0609385	0.190315	0.330334	0.912027	0.906081	0.164908	0.375	0.508906	0.0275862	0.0780031	0.350779	0	0	0	0	0	0	0	0	0	0	0	0	0	0	0	0	0	0	0	0	0	0	0	0	0	0	0	0	0.676526
J52	VRVPVPQLQPQNPSQQQPQEQVPLVQQQQFPGQQQPFPPQQPYPQPQPFPSQQPYLQLQPFPQPQLPYHQPQPFRPQQPYPQPQPQY	339	0.185391	0.184445	0.272876	0.74983	0	0.45695	0.249938	0.335161	0.232607	0.182253	0.228007	0.0871232	0.197889	0.03125	0.0636132	0.0551724	0	0.0420934	0	0	0	0	0	0	0	0	0	0	0	0	0	0	0	0	0	0	0	0	0	0	0	0	0	0	0	0	0.173065
P45	VRVPVPQPQPQNPSQPQPQGQVPLVQQQQFPGQQQQFPPQQPYPQPQPFPSQQPYLQLQPFPQPQPFPPQLPYPQPPPFSPQQPYPQPQPQY	337	0	0	0	0.0681663	0	0.2886	0	0	0	0	0	0	0.890501	0.78125	0.795165	0.689655	0.676027	0	0	0	0	0	0	0	0	0	0.0288767	0	0	0	0	0	0	0	0	0	0	0	0	0	0	0	0	0	0	0	0.251731
P38	VRFPVPQLQPQNPSQQQPQEQVPLVQQQQFLGQQQPFPPQQPYPQPQPFPSQQPYLQLQPFPQPQLPYSQPQPFRPQQPYPQPQPQY	331	0	0.0614817	0.127342	0.545331	0.0106281	0.986051	0	0	0.549799	0.42146	0.285009	0.522739	0.296834	0.09375	0.0954198	0.0827586	0.0780031	0.645433	0	0	0	0	0	0.0290529	0	0	0	0	0	0	0	0	0	0	0.0240442	0	0	0	0	0	0	0	0	0	0	0	0.220264
P39	VRVPVPQLQP*NPSQQQPQEQVPLVQQQQFLGQQQPFPPQQPYPQAQPFPSQQPYLQLQPFPQPQLPYSQPQPFRPQQPYPQPQPQY	329	0	0	0.163726	0.374915	0	0.16835	0	0	0.422922	0.182253	0.304009	0.209096	0.263852	0.265625	0.445293	0.717241	0.520021	0.645433	0	0	0	0	0	0	0	0	0	0	0	0	0	0	0	0	0	0	0	0	0	0	0	0	0	0	0	0	0.220264
P42	VRVPVPQL*PQNPSQQRPQ**FPLVQQQQFPGQQQPFPPQQPYPQPQPFLSQQPYSQP*PFPPQLPYPQAQPFPTQQPYPQPQPQY	326	0.111235	0.276668	0.236493	0	0.371984	0.0962001	0.249938	0.457038	0.38063	0.216426	0.0380011	0.0348493	0.0329815	0.140625	0.0636132	0.165517	0.364015	0.575277	0	0	0	0	0	0	0	0	0	0	0	0	0	0	0	0	0	0	0	0	0	0	0	0	0	0	0	0	0.0786658
J44	VRVPVPQLQPQNPSQQQPQEQVPLVQQQQFPGQQQPFPPQQPYPQPQPFLPQLPYPQPQPFPPQQSYPQPQPQY	318	0.259548	0.983707	0.236493	0.238582	0.085025	0.0481	0.174956	0.121877	0.126877	0.28477	0.266008	0.331068	0.0329815	0.171875	0.0636132	0	0	0	0	0	0	0	0	0	0	0	0	0	0	0	0	0	0	0	0	0	0	0	0	0	0	0	0	0	0	0	0.141598
J29	VRVPVPQLQPQNPSQQQPQEQVPFVQRQQFPGQQQPFPPQQPYPQPQPFPSQQPYLQLQPFPQPQLPYPQPQLPYPQPQLPYPQPQPFRPQQPYPQPQPQY	302	0	0	0	0	0	0	0	0	0	0	0	0	0	0	0	0	0	0	0	0	0	0	0	0	0	0	0	0	0	0	0	0	0	0	0	0	0	0	0	0	0	0	0	0	0	0	0
J30	VRVSVPQLQPQNPSQQQPQEQVPLVQQQQFLGQQQPFPPQLPYPQLQPFPSQQPYLQLQPFPQPQLPYSQPQPFRPQQPYPQPQPQY	297	0	0	0	0	0	0	0	0	0	0	0	0	0	0	0	0	0	0	0	0	0	0	0	0	0	0	0	0	0	0	0	0	0	0	0	0	0	0	0	0	0	0	0	0	0	0	0
J31	VRVPVPQLQPQNPSQQQPQEQVPVVQQQQFLGQQQPFRPQQPYPQPQPQY	294	0.0370782	0	0	0	0	0	0.19995	0.0304692	0	0	0	0	0	0	0	0	0	0	0.1221	0.112969	0.658436	0.152373	0.411335	0.377687	0.080429	0.368034	0	0.15674	0.279117	0.144928	0.183411	0.121692	0.461506	0.329689	0.144265	0.0615385	0.0808571	0.169368	0.469116	0.0674082	0.178962	0.0978953	0.0747757	0.468713	0.59322	1.15163	0
J35	VRVPVPQLQPQNPSQQQPQEQVPLVQQQQFPGQQQPFPPQQPYPQPQPFPSQQPYLQLQPFPQPQLPYPQPQLPYPQPQAFRPQQPYPQPQPQY	280	0	0	0	0	0	0	0	0	0	0	0	0	0	0	0	0	0	0	0	0	0	0	0	0	0	0	0	0	0	0	0	0	0	0	0	0	0	0	0	0	0	0	0	0	0	0	0
N65	VRFPVPQLQPQNPSQQQPQEQVPLVQQLQYPRQQQPFPPQQPYPQPQPFPSQQPLPQRQPFLPQLPYPQPQPFPPQQPYPQPQPQY	262	0.0370782	0.461113	0.163726	0.0681663	0.403869	0	0	0.0304692	0.0634384	0	0.0190006	0.0174246	0.0329815	0.015625	0.127226	0.0275862	0.338014	0.350779	0	0	0	0	0	0	0	0	0	0	0	0	0	0	0	0	0	0	0	0	0	0	0	0	0	0	0	0	0.0314663
J36	VRVPVPQLQPQNPSQQQPQEQVPLVQQQQFLGQQQPFPPQPFRPQQPYPQPQPQY	261	0.148313	0	0	0	0.0106281	0	0.0249938	0.274223	0.0211461	0.0227816	0.114003	0.0174246	0.395778	0	0.0954198	0.137931	0.338014	0.0420934	0.0610501	0.0451875	0.0411523	0.108838	0.11426	0.40674	0.294906	0.0788644	0	0.208986	0.202994	0.253623	0.0203791	0.182537	0.272708	0.138817	0.312575	0.14359	0.202143	0.145173	0.039093	0.471857	0.0994233	0.146843	0.0498504	0	0	0	0.0157332
N125	VRVPVPQLQPQHPSQQQPQEQVPLVQQQQFLGQQQPFPPQQPYPQPQPFPSQQPYLQLQPFPQPQLPYSQPQPFQPQQPYPQPQPQY	258	0	0	0	0	0	0	0	0	0	0	0	0	0	0	0	0	0	0	0	0	0	0	0	0	0	0	0	0	0	0	2.54738	0.973532	2.11873	0	0	0	0	0	0	0	0	0	0	0	0	0	0
J37	VRVPVPQLQPQNPSQQQPFPPQQPYPQPQPFPSQQPYLQLQPFPQPQLPYSQPQPFRPQQPYPQPQPQY	256	0.815721	0.0922226	0	0.170416	0	0	0.224944	0.0304692	0.0845845	0	0	0.0522739	0.0329815	0.03125	0.0318066	0.165517	0.182007	0.0140311	0.02035	0	0.329218	0.152373	0.0685558	0.552005	0	0.0788644	0.519781	0.0783699	0.0253743	0.108696	0.0203791	0	0.0629327	0.0347041	0.096177	0.0410256	0.121286	0	0.156372	0.539265	0.0795387	0.0978953	0.124626	0.0234357	0.0847458	0	0.0157332
J41	VRVPVPQLQPQNPSQQQPQEQVPLVQQQQFLGQQQPFPPQQPYPQPQPFLPQLPYPQPQPFPPQQSYPQPQPQY	254	0.0370782	0.0922226	0.0363835	0.102249	0.0425125	0.1924	0	0.182815	0	0.774576	0.437013	0.383342	0.164908	0.265625	0.28626	0.0551724	0.130005	0.0420934	0	0	0	0	0	0	0	0	0	0	0	0	0	0	0	0	0	0	0	0	0	0	0	0	0	0	0	0	0.235997
J53	VRVPVPQLQPQNPSQQQPQEQVPLVQQQQFLGQQQQQFPGQQQPFPPQQPYPQPQPFPSQQPYLQLQPFPQPQLPYSQPQPFRPQQPYPQPQPQY	246	0.111235	0.122963	0.10915	0.477164	0	0.0721501	0.0249938	0.121877	0.0211461	0.83153	0.494015	0.540164	0.164908	0.046875	0.127226	0	0.156006	0.168374	0	0	0	0	0	0	0	0	0	0	0	0	0	0	0	0	0	0	0	0	0	0	0	0	0	0	0	0	0.204531
N82	VRVPVPQLQPQNPSQQQPQEQVPLVQQLQYPGQQQPFPPQQPYPQPQPFPSQQPLPQPQPFLPQLPYPQPQPFPPQQPYPQPQPQY	233	0.111235	0.184445	0.10915	0.0681663	0.0212562	0.0481	0.0499875	0.0914077	0.126877	0.159471	0.133004	0.121972	0.131926	0.03125	0.0318066	0.0551724	0.130005	0.112249	0	0	0	0	0	0	0	0	0	0	0	0	0	0	0	0	0	0	0	0	0	0	0	0	0	0	0	0	0.204531
J45	VRVPVPQLQPQNPSQQQPQEQVPLVQQQQFPGQQQPFPPQQPYPQPQPFRPQQPYPQPQPQY	230	0.222469	0.338149	0.0181917	0.579414	0	0.0962001	0.499875	0.487508	0	0	0	0	0	0	0	0	0	0	0	0	0	0	0	0	0	0	0	0	0	0	0	0	0	0	0	0	0	0	0	0	0	0	0	0	0	0	0
J47	VRVPVPQLQPQNPSQQQPQEQVPLVQQQQFPGQQQPFRPQQPYPQSQPQY	228	0.519095	0.891485	0.218301	0.170416	0	0.21645	0.374906	0.243754	0	0	0	0	0	0	0	0	0	0	0	0	0	0	0	0	0	0	0	0	0	0	0	0	0	0	0	0	0	0	0	0	0	0	0	0	0	0	0
J38	VRVPVPQLQPQHPSQQQPQEQVPVVQQQQFLGQQQPFPPQQPYPQPQPFPSQQPYLQLQPFPQPQLPYSQPQPFRPQQPYPQPQPQY	225	0	0	0	0	0	0	0	0	0	0	0	0	0	0	0	0	0	0	0.2442	0.225938	0	0.304745	0.159963	0.377687	0.0536193	0.131441	0	0.31348	0.35524	0.253623	0.163032	0.0304229	0	0.0694083	0.144265	0.307692	0.121286	0.241955	0.234558	0.0337041	0.278385	0.195791	0.224327	0.117178	0.169492	0	0
J42	VRVPVPQLQPQNPSQQQPQEQVPLVQQQQFLGQQQPFPPQQPYPQPQPFPSQQPYPQPQPQY	221	0	0.0307409	0	0.204499	0	0.21645	0.0749813	0.0609385	0.2749	0.0911266	0.152005	0.191671	0.329815	0.328125	0.0636132	0.137931	0.312012	0.154343	0.0407	0.0451875	0.0823045	0	0.0228519	0.116212	0.107239	0.0525762	0.0577534	0.0261233	0.0253743	0.144928	0.0815162	0.0304229	0.0419551	0.138817	0.0240442	0	0.0202143	0	0.039093	0.269633	0.0198847	0.0652635	0.0747757	0.0234357	0	0	0.173065
J32	VRVPVPQLQPQNPSQQQPQEQVPVVQQQQFLGQPQPFQPQQPYPQPQPQY	220	0.259548	0.0307409	0	0	0	0	0.174956	0.335161	0	0	0	0	0	0	0	0	0	0	0.1221	0.203344	0.617284	0.26121	0.11426	0.116212	0.160858	0.0788644	0.0577534	0.104493	0.17762	0.0724638	0.285307	0.0912686	0.0629327	0.260281	0.0480885	0.430769	0.181928	0.0241955	0.0781861	0.101112	0.278385	0.0163159	0.0747757	0.210921	0.141243	0.767754	0
P56	VRVPVPQLQPQNPSQQQPQEQVPLVQQQQFLGQQQPFPPQQPYPQPQPFPSQQPYLQLQPFPQPQLSYSQPQPFRPQQLYPQPQPQY	219	0	0	0.982354	0.920245	0	3.05435	0	0	0	0	0	0	0	0	0	0	0	0.0140311	0	0	0	0	0	0	0	0	0	0	0	0	0	0	0.0209776	0	0	0	0	0	0	0	0	0	0	0	0	0	0
N87	VRVPVPQLQPQNPSQQQPQEQVPLVQQQQFLGQQQPFPPQQPYPQPQPFPSQQPLPQPQPFLPQLPYPQPQPFPPQQPYPQPQPQY	218	0	0.36889	0.072767	0.136333	0	0.0721501	0	0.0304692	0.2749	0.27338	0.247007	0.331068	0.362797	0.375	0.159033	0.110345	0.26001	0.182405	0	0	0	0	0	0	0	0	0	0	0	0	0	0	0	0	0	0	0	0	0	0	0	0	0	0	0	0	0.283197
N99	VRVPVPQLQPQNPSQQQPQEQVPLVQQQQFLGQQQPFPPQQPYPQPQPFPSQQPYLQLQPFSQPQLPYLQPQLFRPQQPYPQPQPQY	216	0	0	0	0	0	0	0	0	0	0	0	0	0.329815	0.921875	0.540712	0.606897	0.936037	0	0	0	0	0	0	0	0	0	0	0	0	0	0	0	0	0	0	0	0	0	0	0	0	0	0	0	0	0	0.64506
P40	VRVPVPQLQPQNPYQQQPQEQVPLVQQQQFLGQQQQFPPQQPYLQLQPFSQPQLPYSQPRPFRPQQPYPQPQPQY	202	0	0	0.200109	0.204499	0	1.443	0	0	0	0	0	0	0	0	0.0954198	0	0.0780031	0	0	0	0	0	0	0	0	0	0	0	0	0	0	0	0	0	0	0	0	0	0	0	0	0	0	0	0	0	0.0629327
J49	VRVPVPQLQPQNPSQQQPQEQVPLVQQQQFPGQQQQFPPQQPYPQPQPQY	201	0.185391	0.0922226	0.0545752	0.238582	0	0.21645	0.149963	0.426569	0.0422922	0.148081	0.247007	0.0871232	0.461741	0	0.349873	0.193103	0.104004	0.0420934	0	0	0	0	0	0	0	0	0	0	0	0	0	0	0	0	0	0	0	0	0	0	0	0	0	0	0	0	0.204531
J61	VRFPVPQLQPQNPSQQQPQEQVPLVQQLQYPGQQQPFPPQQPYPQPQPQY	196	0.0741565	0.553335	0.0363835	0.204499	0.0318844	0.0481	0.224944	0.152346	0.0845845	0.0341725	0.133004	0.0174246	0	0.03125	0.0318066	0.0551724	0.49402	0.0561246	0	0	0	0	0	0	0	0	0	0	0	0	0	0	0	0	0	0	0	0	0	0	0	0	0	0	0	0	0.0786658
N105	VRFPVPQLQPQNPSQQQPQEQVPLVQQQQFLGQQQPFPPQQPYPQPQPFPSQQPYLQLQPFPQPQLSYSQPQPFRPQQPYPQPQPQY	190	0	0	0.0909587	0.408998	0	0.0481	0	0	0	0	0	0	0.560686	0.140625	0.318066	0.137931	0.572023	0	0	0	0	0	0	0	0	0	0	0	0	0	0	0	0	0	0	0	0	0	0	0	0	0	0	0	0	0	0.283197
J55	VRVPVPQLQPQNPSQQQPQEQVPLVQQQQFLGQQQPFPPQQPYPQPQPFRPQQPYPQPQPQY	190	0.148313	0.122963	0	0.170416	0	0.0721501	0.174956	0.274223	0.105731	0.113908	0.152005	0.0696986	0.230871	0.0625	0.0636132	0.0275862	0.312012	0.0420934	0	0.0903751	0.329218	0.0217675	0	0.0871586	0	0	0	0.0261233	0.0253743	0	0.0203791	0.0304229	0.0209776	0.121465	0.0721327	0.0205128	0.0202143	0	0.039093	0.303337	0.0198847	0.0326318	0.124626	0.0234357	0.0564972	1.34357	0.110132
J40	VRVPVPQLQPQNPSQQHPQEQVPLVQQQQFLGQQQSFPPQQPYPQPQPFPSQQPYLQLQPFPQPQLPYSQPQPFRPQQPYPQPQPQY	187	0	0	0.345643	0.511247	0	0.649351	0	0	0	0	0	0	0.197889	0.140625	0.0954198	0.0551724	0.130005	0	0	0	0	0	0	0	0	0	0	0	0	0	0	0	0	0	0	0	0	0	0	0	0	0	0	0	0	0	0.283197
P19	VRVPVPQLQPQNPSQQQPQEQVPLVQQQQFLGQQQPFPPQQPYPQPQPFPSQQPYLQLQPFPQPQLPYSQPQPFRPQQPYPQPQPHY	182	0	0	0	0	0	0	0	0	0	0	0	0	0.758575	0.75	0.254453	0.606897	0.598024	0	0	0	0	0	0	0	0	0	0.0577534	0	0	0	0	0	0	0	0	0	0	0	0	0	0	0	0	0	0	0	0.424795
J56	VRVPVPQLQPQHPSQQQPQEQVPVVQQQQFLGQQQPFPPQQPYPQPQPFPSQQPYLQLQPFPQPQLPYSQPQPFQPQQPYPQPQPQY	180	0	0.0307409	0	0	0	0	0	0	0	0	0	0	0	0	0	0	0	0	0.2035	0.225938	0	0.239443	0.0914077	0.0871586	0.0268097	0.0788644	0	0	0.202994	0.0724638	0.672509	0.21296	0.671282	0.121465	0.0480885	0.102564	0.161714	0.120977	0.0781861	0.101112	0.0198847	0.130527	0.0249252	0.0937427	0.0847458	0	0
J46	VRVPVPQLQPQNPSQQQPQEQVPLVQQQQFPGQQQPFPPQQPYPQSQPQY	178	0.333704	0.922226	0.10915	0.238582	0	0.601251	0.124969	0.304692	0	0	0	0	0	0	0	0	0	0	0	0	0	0	0	0	0	0	0	0	0	0	0	0	0	0	0	0	0	0	0	0	0	0	0	0	0	0	0
P37	VRVPVPQLQPQNPSQQQPQEQVPLVQQQQFLGQQQPFPPQQPYPQPQQFPSQQPYLQLQPFPQPQLPYSQPQPFRPQQPYPQPQPQY	176	0	0	0	0	0	0	0	0	0.824699	0.307552	0.285009	0.26137	0	0	0	0	0	1.12249	0	0	0	0	0	0	0	0	0	0	0	0	0	0	0	0	0	0	0	0	0	0	0	0	0	0	0	0	0
P36	VRVTVPQLQP*NPSQQQPQEQVPLVQQQQFLGQ*QPFPPQQPYPQPQPFPSQQPYLQLQPFPQPQVPYSQPQPFRPQQPYPQPQPQY	172	0	0	0.363835	0	0	0	0	0	0.76126	0.102517	0.190006	0.243945	0	0	0	0	0	0.575277	0	0	0	0	0	0	0	0	0	0	0	0	0	0	0	0	0	0	0	0	0	0	0	0	0	0	0	0	0
J73	VRVPVPQLQPQNPSQQHPQEQVPLVQQQQFLGQQQSFPPQQPYPQPQPQY	172	0	0	0.072767	0.204499	0	0.45695	0	0	0	0	0	0	0.230871	0.21875	0.381679	0.22069	0.130005	0	0	0	0	0	0	0	0	0	0	0	0	0	0	0	0	0	0	0	0	0	0	0	0	0	0	0	0	0	0.157332
P14	VRVPVPQLQPQNPSQQQPQEQVPLVQQQQFLGQQQPFPPQQPYPQPQPFPSQQPYLQLQPFSQPQLPYSQPQPFRPQQPYPQPQPQY	170	0	0	0.291068	0.374915	0	0.481	0	0	0	0.0227816	0.0190006	0	0	0.015625	0	0.0275862	0.0520021	0	0	0	0	0	0	0	0	0	0.288767	0	0	0	0	0	0	0	0	0	0	0	0	0	0	0	0	0	0	0	0
P55	VRVPVPQLEPQNPSQQHPQEQVPLVQQQQFLGQQQPFPPQQPYPQPQPFPSQQPYLQLQPFPQPQLPYLQPQPFRPQQPYPQPQPQY	170	0	0	0	0	0	0	0	0	0.549799	0.478414	0.361011	0.191671	0	0	0	0	0	0.98218	0	0	0	0	0	0	0	0	0	0	0	0	0	0	0	0	0	0	0	0	0	0	0	0	0	0	0	0	0
N60	VRVPVPQPQPQNPSQPQPQGQVPLVQQQQFPGQQQQFPQQQPYPQPQPFPSQQPYLQLQPFPQPQPFPPQLPYLQPPPFSPQQPYPQPQPQY	170	0	0	0	0	0	0	0	0	0	0	0	0	0.692612	0.328125	0.572519	0.413793	0.702028	0	0	0	0	0	0	0	0	0	0	0	0	0	0	0	0	0	0	0	0	0	0	0	0	0	0	0	0	0	0.267464
J243	VRVPVPQLQPQNPSQQQPQEQVPLVQQQQFPGQQQPFPPQQPYPQPQPFRPQQPYPQSQPQY	162	0.296626	0.676299	0.0909587	0.102249	0.0318844	0.0481	0.374906	0.3961	0	0	0	0	0	0	0	0	0	0	0	0	0	0	0	0	0	0	0	0	0	0	0	0	0	0	0	0	0	0	0	0	0	0	0	0	0	0	0
J80	VRVPVPQLQPQNPSQQQPQEQVPLVQQQQFLGQQQQHFPGQQQPFPPQQPYPQPQPFLPQLPYPQPQPFPPQQSYPQPQPQY	159	0.0370782	0.0922226	0.218301	0.170416	0.0637687	0.0481	0.0499875	0.0914077	0.0422922	0.296161	0.152005	0.174246	0.0659631	0.078125	0	0	0.026001	0.0701557	0	0	0	0	0	0	0	0	0	0	0	0	0	0	0	0	0	0	0	0	0	0	0	0	0	0	0	0	0.440529
N6	VRFPVPQLQPQNPSQQQPQEQVSLVQQQQFLGQQQPFPPQQPYPQPQPFPSQQPYLQLQPFPQPQLPYSQPQPFRPQQPYPQPQPQY	158	0	0	0	0	0	0	0	0	0.401776	0.592323	0.589018	0.348493	0	0	0	0	0	0.505121	0	0	0	0	0	0	0	0	0	0	0	0	0	0	0	0	0	0	0	0	0	0	0	0	0	0	0	0	0
P50	VRVPVPQLQP*NPSQQQPQEQVPLVQQQQFLGQQQPFPPQQPYPQPQPFPSQQPYLQLQPFPQPQLPYSQPQPFRPQQPYPQPQPQY	148	0	0	0.491177	0.374915	0	0.21645	0	0	0	0	0	0	0.230871	0.125	0.0954198	0.248276	0.0780031	0	0	0	0	0	0	0	0	0	0	0	0	0	0	0	0	0	0	0	0	0	0	0	0	0	0	0	0	0	0.251731
J43	VRVPVPQLQPQNPSQQQPQEQVPLVQQQQFLGQQQQQFPGQQQPFPPQQSYPQPQPQY	148	0.111235	0.245927	0.236493	0.238582	0.191306	0.0481	0.0499875	0.578915	0	0.0227816	0.0570017	0.26137	0	0.078125	0.0318066	0.0275862	0	0.0420934	0	0	0	0	0	0	0	0	0	0	0	0	0	0	0	0	0	0	0	0	0	0	0	0	0	0	0	0	0.0157332
J76	VRVPVPQLQPQNPSQQQPQEQVPLVQQQQFLGQQQPFPPQQPYPQPQPFPSQQPYLQLQPFPQPQLPYPQPQLPYPQPQLPYPQPQPFRPQQPYPQSQPQY	148	0.0741565	0.553335	0.254684	0.715746	0.0106281	0.505051	0.299925	0.0914077	0	0	0	0	0	0	0	0	0	0	0	0	0	0	0	0	0	0	0	0	0	0	0	0	0	0	0	0	0	0	0	0	0	0	0	0	0	0	0
N161	VRVPVPQLQPQNPYQQQPQEHVPLVQQQQFLGQQQPFPPQQPYPQPQPFPSQQPYLQLQPFPQPQLPYSQPQPFRPQQPYPQPQPQY	142	0	0	0	0	0	0	0	0	0.211461	0.512587	0.608018	0.575013	0	0	0	0	0	0.308685	0	0	0	0	0	0	0	0	0	0	0	0	0	0	0	0	0	0	0	0	0	0	0	0	0	0	0	0	0
P69	VRVPVPQLQPQNPSQQQPQEQVPLVQQQQFLGQQQPFPPQQPYPQPQPFPSQLPYLQLQPFPQPQLPYSQPQPFRPQKPYPQPQPQY	137	0	0	0	0	0	0	0	0	0.317192	0.649277	0.361011	0.243945	0	0	0	0	0	0.448997	0	0	0	0	0	0	0	0	0	0	0	0	0	0	0	0	0	0	0	0	0	0	0	0	0	0	0	0	0
J58	VRVPVPQLQP*NPSQQQPQEQVPLVQQQQFLGQQQPFPPQQPYPQPQTFPSQQPYLQLQPFPQPQLPHSQPQP	137	0	0	0	0	0	0	0	0	0	0	0	0	0.263852	0.59375	0.572519	0.275862	0.416017	0	0	0	0	0	0	0	0	0	0	0	0	0	0	0	0	0	0	0	0	0	0	0	0	0	0	0	0	0	0.157332
J48	VRVPVPQLQPQNPSQQQPQEQVPVVQQQQFLGQQQPFPPQQPYPQPQPFQPQQPYPQPQPQY	133	0.0370782	0.153704	0	0	0	0	0.0249938	0.274223	0	0	0	0	0	0	0	0	0	0	0.0814001	0	0.246914	0.152373	0.0457038	0.0581058	0.214477	0.157729	0	0.0261233	0.17762	0.181159	0	0	0.146843	0	0.0240442	0.102564	0.0606428	0.0725865	0.0781861	0.202224	0.0397693	0.0815794	0.199402	0.117178	0.0564972	0.959693	0
J60	VRVPVPQLQLQNPSQQQPQEQVPLVQEQQFPGQQQPFPPQQPYPQPQPFPSQQPYLQLQPFPQPQLPYPQPQLPYPQPQLPYPQPQPFRPQQPYPQSQPQY	128	0.296626	0.307409	0.218301	0.0681663	0	0.0721501	0.19995	0.243754	0	0	0	0	0	0	0	0	0	0	0	0	0	0	0	0	0	0	0	0	0	0	0	0	0	0	0	0	0	0	0	0	0	0	0	0	0	0	0
J59	VRVPVPQLQLQNPSQQQPQEQVPLVQEQQFPGQQQPFPPQQPYPQPQPFPSQQPYLQLQPFPQPQLPYPQPQPFRPQQPYPQSQPQY	119	0.333704	0.184445	0.10915	0.102249	0.0318844	0.21645	0.349913	0.213285	0	0	0	0	0	0	0	0	0	0	0	0	0	0	0	0	0	0	0	0	0	0	0	0	0	0	0	0	0	0	0	0	0	0	0	0	0	0	0
J51	VRVPVPQLQPQNPSQQQPQEQVPLVQQQQFPGQQQQFPPQQPYPQQQPQY	118	0.185391	0.0307409	0.10915	0	0.0212562	0.45695	0.124969	0.152346	0.0634384	0	0	0.0174246	0.131926	0.015625	0.127226	0.137931	0.026001	0.182405	0	0	0	0	0	0	0	0	0	0	0	0	0	0	0	0	0	0	0	0	0	0	0	0	0	0	0	0	0.0314663
J78	VRVPVPQLQPQNPSQQQPQEQVPLVQQQQFLGQQQPFPPQQPYSQPQPFRPQQPYPQPQPQY	115	0.0370782	0	0.0181917	0.374915	0	0.1443	0	0	0.0211461	0.0113908	0.0190006	0.0174246	0.197889	0.140625	0.0636132	0.0551724	0.0520021	0.140311	0	0	0	0	0.0457038	0	0.0268097	0	0.0288767	0.182863	0.0253743	0	0	0	0.0209776	0.0867604	0	0.0410256	0.0202143	0	0.039093	0	0	0	0	0	0	0.191939	0.188798
J54	VRVPVPQLQPQNPSQQQPQEQVPLVQQQQFLGQQQPFQPQQPYPQPQPQY	114	0	0.0922226	0	0	0	0	0	0	0	0	0	0	0	0	0	0	0	0	0.1221	0.248531	0	0.0217675	0.0457038	0.232423	0.0536193	0.0788644	0	0.0261233	0.0507485	0.0724638	0.203791	0	0	0.0867604	0.0480885	0.184615	0.1415	0.0241955	0.117279	0.0674082	0.0994233	0.0489476	0.0997009	0.210921	0	0	0
J66	VRVPVPQLQLQNPSQQQPQEQVPLVQEQQFPGQQQPFPPQQPYPQPQPFPSQQPYLQLQPFPQPQLPYSQPQPFRPQQPYPQPQPQY	114	0.778643	0.307409	0	0.0681663	0	0	0.3999	0.822669	0	0	0	0	0	0	0	0	0	0	0	0	0	0	0	0	0	0	0	0	0	0	0	0	0	0	0	0	0	0	0	0	0	0	0	0	0	0	0
P75	VRVPVPQLQPQNPSQQQPQEQVPLVQQQQFLGQQQQFPPQQPYLQLQPFSQPQLPYSQPRPFRQQQPYPQPQPQY	110	0	0	0	0	0	0	0	0	0.359484	0.353115	0.437013	0.278794	0	0	0	0	0	0.322716	0	0	0	0	0	0	0	0	0	0	0	0	0	0	0	0	0	0	0	0	0	0	0	0	0	0	0	0	0
J50	VRVPVPQLQPQNPSQQQPQEQVPLVQQQQFPGQQQQFPPQQPYPQPQSFPPQQPYPQQQPQY	109	0.0370782	0.307409	0	0.136333	0.0106281	0.02405	0.0749813	0.304692	0.0211461	0.0455633	0.0380011	0.0522739	0.0659631	0.015625	0.0954198	0	0.104004	0.154343	0	0	0	0	0	0	0	0	0	0	0	0	0	0	0	0	0	0	0	0	0	0	0	0	0	0	0	0	0.0786658
J64	VRFPVPQLQPQNPSQQQPQEQVPLVQQQQFLGQQQPFPPQQPYPQPQPQY	107	0	0	0.10915	0.408998	0	0.16835	0	0.0304692	0	0.0227816	0	0.0174246	0.527704	0.046875	0.127226	0.0275862	0.104004	0	0	0	0	0	0	0	0	0	0	0	0	0	0	0	0	0	0	0	0	0	0	0	0	0	0	0	0	0	0.125865
J134	VRVPVPQLQPQNPSQQHPQEQVPLVQQQQFLGQQQSFPPQQPYPQPQPFPSQQPYLQLQPFLQPQLPYSQPQPFRPQQPYPQPQPQY	106	0	0	0	0.102249	0	0.16835	0	0	0	0	0	0	0.131926	0.203125	0.159033	0.0827586	0.182007	0	0	0	0	0	0	0	0	0	0	0	0	0	0	0	0	0	0	0	0	0	0	0	0	0	0	0	0	0	0.235997
N46	VRVPVPQLQPQNPSQQQPQEQVPLVQQQQYPGHQQPFPPQQPYPQPQPFPSQQPFLQPQPFLLQLPYPQPQPFPPQQPYPQPQPQY	105	0	0	0	0	0	0	0	0	0	0	0	0	0	0	0	0	0.910036	0	0	0	0	0	0	0	0	0	0	0	0	0	0	0	0	0	0	0	0	0	0	0	0	0	0	0	0	0	0
J62	VRFPVPQLQPQNPSQQQPQEQVPLVQQLQYPGQQQPFPPQQPYPQPQPFLPQLPYPQPQPFPPQQSYPQPQPQY	102	0.0370782	0	0.0181917	0.0681663	0.0212562	0.0481	0	0	0.0211461	0.0227816	0.0760023	0	0	0.015625	0.0954198	0	0	0	0	0	0	0	0	0	0	0	0	0	0	0	0	0	0	0	0	0	0	0	0	0	0	0	0	0	0	0	0
P41	VRVPVPQLQPQNPSQQQPQEQVPLVQQQQFLGQQQPFPPQQPYPQPQPFPSQQPYLQLQPFPQLQQPYSQPQPFRPQQPYPQPQPQY	98	0	0	0	0	0	0	0	0	0.105731	0.0683449	0.190006	0.243945	0	0	0	0	0	0.883962	0	0	0	0	0	0	0	0	0	0	0	0	0	0	0	0	0	0	0	0	0	0	0	0	0	0	0	0	0
J72	VRVPVPQLQPQHPSQQQPQEQVPLVQQQQFLGQQQPFPPQQPYPQPQPFRPQQPYPQPQPQY	96	0	0.0307409	0	0	0.0531406	0	0	0.243754	0	0	0	0	0	0	0	0	0	0	0.0407	0.0677813	0.123457	0	0.11426	0	0.160858	0.0262881	0.17326	0.0261233	0	0.0362319	0.0203791	0.0608458	0.0419551	0.0520562	0.0480885	0	0.0606428	0.120977	0.117279	0.0674082	0	0.0326318	0.0997009	0	0	0	0
J74	VRVPVPQLQPQNPSQQQPQEQVPLVQQQQFLGQQQPFPPQLPYSQPQPFRPQQPYPQPQPQY	96	0	0	0	0	0	0.02405	0	0	0.105731	0	0.266008	0.0174246	0	0	0	0	0	0.0280623	0	0.0225938	0.0411523	0.0217675	0.0685558	0.0581058	0.080429	0	0	0	0	0.471014	0	0.0608458	0	0.0173521	0	0.0410256	0	0.0725865	0.430023	0.0337041	0.0198847	0.0163159	0.0498504	0.0468713	0	0	0
J114	VRVPVPQLQPQHPSQQQPQEQVPLVQQQQFLGQQQPFPPQQPYPQPQPFPSQQPYPQPQPQY	96	0.111235	0	0	0	0.0106281	0	0	0.0304692	0	0	0	0	0	0	0	0	0	0	0	0.0225938	0.0411523	0	0.159963	0.0290529	0	0.131441	0	0.15674	0.17762	0.0724638	0.142653	0.121692	0.0209776	0	0.0721327	0.0205128	0.121286	0.0725865	0.195465	0.101112	0	0	0.0249252	0	0.169492	0.383877	0
P85	VRFPVPQLQPQNPSQQQPQEQVPLVQQQQFLGQQQPFPPQQPYPQPQPFPSQQPYLQLQPFLQPQLPYSQPQPFRPQQPYPQPQPQY	95	0	0	0	0	0	0	0	0	0	0	0	0	0.593668	0.09375	0.0318066	0.0827586	0.546022	0	0	0	0	0	0	0	0	0	0	0	0	0	0	0	0	0	0	0	0	0	0	0	0	0	0	0	0	0	0.235997
J93	VRFPVPQLQPQNPSQQQPQEQVPLVQQLQYPGQQQPFPPQQPYPQPQPFPSQQPLPQPQPFLPQLPYSQPQPFRPQQPYPQPQPQY	95	0	0.245927	0	0.0340832	0.0531406	0.0481	0	0	0.0422922	0.0797357	0.0950029	0.156822	0.0329815	0.03125	0.0636132	0.0551724	0.104004	0.12628	0	0	0	0	0	0	0	0	0	0	0	0	0	0	0	0	0	0	0	0	0	0	0	0	0	0	0	0	0.487728
J77	VRVPVPQLQPQNPSQQQPQEQVPLVQQQQFLGQQQPFPPQQPYPQPQPFPSQQPYLQLQPFPQPQLPYPQPQPFRPQQPYPQPQPQY	94	0.148313	0.184445	0.0545752	0.204499	0	0.1924	0.499875	0.121877	0	0	0	0	0	0	0	0	0	0	0	0	0	0	0	0	0	0	0	0	0	0	0	0	0	0	0	0	0	0	0	0	0	0	0	0	0	0	0
J248	VRVPVPQLQPQNPSQQQPQEQVPLVQQQQFPGQQQQFPPQQPYPQPQPFLPQLPYPQPQPFPPQQSYPQPQPQY	94	0	0.0922226	0.0181917	0.0340832	0.0425125	0.0721501	0.0499875	0.0609385	0	0.0113908	0.0760023	0.0696986	0.0329815	0	0	0	0	0.0140311	0	0	0	0	0	0	0	0	0	0	0	0	0	0	0	0	0	0	0	0	0	0	0	0	0	0	0	0	0.0157332
P17	VRVPVPQLQPQNPSQQHPQEQVPLVQQQQFLGQQQPFPPQQPYPQPQPFPSQQPYLQLQPFPQPQLPYSQPQPFRPQQPYPQPQPQY	93	0	0	0.41841	0	0	0.21645	0	0	0	0	0	0	0	0.0625	0	0	0	0	0	0	0	0	0	0	0	0	0	0	0	0	0	0	0	0	0	0	0	0	0	0	0	0	0	0	0	0	0.094399
J249	VRVPVPQLQPQNPSQQQPQEQVPLVQQQQFPGQQQQFPPQQPYPQPQPFPSQQPLPQPQPFLPQLPYPQPQPFPPQQPYPQPQPQY	93	0	0	0	0.0340832	0.0106281	0	0	0	0.0634384	0.0455633	0.0570017	0.0696986	0	0	0.0318066	0	0	0.0420934	0	0	0	0	0	0	0	0	0	0	0	0	0	0	0	0	0	0	0	0	0	0	0	0	0	0	0	0	0.0786658
J231	VRVPVPQLQPQNPSQQQPQEQVPLVQQQQFPGQQQPFPPQQPYPQPQPFPSQQPYLQLQPFPQPQLPYPQPHLPYPQPQPFRPQQPYPQSQPQY	89	0.148313	0.36889	0.0909587	0.613497	0.0212562	0.21645	0.0249938	0.0914077	0	0	0	0	0	0	0	0	0	0	0	0	0	0	0	0	0	0	0	0	0	0	0	0	0	0	0	0	0	0	0	0	0	0	0	0	0	0	0
J84	VRVPVPQLQPQNPSQQQPQEQVPLVQQQQFPGQQQPFPPQQPYPQPQPFPSQQPYLQLQPFPQPQLSYSQPQPFRPQQPYPQPQPQY	88	0	0	0.145534	0.238582	0	0	0	0	0	0	0	0	0.164908	0.078125	0	0.0275862	0.182007	0	0	0	0	0	0	0	0	0	0	0	0	0	0	0	0	0	0	0	0	0	0	0	0	0	0	0	0	0	0.141598
J269	VRVPVPQLQPQNPSQQQPQEQVPVVQQQQFLGQPQPFRPQQPYPQPQPQY	87	0	0	0	0	0	0	0	0	0	0	0	0	0	0	0	0	0	0	0.10175	0	0.0411523	0.0653026	0.388483	0.0581058	0	0.0788644	0	0.104493	0.0253743	0.181159	0.0407581	0.0912686	0.0419551	0.0520562	0.0480885	0.102564	0.101071	0.0241955	0.0781861	0.0674082	0.119308	0.0326318	0	0.0234357	0.141243	0	0
J83	VRVPVPQLQPQNPSQQQPQEQVPLVQQQQFPGQQQPFPPQQPYPQPQPFPSQQPYLQLQPFPQPQLPYLQPQPFRPQQPYPQPQPQY	86	0	0	0.163726	0.238582	0	0.2405	0	0	0	0	0	0	0	0	0	0	0	0	0	0	0	0	0	0	0	0	0	0	0	0	0	0	0	0	0	0	0	0	0	0	0	0	0	0	0	0	0
J202	VRVPVPQLQPQNPSQQQPQEQVPLVQQQQFLGQQQQQFPGQQQPFPPQQPYPQPQPFLPQLPYPQPQPFRPQQPYPQPQPQY	85	0.0370782	0.215186	0.181917	0.0681663	0.0425125	0.02405	0.249938	0.0304692	0	0.102517	0.0760023	0.0348493	0	0	0	0	0	0.0561246	0	0	0	0	0	0	0	0	0	0	0	0	0	0	0	0	0	0	0	0	0	0	0	0	0	0	0	0	0.094399
N243	VRVPVPQLQPQNPSQQQPQEQVPLVQQQQYPGQQQPFPPQQPYPQPQPFPSQQPFLQPQPFLLQLPYPQPQPFPPQQPYPQPQPQY	84	0	0.0307409	0.163726	0	0.0956531	0	0	0.0914077	0	0	0.0190006	0.0174246	0	0.125	0.0954198	0.193103	0	0.0561246	0	0	0	0	0	0	0	0	0	0	0	0	0	0	0	0	0	0	0	0	0	0	0	0	0	0	0	0	0.0471995
J123	VRVPVPQLQPQNPCQQQPQEQVPLMQQQQQFPGQQEQFPPQQPYPQQQPFP*QQPYPQPQPFPPQLPYP*TQPFPPQQPYPQPQL*Y	82	0	0	0	0	0	0	0	0	0	0	0	0	0	0	0	0	0	0	0	0	0	0	0	0	0	0	0	0	0	0	0	0	0	0	0	0	0	0	0	0	0	0	0	0	0	0	0
J200	VRVPVPQLQPQNPSQQQPQEQVPLVQQQQFLGQQQQQFPGQQQPFPPQQPYPQPQPFLPQLPYPQPQPFPPQQSYPQPQPQYPQPQQPPFSQQQQSPFSQQQQQPPFAQQQQPP	79	0	0.0307409	0.072767	0	0.148794	0.1443	0	0.0304692	0	0.0113908	0.0190006	0.0348493	0.0659631	0.0625	0.254453	0.0275862	0.026001	0	0	0	0	0	0	0	0	0	0	0	0	0	0	0	0	0	0	0	0	0	0	0	0	0	0	0	0	0	0.0471995
J262	VRVPVPQLQPQNPSQQQPQEQVPLVQQQQFPGQQQQFPPQQPYPQPQPFPSQQPYLQLQPFPQPQPFPPQLPYPQPQSFPPQQPYQQQQPQY	79	0	0	0	0	0	0.02405	0	0	0	0	0	0.0348493	0	0	0	0	0	0.0420934	0	0	0	0	0	0	0	0	0	0	0	0	0	0	0	0	0	0	0	0	0	0	0	0	0	0	0	0	0
J69	VRVPVPQLQPQHPSQQQPQEQVPLVQQQQFLGQQQPFPPQPFRPQQPYPQPQPQY	78	0	0.0307409	0	0	0	0	0.124969	0.0609385	0	0	0	0	0	0	0	0	0	0	0.02035	0.0225938	0.0411523	0.0217675	0.182815	0.0871586	0	0.0525762	0.0866301	0	0.101497	0	0.0611372	0	0	0.0694083	0.0240442	0.0615385	0.0202143	0	0.117279	0.134816	0.0397693	0.0978953	0	0.0468713	0	0	0
J106	VRVPVPQLQLQNPSQQQPQEQVPLVQQQQFLGQQQPFPPQQPYPQPQPFPSQQPYLQLQPFPQPQLPYSQPQPFRPQQPYPQPQPQY	78	0.185391	0.122963	0	0	0	0.1443	0.299925	0.0914077	0	0	0	0	0	0	0	0	0	0	0	0.0225938	0	0	0	0.0581058	0	0.0788644	0.0288767	0	0.0253743	0.253623	0.0407581	0.0304229	0	0.0173521	0.0721327	0	0.0202143	0.0241955	0.156372	0.16852	0	0	0.0498504	0	0	0	0
N143	VRVPVPQLQPQNPSQQQPQEQVPLVQQQQFLGQQQPFPPQQPYPQPQPFPSQQPYLQLQPFPQPQLPYSQPQPFPPQQPYPQPQPQY	76	0	0	0	0	0	0.02405	0	0	0	0.0797357	0.0190006	0	0.0989446	0.09375	0.159033	0.137931	0.156006	0.308685	0.0407	0	0	0	0	0	0.0268097	0	0	0	0.0507485	0	0	0	0	0	0.0240442	0	0	0	0	0	0.0198847	0	0	0.0468713	0.0282486	0	0.0629327
J151	VRVPVPQLQPQNPSQQQPQEQVPLVQQQQFLGQQQPFPPQQPYPQLQPFPSQQPYPQPQPQY	75	0	0	0	0	0	0.02405	0	0	0	0	0	0	0	0	0	0	0	0	0.02035	0.0225938	0.0823045	0.043535	0.0457038	0.174317	0.0536193	0.131441	0.115507	0.15674	0.0507485	0	0.0611372	0.21296	0.0629327	0.0520562	0	0.0410256	0.0606428	0.0241955	0.195465	0.101112	0.0198847	0	0.0498504	0	0	0	0
J118	VRVPVPQLQPQHPSQQQPQEQVPLVQQQQFLGQQQPFQPQQPYPQPQPQY	74	0	0	0	0	0	0	0	0	0	0	0	0	0	0	0	0	0	0	0.1221	0.0225938	0.123457	0.130605	0.228519	0.116212	0	0	0	0.0783699	0.0253743	0.0362319	0	0	0.0839102	0.0520562	0	0.123077	0.0606428	0.0241955	0.0781861	0.134816	0.0198847	0.0163159	0.0747757	0.0468713	0.0847458	0	0
P46	VRVPVPQLQPQNPSQQ*PQEQVPLVQQQQFLGQQQPFRPQQPYPQPQPFPSQQPYLQLQPFPQPQLPYSQPQPFRPQQPYPQPQPQY	73	0	0	0	0	0	0	0	0	0.296046	0.182253	0.133004	0.139397	0	0	0	0	0	0.392872	0	0	0	0	0	0	0	0	0	0	0	0	0	0	0	0	0	0	0	0	0	0	0	0	0	0	0	0	0
J225	VRVPVPQLQPQNPSQQQPQEQVPLVQQQQFPGQQQPFPPQQPYPQPQPFPSKQPYLQLQPFPQPQLPYHQPQPFRPQQPYPQPQPQY	72	0	0	0	0	0	0	0	0	0	0	0	0	0	0	0	0	0	0	0	0	0	0	0	0	0	0	0	0	0	0	0	0	0	0	0	0	0	0	0	0	0	0	0	0	0	0	0
J65	VRFPVPQLQPQNPSQQQPQEQVPLVQQQQFLGQQQPFRPQQPYPQPQPQY	71	0	0	0.145534	0.170416	0	0.12025	0	0	0	0	0	0	0.197889	0.0625	0.0318066	0.0275862	0.130005	0	0	0	0	0	0	0	0	0	0	0	0	0	0	0	0	0	0	0	0	0	0	0	0	0	0	0	0	0	0.188798
J212	VRVPVPQLQPQNPSQQQPQEQVPLVQQQQFLGQQQQQFPGQQQPFPPQQPYPQPQPFRPQQPYPQPQPQY	70	0.0741565	0.0307409	0.0363835	0.0340832	0.0106281	0.12025	0.249938	0.274223	0.0422922	0.0341725	0	0	0	0	0	0.0275862	0	0	0	0	0	0	0	0	0	0	0	0	0	0	0	0	0	0	0	0	0	0	0	0	0	0	0	0	0	0	0.0314663
J86	VRVPVPQLQPQNPSQQQPQEQVSLVQQQQFPGQQQPFPPQQPYPQPQPFPSQQPYLQLQPFPQPQLPYSQPQPFRPQQPYPQPQPQY	69	0.482017	0	0.127342	0.170416	0.0212562	0.16835	0.299925	0.700792	0	0	0	0	0	0	0	0	0	0	0	0	0	0	0	0	0	0	0	0	0	0	0	0	0	0	0	0	0	0	0	0	0	0	0	0	0	0	0
J216	VRVPVPQLQPQNPSQQQPQEQVPLVQQQQFPG*QQPFPPQQPYPQPQPFPSQQPYLQLQPFPQPQLPYPQPQPFRPQQPYPQPQPQY	69	0.0741565	0	0	0.0340832	0	0	0	0	0	0.0227816	0	0	0	0	0	0.0275862	0	0	0	0	0	0	0	0	0	0	0	0	0	0	0	0	0	0	0	0	0	0	0	0	0	0	0	0	0	0	0.0314663
J217	VRVPVPQLQPQNPSQQQPQEQVPLVQQQQFPGQPQPFRPQQPYPQPQPQY	69	0.185391	0.245927	0	0	0	0.02405	0	0.121877	0	0	0	0	0	0	0	0	0	0	0	0	0	0	0	0	0	0	0	0	0	0	0	0	0	0	0	0	0	0	0	0	0	0	0	0	0	0	0
J241	VRVPVPQLQPQNPSQQQPQEQVPLVQQQQFPGQQQPFPPQQPYPQPQPFPSQQPYPQPQPQY	69	0.333704	0.215186	0.0363835	0.102249	0	0.02405	0.099975	0.243754	0	0	0	0	0	0	0	0	0	0	0	0	0	0	0	0	0	0	0	0	0	0	0	0	0	0	0	0	0	0	0	0	0	0	0	0	0	0	0
J81	VRVPVPQLQPQNPSQQQPQEQVPLVQQQQFLGQQQQQFLGQQQPFPPQQPYPQPQPFPSQQPYLQLQPFPQPQLPYSQPQPFRPQQPYPQPQPQY	68	0	0	0.0181917	0	0	0.0962001	0	0	0.0211461	0.182253	0.0570017	0.156822	0	0.046875	0	0.0275862	0	0.0701557	0	0	0	0	0	0	0	0	0	0	0	0	0	0	0	0	0	0	0	0	0	0	0	0	0	0	0	0	0.157332
J143	VRVPVPQLQPQNPSQQQPQEQVPLVQQQQFLGKQQPFPPQQPYP*PQPFPSQQSYLQLQPFPQLQLPYLQPQPFRPQQPYPQPQPQY	68	0	0	0	0	0	0	0	0	0.148023	0.239207	0.228007	0.243945	0	0	0	0	0	0.196436	0	0	0	0	0	0	0	0	0	0	0	0	0	0	0	0	0	0	0	0	0	0	0	0	0	0	0	0	0
J70	VRVPVPQLQPQHPSQQQPQEQVPLVQQQQFLGQQQPFPPQQPYLQLQPFPQPQLPYSQPQPFRPQQPYPQPQPQY	67	0	0	0	0	0	0	0	0	0.0211461	0.0341725	0	0.0174246	0	0	0	0	0	0.0701557	0.02035	0.0677813	0	0.0870701	0.0914077	0.20337	0	0.236593	0	0.130617	0	0.181159	0	0	0	0.0173521	0	0	0.0404285	0	0.039093	0.0674082	0.059654	0.130527	0	0.0468713	0	0	0
N118	VRFPVPQLQPQNPSQQQPQEQVSLVQQQQFLGQQQPFPPQQPYPQPQPFPSQLPYLQLQPFPQPQLPYSQPQPFRPQQPYPQPQPQY	65	0	0	0	0	0	0	0	0	0	0.250598	0.171005	0.313643	0	0	0	0	0	0.224498	0	0	0	0	0	0	0	0	0	0	0	0	0	0	0	0	0	0	0	0	0	0	0	0	0	0	0	0	0
J129	VRVPVPQLQPQNPSLQQPQEQVPLVQQQQFPGQQQTFPPQQPYPQPQPFPAQQPYPQPQLFPQPQPFPPQLPYPKPQPFPPQQPYPQPQTQH	65	0	0	0	0	0.0425125	0	0	0	0	0	0	0	0	0	0	0	0	0	0	0	0.0823045	0	0.0457038	0	0	0	0.317644	0.208986	0	0	0	0.334652	0.0209776	0.0173521	0.096177	0.0205128	0	0	0.0781861	0.0337041	0.0994233	0.0163159	0.0997009	0	0	0.191939	0
J208	VRVPVPQLQPQNPSQQQPQEQVPLVQQQQFLGQQQQQFPGQQQPFPPQQPYPQPQPFPSQQPYLQLQPFPQPQLPYPQPQLPYPQPQLPYPQPQPFRPQQPYPQSQPQY	65	0	0.153704	0.072767	0.136333	0.0212562	0.1443	0	0.0304692	0	0	0	0	0	0	0	0	0	0	0	0	0	0	0	0	0	0	0	0	0	0	0	0	0	0	0	0	0	0	0	0	0	0	0	0	0	0	0
J285	VRVPVPQLQPQNPSQQQPQEQVSLVQQQQFPGQQQPFPPQQPYPQPQPFRPQQPYPQSQPQY	65	0.667408	0	0.0545752	0.74983	0	0	0.099975	0.548446	0	0	0	0	0	0	0	0	0	0	0	0	0	0	0	0	0	0	0	0	0	0	0	0	0	0	0	0	0	0	0	0	0	0	0	0	0	0	0
J63	VRFPVPQLQPQNPSQQQPQEQVPLVQQLQYPGQQQPFPPQQPYPQPQPFPPQQPYPQPQPQY	64	0.0741565	0.0614817	0.0909587	0	0	0	0.0749813	0.243754	0.0845845	0	0.0190006	0	0	0	0	0.0275862	0.026001	0.0140311	0	0	0	0	0	0	0	0	0	0	0	0	0	0	0	0	0	0	0	0	0	0	0	0	0	0	0	0	0
J68	VRVPVPQLQPQHPSQQQPQEQVPLVQQQQFLGQQQPFPPQLPYSQPQPFRPQQPYPQPQPQY	63	0	0	0	0	0	0	0	0	0	0	0	0	0	0	0	0	0	0	0.0610501	0	0.534979	0.195908	0.0457038	0.0871586	0.107239	0.0262881	0.0288767	0	0	0.0362319	0.0203791	0.0304229	0.125865	0	0.0721327	0	0	0	0	0.0337041	0	0.0326318	0.149551	0.0468713	0	0	0
J108	VRVPVPQLQPQHPSQQQPFPPQQPYPQPQPFPSQQPYLQLQPFPQPQLPYSQPQPFRPQQPYPQPQPQY	63	0	0	0	0	0	0	0	0	0	0	0	0	0	0	0	0	0	0	0	0	0.288066	0	0.0457038	0.0290529	0.080429	0	0.17326	0.104493	0.0253743	0.0362319	0	0.0304229	0.0209776	0.0520562	0	0	0	0.048391	0.0781861	0.235929	0.0397693	0	0	0	0.141243	0.575816	0
J218	VRVPVPQLQPQNPSQQQPQEQVPLVQQQQFPGQQEQFPPQQPYPHQQPFPSQQPYPQPQPFPPQLPYPQTQPFPPQQPYPQPQPQY	63	0.148313	0.153704	0.0909587	0.170416	0	0.0481	0.0249938	0.0304692	0	0	0	0	0	0	0	0	0	0	0	0	0	0	0	0	0	0	0	0	0	0	0	0	0	0	0	0	0	0	0	0	0	0	0	0	0	0	0
J227	VRVPVPQLQPQNPSQQQPQEQVPLVQQQQFPGQQQPFPPQQPYPQPQPFPSQQPLPQPQPFLPQLPYPQPQPFPPQQPYPQPQPQY	63	0	0.276668	0.0363835	0.102249	0.0106281	0.0962001	0.0249938	0	0	0	0.0950029	0	0	0	0	0	0	0	0	0	0	0	0	0	0	0	0	0	0	0	0	0	0	0	0	0	0	0	0	0	0	0	0	0	0	0	0
J169	VRVPVPQLQPQNPSQQQPQEQVPLVQQQQFLGQQQPFPPQQPYPQPQPFPSQQPYLQLQPFPQPQLPYSQPRPFRQQQPYPQPQPQY	62	0	0	0	0	0	0	0	0	0.0845845	0.170862	0.190006	0.348493	0	0	0	0	0	0.182405	0	0	0	0	0	0	0	0	0	0	0	0	0	0	0	0	0	0	0	0	0	0	0	0	0	0	0	0	0
J171	VRVPVPQLQPQNPSQQQPQEQVPLVQQQQFLGQQQPFPPQQPYPQPQPFPSQQPYLQLQPFPQPQLSYSQPQPFRPQQPYPQPQPQYSQPQQPISQQQQPP	61	0	0	0.0181917	0.102249	0	0	0	0	0	0	0	0	0.0989446	0.25	0.127226	0.165517	0.26001	0	0	0	0	0	0	0	0	0	0	0	0	0	0	0	0	0	0	0	0	0	0	0	0	0	0	0	0	0	0.125865
J194	VRVPVPQLQPQNPSQQQPQEQVPLVQQQQFLGQQQQQFPGQQQPFPPQQPYPQPQPFLPQLPYPQPQPFPPQQPYPQQQPQY	61	0.148313	0	0	0	0.138166	0.02405	0	0	0	0.0227816	0	0.104548	0	0	0.0636132	0	0	0	0	0	0	0	0	0	0	0	0	0	0	0	0	0	0	0	0	0	0	0	0	0	0	0	0	0	0	0	0.0314663
J206	VRVPVPQLQPQNPSQQQPQEQVPLVQQQQFLGQQQQQFPGQQQPFPPQQPYPQPQPFPSQQPLPQPQPFLPQLPYPQPQPFPPQQPYPQPQPQY	61	0	0.0614817	0	0	0.0106281	0	0	0	0.0634384	0.0227816	0	0.243945	0	0	0	0	0.026001	0.0140311	0	0	0	0	0	0	0	0	0	0	0	0	0	0	0	0	0	0	0	0	0	0	0	0	0	0	0	0	0
J220	VRVPVPQLQPQNPSQQQPQEQVPLVQQQQFPGQQQPFPPQLPYPQPQPFRPQQPYPQSQPQY	60	0.0741565	0.0922226	0	0.0681663	0	0.0962001	0.0249938	0.213285	0	0	0	0	0	0	0	0	0	0	0	0	0	0	0	0	0	0	0	0	0	0	0	0	0	0	0	0	0	0	0	0	0	0	0	0	0	0	0
P66	VRVPVPQLQPQNPSQQQPQEQVPLVQQQQFLGQQQSFPPQQPYPQPQPFPSQQPYLQLQPFSQPQLPYLQPQLFRPQQPYPQPQPQY	59	0	0	0	0	0	0	0	0	0	0	0	0	0.329815	0.234375	0.0636132	0.110345	0.338014	0	0	0	0	0	0	0	0	0	0	0	0	0	0	0	0	0	0	0	0	0	0	0	0	0	0	0	0	0	0.141598
J85	VRVPVPQLQPQNPSQQQPQEQVPLVQQQQFPGQQQQFPPQQPYPQPQPFPSQQPYLQLQPFPQPQPFPPQLPYPQPQSFPPQQPYPQPQPQY	59	0	0	0.0181917	0	0	0	0	0	0.0422922	0.0683449	0.0570017	0.0348493	0.131926	0	0	0	0.104004	0.0420934	0	0	0	0	0	0	0	0	0	0	0	0	0	0	0	0	0	0	0	0	0	0	0	0	0	0	0	0	0.110132
J112	VRVPVPQLQPQHPSQQQPQEQVPLVQQQQFLGQQQPFPPQQPYPQPQPFPSQQPYLQLQPFPQPQLPYSQPQPFRPQQPYPQPQPQYSQPQQPISQQQQPPFSQQQQQQQQPP	59	0	0	0	0	0	0	0	0	0	0	0	0	0	0	0	0	0	0	0	0	0.246914	0	0.0228519	0	0.0536193	0.0262881	0.17326	0.0522466	0.0253743	0	0.0203791	0.0912686	0	0.0347041	0	0	0	0.0241955	0	0.134816	0.159077	0.0326318	0.149551	0.0468713	0.0282486	0	0
J71	VRVPVPQLQPQHPSQQQPQEQVPLVQQQQFLGQQQPFPPQQPYPQLQPFPSQQPYLQLQPFPQPQLPYSQPQPFRPQQPYPQPQPQY	58	0	0	0	0	0	0	0	0	0	0	0	0	0	0	0	0	0	0	0.0407	0.0451875	0	0.043535	0.0685558	0.232423	0.0536193	0.0525762	0	0	0.0761228	0.0724638	0	0.0304229	0.0839102	0.0347041	0.0721327	0	0.0808571	0.096782	0	0.134816	0	0	0.0498504	0.0234357	0.0282486	0	0
J259	VRVPVPQLQPQNPSQQQPQEQVPLVQQQQFPGQQQQFPPQQPYPQPQPFPSQQPYLQLQPFPQPQPFPPQLPYPQPQPFPPQQSYPQPQPQY	58	0	0	0	0.0340832	0.0106281	0	0	0	0	0.102517	0.0950029	0.121972	0	0.046875	0.0318066	0	0	0.0140311	0	0	0	0	0	0	0	0	0	0	0	0	0	0	0	0	0	0	0	0	0	0	0	0	0	0	0	0	0.125865
J133	VRVPVPQLQPQNPSQ*QPQEQVPLVQQQQFPGQQQPFPPQQPYPQPQPFPSQQPYLQLQPFPQPQLPYPHPQLPYPQPQPFRPQQPYPQPQPQY	57	0	0	0	0	0	0	0	0	0	0	0	0	0	0	0	0	0	0	0	0	0	0	0	0	0	0	0	0	0	0	0	0	0	0	0	0	0	0	0	0	0	0	0	0	0	0	0
J226	VRVPVPQLQPQNPSQQQPQEQVPLVQQQQFPGQQQPFPPQQPYPQPQPFPSQLPYLQLQPFPQPQLPYSQPQPFRPQQPYPQPQPQY	57	0	0	0	0.136333	0	0.40885	0	0	0	0	0	0	0.263852	0.0625	0	0.0827586	0	0	0	0	0	0	0	0	0	0	0	0	0	0	0	0	0	0	0	0	0	0	0	0	0	0	0	0	0	0	0.251731
J247	VRVPVPQLQPQNPSQQQPQEQVPLVQQQQFPGQQQQFPPQLPYPQPQSFPPQQPYPQQQPQY	57	0.0741565	0.0307409	0	0	0.0106281	0.0721501	0.19995	0.0609385	0	0.0113908	0.0380011	0.0174246	0.527704	0	0.0954198	0	0	0	0	0	0	0	0	0	0	0	0	0	0	0	0	0	0	0	0	0	0	0	0	0	0	0	0	0	0	0	0.0157332
J144	VRVPVPQLQPQNPSQQQPQEQVPLVQQQQFLGQ*QQQFPGQQQPFPP*QPYPQPQPFLPQLPYPQPQPFPPQQSYPQPQPQY	56	0	0	0.072767	0	0.0743969	0	0	0	0	0.0341725	0.0190006	0	0	0.015625	0	0.0275862	0	0.0420934	0	0	0	0	0	0	0	0	0	0	0	0	0	0	0	0	0	0	0	0	0	0	0	0	0	0	0	0	0.0314663
J184	VRVPVPQLQPQNPSQQQPQEQVPLVQQQQFLGQQQPFPPQQSYPQPQPQY	56	0.0370782	0	0.0181917	0	0	0.02405	0	0.0609385	0.105731	0.0911266	0.0760023	0.0522739	0.0329815	0.046875	0.0636132	0	0	0	0	0	0	0	0	0	0	0	0	0	0	0	0	0	0	0	0	0	0	0	0	0	0	0	0	0	0	0	0.267464
J75	VRVPVPQLQPQNPSQQQPQEQVPLVQQQQFLGQQQPFPPQQPYPQLQPFPSQQPYLQLQPFPQPQLPYSQPQPFQPQQPYPQPQPQY	55	0	0	0	0	0	0	0	0	0	0	0	0	0	0	0	0	0	0	0.0610501	0.0225938	0	0.0217675	0.0914077	0	0	0	0	0.0261233	0.101497	0	0.244549	0.243383	0.104888	0	0.144265	0	0	0	0	0	0.0198847	0.0163159	0.0997009	0.0234357	0	0	0
J186	VRVPVPQLQPQNPSQQQPQEQVPLVQQQQFLGQQQPFPSQQPYLQLQPFPQPQLPYSQPQPFRPQQPYPQPQPQY	55	0.0370782	0	0	0	0	0	0	0	0	0	0.0190006	0.121972	0.0329815	0	0	0	0	0	0.0407	0	0	0.0653026	0	0.261476	0.0536193	0	0.0288767	0.104493	0	0	0	0	0.0629327	0.0694083	0.0240442	0	0.0606428	0	0.0781861	0.134816	0.059654	0	0.0498504	0	0	0	0
J207	VRVPVPQLQPQNPSQQQPQEQVPLVQQQQFLGQQQQQFPGQQQPFPPQQPYPQPQPFPSQQPYLQLQPFPQPQLPYPQPHLPYPQPQPFRPQQPYPQPQPQY	54	0.0370782	0.215186	0.127342	0.374915	0.0106281	0.02405	0.0499875	0	0	0	0	0	0	0	0	0	0	0	0	0	0	0	0	0	0	0	0	0	0	0	0	0	0	0	0	0	0	0	0	0	0	0	0	0	0	0	0
J165	VRVPVPQLQPQNPSQQQPQEQVPLVQQQQFLGQQQPFPPQQPYPQPQPFPSQQPYLQLQPFPQPQLPYSQPQPFRPQQPYPQPQP*Y	52	0	0	0	0	0	0	0	0	0	0	0	0	0	0	0	0	0	0	0.651201	0	0	0.0653026	0	0	0	0.0262881	0.288767	0	0.0507485	0	0.0407581	0	0	0	0.0240442	0	0	0	0	0	0	0	0	0	0	0	0
J287	VRVPVPQLQPQNPSQQQPQEQVSLVQQQQFPGQQQPFRPQQPYPQSQPQY	52	0.222469	0	0.0181917	0.443081	0	0.12025	0.274931	0.487508	0	0	0	0	0	0	0	0	0	0	0	0	0	0	0	0	0	0	0	0	0	0	0	0	0	0	0	0	0	0	0	0	0	0	0	0	0	0	0
N74	VRVTVPQLQPSNPSQQQPQEQVPLVQQQQFLGQ*QPFPPQQPYPQPQPFPSQQPYLQLQPFPQPQLPYSQPQPFRPQQPYPQPQPQY	51	0	0	0	0	0	0	0	0	0	0	0	0	0.0659631	0.09375	0.0636132	0.165517	0.286011	0	0	0	0	0	0	0	0	0	0	0	0	0	0	0	0	0	0	0	0	0	0	0	0	0	0	0	0	0	0.141598
J96	VRFPVPQLQPQNPSQQQPQEQVPLVQQQQFLGQQQPFPPQQPYPQPQPFPSQLPYLQLQPFPQPQLSYSQPQPFRPQQPYPQPQPQY	51	0	0	0	0	0	0	0	0	0	0	0	0	0.362797	0	0.0636132	0.0551724	0.338014	0	0	0	0	0	0	0	0	0	0	0	0	0	0	0	0	0	0	0	0	0	0	0	0	0	0	0	0	0	0.0629327
J117	VRVPVPQLQPQHPSQQQPQEQVPLVQQQQFLGQQQPFPSQQPYLQLQPFPQPQLPYSQPQPFRPQQPYPQPQPQY	51	0	0	0	0	0	0	0	0	0.0211461	0.0683449	0.0380011	0.0174246	0	0	0	0	0	0	0.0407	0	0	0	0	0	0.0268097	0	0	0	0.0253743	0.253623	0.0611372	0.0304229	0	0	0.120221	0	0.0202143	0	0.0781861	0.0337041	0.0994233	0.0326318	0.0498504	0.0234357	0.0564972	0	0
J167	VRVPVPQLQPQNPSQQQPQEQVPLVQQQQFLGQQQPFPPQQPYPQPQPFPSQQPYLQLQPFPQPQLPYSQPQPFRPQQPYPQPQPRYSQPQPPFSQQQQQPPFTQQQQPP	51	0	0	0	0	0	0	0	0	0	0	0	0	0.0989446	0.1875	0.159033	0.0827586	0.156006	0	0	0	0	0	0	0	0	0	0	0	0	0	0	0	0	0	0	0	0	0	0	0	0	0	0	0	0	0	0.173065
J238	VRVPVPQLQPQNPSQQQPQEQVPLVQQQQFPGQQQPFPPQQPYPQPQPFPSQQPYLQLQPFPQPQPFPPQLPYPQPQSFPPQQPYPQQQPQY	51	0.0370782	0.0614817	0	0.0681663	0	0	0	0	0	0	0	0	0	0	0	0	0	0	0	0	0	0	0	0	0	0	0	0	0	0	0	0	0	0	0	0	0	0	0	0	0	0	0	0	0	0	0
J250	VRVPVPQLQPQNPSQQQPQEQVPLVQQQQFPGQQQQFPPQQPYPQPQPFPSQQPYLQLQPFLQPQLPYSQPQPFRPQQPYPQPQPQY	51	0	0	0	0	0	0.02405	0	0	0	0.0569541	0.0950029	0.104548	0	0.046875	0.381679	0	0.026001	0.0280623	0	0	0	0	0	0	0	0	0	0	0	0	0	0	0	0	0	0	0	0	0	0	0	0	0	0	0	0	0.0786658
J67	VRVPVPQLQP*NPSQQQPQEQVPLVQQQQFLGQQQPFPPQQPYPQPQPFPSQQPYLQLQPFPQPQLSYSQPQPFRPQQPYPQPQPQY	50	0	0	0.327451	0	0	0	0	0	0	0	0	0	0	0.078125	0	0.331034	0.156006	0	0	0	0	0	0	0	0	0	0	0	0	0	0	0	0	0	0	0	0	0	0	0	0	0	0	0	0	0	0.0786658
J263	VRVPVPQLQPQNPSQQQPQEQVPLVQQQQFPGQQQQFPPQQPYPQPQPFPSQQPYLQLQPFPQPQPFPPQQSYPQPQPQY	50	0	0.0307409	0	0.0681663	0.0212562	0	0.0249938	0.0304692	0	0.0455633	0.0190006	0.139397	0.0329815	0	0	0	0	0	0	0	0	0	0	0	0	0	0	0	0	0	0	0	0	0	0	0	0	0	0	0	0	0	0	0	0	0	0.0314663
J79	VRVPVPQLQPQNPSQQQPQEQVPLVQQQQFLGQQQQFPPQQPYLQLQPFSQPQLPYSQPRPFRPQQPYPQPQPQY	49	0	0	0	0.204499	0	0.12025	0	0	0	0	0.133004	0.191671	0	0	0.0318066	0	0	0.0420934	0	0	0	0	0	0	0	0	0	0	0	0	0	0	0	0	0	0	0	0	0	0	0	0	0	0	0	0	0
J82	VRVPVPQLQPQNPSQQQPQEQVPLVQQQQFLGQQQQQFPGQQQPFPPQQPYPQPQPFLPQLPYPQPQPFPQPQLPYSQPQPFRPQQPYPQPQPQY	49	0.0370782	0.0307409	0.0181917	0.102249	0	0.16835	0	0	0	0.125299	0	0.0696986	0	0.015625	0	0	0.130005	0	0	0	0	0	0	0	0	0	0	0	0	0	0	0	0	0	0	0	0	0	0	0	0	0	0	0	0	0	0.0786658
J103	VRVPVPQLQLQNPSQQQPQEQVPLVQEQQFPGQQQPFPPQQPYPQPQPFPSQQPYLQLQPFPQPQLPYPQPHLPYPQPQPFRPQQPYPQPQPQY	49	0.185391	0.184445	0.0545752	0	0.0106281	0	0.0499875	0.182815	0	0	0	0	0	0	0	0	0	0	0	0	0	0	0	0	0	0	0	0	0	0	0	0	0	0	0	0	0	0	0	0	0	0	0	0	0	0	0
J138	VRVPVPQLQPQNPSQQQPFPPQQPYPQPQPFPSQQPYLQLQPFPQPQLSYSQPQPFRPQQPYPQPQPQY	49	0	0	0	0.102249	0	0	0	0	0	0	0	0	0.230871	0.03125	0.0318066	0.137931	0	0	0	0	0	0	0	0	0	0	0	0	0	0	0	0	0	0	0	0	0	0	0	0	0	0	0	0	0	0	0.283197
J157	VRVPVPQLQPQNPSQQQPQEQVPLVQQQQFLGQQQPFPPQQPYPQPQPFPSQQPYLQLQPFLQPQLPYSQPQPFRPQQPYPQPQPRY	49	0	0	0	0	0	0	0	0	0	0	0	0	0.0989446	0.25	0.28626	0.0275862	0.182007	0	0	0	0	0	0	0	0	0	0	0	0	0	0	0	0	0	0	0	0	0	0	0	0	0	0	0	0	0	0.173065
J244	VRVPVPQLQPQNPSQQQPQEQVPLVQQQQFPGQQQPFPPQQPYTQPQPFPSQQPYLQLQPFPQPQLPYSQPQPFRPQQPYPQPQPQY	49	0	0	0	0	0	0	0	0	0.211461	0.148081	0.285009	0.139397	0	0	0	0	0	0.0420934	0	0	0	0	0	0	0	0	0	0	0	0	0	0	0	0	0	0	0	0	0	0	0	0	0	0	0	0	0
J278	VRVPVPQLQPQNPSQQQPQEQVPVVQQQQFLGQQQPFPPQQPYPQPQPFPSQQPYPQPQPQY	49	0.0370782	0	0	0	0	0	0.0499875	0.0304692	0	0	0	0	0	0	0	0	0	0	0.0610501	0.0225938	0.0823045	0	0.0457038	0	0.107239	0.0525762	0	0.0261233	0	0	0.0815162	0.121692	0.0629327	0.0173521	0.0240442	0	0.0202143	0	0.039093	0	0.0198847	0	0.0747757	0.070307	0.141243	0	0
N108	VRVPVPQLQPQNPSQQQPQEQVPLVQQQQFLGQQQSFPPQQPYPQPQPFPSQQPYLQLQPFPQPQLPYLQPQPFRPQQPYPQPQPQY	48	0	0	0.30926	0	0	0.0481	0	0	0	0	0	0	0	0	0	0	0	0	0	0	0	0	0	0	0	0	0	0	0	0	0	0	0	0	0	0	0	0	0	0	0	0	0	0	0	0	0
J282	VRVPVPQLQPQNPSQQQPQEQVSLVQQQQFPGQQQPFPPQQPYPQPQPFPSQQPYLQLQPFPQPQLPYPQPQLPYPQPQLPYPQPQPFRPQQPYPQPQPQY	48	0.222469	0	0.30926	0.204499	0.0531406	0.12025	0.149963	0.0914077	0	0	0	0	0	0	0	0	0	0	0	0	0	0	0	0	0	0	0	0	0	0	0	0	0	0	0	0	0	0	0	0	0	0	0	0	0	0	0
J292	VRVPVPQLQPQNPYQQQPQEHVPLVQQQQFLGQQQQFPPQQPYLQLQPFSQPQLPYSQPQPFRPQQPYPQPQPQY	48	0	0	0	0	0	0	0	0	0.126877	0.13669	0.247007	0.0348493	0	0	0	0	0	0.168374	0	0	0	0	0	0	0	0.0788644	0	0	0	0	0	0	0	0	0	0	0	0	0	0	0	0	0	0	0	0	0
J135	VRVPVPQLQPQNPSQQHPQEQVPLVQQQQFLGQQQSFPPQQPYPQPQPFPSQQPYLQLQPFPQPQLPYSQPQPFRPQQPYPQPQPRY	47	0	0	0	0	0	0	0	0	0	0	0	0	0.164908	0.125	0.28626	0.0275862	0.130005	0	0	0	0	0	0	0	0	0	0	0	0	0	0	0	0	0	0	0	0	0	0	0	0	0	0	0	0	0	0.283197
J193	VRVPVPQLQPQNPSQQQPQEQVPLVQQQQFLGQQQQQFPGQQQPFPPQQPYPQPQPFLPQLPYPQPQPFPPQQPYPQPQPQY	47	0	0	0	0	0.0106281	0	0	0.0304692	0	0.0227816	0.152005	0.121972	0	0.015625	0	0	0	0	0	0	0	0	0	0	0	0	0	0	0	0	0	0	0	0	0	0	0	0	0	0	0	0	0	0	0	0	0.0314663
nd	not modified; 2x del.; multiple possibilities	46	0	0	0	0	0	0	0	0	0	0	0	0	0	0	0	0	0	0	0.14245	0	0.0411523	0.0217675	0.0457038	0	0	0	0	0	0	0	0.0203791	0	0.0209776	0.0173521	0.120221	0.0205128	0	0	0	0.0337041	0	0.0815794	0.0249252	0.070307	0.112994	0	0
J91	VRFPVPQLQPQNPSQQQPQEQVPLVQQLQYPGQQQPFPPQQPYPQPQPFPSQQPLPQPQPFLPQLPYPQPQPFPPQQSYPQPQPQY	46	0.0370782	0.0307409	0	0	0	0.02405	0	0	0.0211461	0.0113908	0.0190006	0.0174246	0	0	0	0	0	0	0	0	0	0	0	0	0	0	0	0	0	0	0	0	0	0	0	0	0	0	0	0	0	0	0	0	0	0	0
J127	VRVPVPQLQPQNPSLQQPQEQVPLVQQQQFLGQQQPFPPQQPYPQPQPFPSQQPYLQLQPFPQPQLPYSQPQPFRPQQPYPQPQPQY	46	0	0	0	0	0	0	0	0	0	0	0	0	0	0	0	0	0	0	0.02035	0.0225938	0	0.0217675	0.0457038	0.0290529	0.0268097	0.0262881	0	0	0.152246	0.0362319	0	0.0304229	0.0419551	0.0173521	0	0	0.161714	0.241955	0	0.0674082	0	0.0163159	0.0498504	0.0234357	0	0	0
J211	VRVPVPQLQPQNPSQQQPQEQVPLVQQQQFLGQQQQQFPGQQQPFPPQQPYPQPQPFPSQQPYLQLQPFPQPQPFPPQLPYPQPQSFPPQQPYPQQQPQY	46	0	0.0307409	0	0	0.0212562	0	0	0	0	0.0113908	0.0380011	0.0174246	0	0	0	0	0	0	0	0	0	0	0	0	0	0	0	0	0	0	0	0	0	0	0	0	0	0	0	0	0	0	0	0	0	0	0.0157332
J237	VRVPVPQLQPQNPSQQQPQEQVPLVQQQQFPGQQQPFPPQQPYPQPQPFPSQQPYLQLQPFPQPQLPYPQPQPFRPQQPYPQSQPQY	46	0	0.0922226	0.0181917	0.170416	0	0.02405	0.0249938	0	0	0	0	0	0	0	0	0	0	0	0	0	0	0	0	0	0	0	0	0	0	0	0	0	0	0	0	0	0	0	0	0	0	0	0	0	0	0	0
J252	VRVPVPQLQPQNPSQQQPQEQVPLVQQQQFPGQQQQFPPQQPYPQPQPFPSQQPYLQLQPFPQPQLPYPQPQLPYPQPQLPYPQPQPFRPQQPYPQSQPQY	46	0.0741565	0.122963	0	0.102249	0.0425125	0.12025	0.0749813	0.0914077	0	0	0	0	0	0	0	0	0	0	0	0	0	0	0	0	0	0	0	0	0	0	0	0	0	0	0	0	0	0	0	0	0	0	0	0	0	0	0
J94	VRFPVPQLQPQNPSQQQPQEQVPLVQQLQYPGQQQPFPPQQPYPQPQPFPSQQPYLQLQPFPQPQLSYSQPQPFRPQQPYPQPQPQY	45	0	0	0.0181917	0	0	0.02405	0	0	0.0211461	0.0227816	0.0570017	0.0522739	0.0989446	0.03125	0.159033	0	0.104004	0.0280623	0	0	0	0	0	0	0	0	0	0	0	0	0	0	0	0	0	0	0	0	0	0	0	0	0	0	0	0	0.0629327
J95	VRFPVPQLQPQNPSQQQPQEQVPLVQQLQYPGQQQPFPPQQPYPQPQPFPSQQPYLQLQPFPQPQPFPPQLPYPQPQSFPPQQPYPQQQPQY	45	0	0.0614817	0	0	0	0	0	0	0.0422922	0.0455633	0	0.0174246	0.0659631	0	0.0318066	0	0.104004	0	0	0	0	0	0	0	0	0	0	0	0	0	0	0	0	0	0	0	0	0	0	0	0	0	0	0	0	0	0.0157332
J153	VRVPVPQLQPQNPSQQQPQEQVPLVQQQQFLGQQQPFPPQQPYPQLQPQY	45	0	0	0	0	0	0	0	0	0	0	0	0	0	0	0	0	0	0	0	0.0451875	0.164609	0.0217675	0.0685558	0.0290529	0.0268097	0.0525762	0	0	0.0507485	0.0724638	0.0815162	0	0	0	0.0240442	0.0820513	0.0606428	0.048391	0	0.0674082	0	0	0.0747757	0.0234357	0	0	0
J99	VRFPVPQLQPQNPSQQQPQEQVPLVQQQQFPGQQQPFPPQQPYPQPQPFPSQQPYLQLQPFPQPQLPYPQPQLPYPQPQLPYPQPQPFRPQQPYPQSQPQY	44	0	0.245927	0.0181917	0	0.0212562	0	0	0	0	0	0	0	0	0	0	0	0	0	0	0	0	0	0	0	0	0	0	0	0	0	0	0	0	0	0	0	0	0	0	0	0	0	0	0	0	0	0
J286	VRVPVPQLQPQNPSQQQPQEQVSLVQQQQFPGQQQPFPPQQPYPQSQPQY	44	0.111235	0	0.145534	0.0681663	0.0637687	0.0721501	0.224944	0.3961	0	0	0	0	0	0	0	0	0	0	0	0	0	0	0	0	0	0	0	0	0	0	0	0	0	0	0	0	0	0	0	0	0	0	0	0	0	0	0
J201	VRVPVPQLQPQNPSQQQPQEQVPLVQQQQFLGQQQQQFPGQQQPFPPQQPYPQPQPFLPQLPYPQPQPFPPQQSYPQPQPQYPQPQQPYPQQQPQY	43	0.0370782	0.0614817	0.0545752	0	0.0318844	0	0.0249938	0.0304692	0	0.0455633	0	0.0522739	0	0	0.0318066	0	0	0.0280623	0	0	0	0	0	0	0	0	0	0	0	0	0	0	0	0	0	0	0	0	0	0	0	0	0	0	0	0	0.0157332
J224	VRVPVPQLQPQNPSQQQPQEQVPLVQQQQFPGQQQPFPPQQPYPQLQPFPSQQPYMQLQPFPQPQLPYPQPQLPYPQPQPFRPQQSYPQPQPQY	43	0.111235	0.184445	0.0181917	0.102249	0	0.0481	0.0249938	0.0609385	0	0	0	0	0	0	0	0	0	0	0	0	0	0	0	0	0	0	0	0	0	0	0	0	0	0	0	0	0	0	0	0	0	0	0	0	0	0	0
J232	VRVPVPQLQPQNPSQQQPQEQVPLVQQQQFPGQQQPFPPQQPYPQPQPFPSQQPYLQLQPFPQPQLPYPQPQLLYPQPQPFRPQQPYPQPQPQY	43	0	0	0	0	0	0	0	0	0	0	0	0	0	0	0	0	0	0	0	0	0	0	0	0	0	0	0	0	0	0	0	0	0	0	0	0	0	0	0	0	0	0	0	0	0	0	0
J146	VRVPVPQLQPQNPSQQQPQEQVPLVQQQQFLGQQLPYSQPQPFRPQQPYPQPQPQY	42	0	0.122963	0	0	0	0	0	0.0304692	0	0.0113908	0.0190006	0	0	0	0	0	0	0.0561246	0	0	0	0	0.159963	0	0	0	0	0	0	0.0724638	0.0203791	0	0.0419551	0.0173521	0.096177	0	0.181928	0	0	0	0	0	0.0498504	0.0234357	0	0	0
J228	VRVPVPQLQPQNPSQQQPQEQVPLVQQQQFPGQQQPFPPQQPYPQPQPFPSQQPYLQLQPFLQPQLPYSQPQPFRPQQPYPQPQPQY	42	0	0	0.10915	0.204499	0	0.3848	0	0	0	0	0	0	0	0	0	0	0	0	0	0	0	0	0	0	0	0	0	0	0	0	0	0	0	0	0	0	0	0	0	0	0	0	0	0	0	0	0
N10	VRVPVPQLQPQNPSQQQPQEQVPLVQQQQFLGQQQPFPPQQPYPQPQPFPSQQPYLQLQPFPQPQLPYSQPQPFRPQKPYPQPQPQY	41	0	0	0	0	0	0	0	0	0.126877	0.227816	0.0380011	0.0522739	0	0	0	0	0	0.140311	0	0	0	0	0	0	0	0	0	0	0	0	0	0	0	0	0	0	0	0	0	0	0	0	0	0	0	0	0
J161	VRVPVPQLQPQNPSQQQPQEQVPLVQQQQFLGQQQPFPPQQPYPQPQPFPSQQPYLQLQPFPQPQLPYPQPHLPYPQPQPFRPQQPYPQPQPQY	41	0.0741565	0.0922226	0.0181917	0.102249	0	0.21645	0	0	0	0	0	0	0	0	0	0	0	0	0	0	0	0	0	0	0	0	0	0	0	0	0	0	0	0	0	0	0	0	0	0	0	0	0	0	0	0	0
J98	VRFPVPQLQPQNPSQQQPQEQVPLVQQQQFLGQQQQQFPGQQQPFPPQQPYPQPQPFLPQLPYPQPQPFPPQQSYPQPQPQY	40	0	0	0	0	0	0	0	0	0	0	0	0.0348493	0.0329815	0.03125	0	0	0	0	0	0	0	0	0	0	0	0	0	0	0	0	0	0	0	0	0	0	0	0	0	0	0	0	0	0	0	0	0
J242	VRVPVPQLQPQNPSQQQPQEQVPLVQQQQFPGQQQPFPPQQPYPQPQPFPSQQPYPQSQPQY	40	0.111235	0.0922226	0	0.102249	0	0	0.149963	0.121877	0	0	0	0	0	0	0	0	0	0	0	0	0	0	0	0	0	0	0	0	0	0	0	0	0	0	0	0	0	0	0	0	0	0	0	0	0	0	0
J272	VRVPVPQLQPQNPSQQQPQEQVPVVQQQQFLGQQQPFPPQQPYPQPQPFPSQQPYLQLQPFPQPQLPYPQPHLPYPQPQPFRPQQPYPQPQPQY	40	0.222469	0.153704	0	0	0	0	0.474881	0.152346	0	0	0	0	0	0	0	0	0	0	0	0	0	0	0	0	0	0	0	0	0	0	0	0	0	0	0	0	0	0	0	0	0	0	0	0	0	0	0
J90	VRFPVPQLQPQNPSQQQPQEQVPLVQQLQYPGQPQPFPPQQPYPQPQPQY	39	0	0	0	0	0	0	0	0	0.0211461	0	0	0	0	0.46875	0	0.0275862	0	0	0	0	0	0	0	0	0	0	0	0	0	0	0	0	0	0	0	0	0	0	0	0	0	0	0	0	0	0	0
J145	VRVPVPQLQPQNPSQQQPQEQVPLVQQQQFLGQPQPFQPQQPYPQPQPQY	39	0	0	0	0	0	0	0	0	0	0	0	0	0	0	0	0	0	0	0.0814001	0	0.0823045	0	0.11426	0	0.0536193	0.157729	0	0	0	0	0.0203791	0	0	0	0.0240442	0	0.0606428	0.169368	0	0	0.0397693	0.0163159	0.0249252	0	0.0282486	0	0
J152	VRVPVPQLQPQNPSQQQPQEQVPLVQQQQFLGQQQPFPPQQPYPQLQPFRPQQPYPQPQPQY	39	0.222469	0	0	0	0	0	0	0	0	0	0	0	0	0	0	0	0	0	0	0	0	0.0217675	0.0685558	0.0871586	0.0268097	0.131441	0.0288767	0	0	0	0	0	0	0.0520562	0.096177	0.0205128	0.0404285	0	0.0781861	0	0	0.0326318	0.124626	0	0	0	0
J191	VRVPVPQLQPQNPSQQQPQEQVPLVQQQQFLGQQQQHFPGQQQPFPPQQPYPQPQPFLPQLPYSQPQPFRPQQPYPQPQPQY	39	0	0.0614817	0	0	0	0	0	0.0609385	0.0422922	0.0797357	0.0190006	0.278794	0	0	0	0	0	0.098218	0	0	0	0	0	0	0	0	0	0	0	0	0	0	0	0	0	0	0	0	0	0	0	0	0	0	0	0	0
J246	VRVPVPQLQPQNPSQQQPQEQVPLVQQQQFPGQQQPFRPQQSYPQPQPQY	39	0.148313	0.0922226	0	0.0340832	0	0.1924	0.099975	0.121877	0	0	0	0	0	0	0	0	0	0	0	0	0	0	0	0	0	0	0	0	0	0	0	0	0	0	0	0	0	0	0	0	0	0	0	0	0	0	0
J265	VRVPVPQLQPQNPSQQQPQEQVPLVQQQQFPGQQQQFPPQQPYPQPQPFPSQQPYPQPQPQY	39	0	0	0.0545752	0.0681663	0	0	0.099975	0.0304692	0.126877	0.0341725	0.0190006	0	0.0989446	0	0	0.0827586	0	0.0140311	0	0	0	0	0	0	0	0	0	0	0	0	0	0	0	0	0	0	0	0	0	0	0	0	0	0	0	0	0.0314663
J288	VRVPVPQLQPQNPSQQQPQKQVPLVQQQQFPGQQQPFPPQQPYPQLQPFPSQQPYMQLQPFPQPQLPYPQPQLPYPQPQPFRPQQPYPQSQPQY	39	0.111235	0.122963	0	0	0	0.02405	0.0499875	0.0914077	0	0	0	0	0	0	0	0	0	0	0	0	0	0	0	0	0	0	0	0	0	0	0	0	0	0	0	0	0	0	0	0	0	0	0	0	0	0	0
J107	VRVPVPQLQPQHPSQQQPFPPQQPYPQPQPFPSQQPYLQLQPFPQPQLPYSQPQPFQPQQPYPQPQPQY	38	0	0	0	0	0	0	0	0	0	0	0	0	0	0	0	0	0	0	0	0	0.0411523	0	0.0228519	0.0290529	0	0	0	0	0	0.326087	0.0203791	0	0	0	0	0.0205128	0.0202143	0	0.039093	0.640377	0	0.0163159	0	0	0	0	0
J131	VRVPVPQLQPQNPSLQQPQEQVPLVQQQQFPGQQQTFPPQQPYPQPQPFPGQQPYPQPQLFPQPQPFPPQLPYPQPQPFPPQQPYPQPQTHH	38	0	0	0	0	0.0531406	0	0	0	0	0	0	0	0	0	0	0	0	0	0	0	0.0823045	0	0	0	0.0268097	0	0.0288767	0.0261233	0.0761228	0	0	0	0	0	0	0.0205128	0.0606428	0	0	0	0	0	0	0	0.0282486	0	0
J195	VRVPVPQLQPQNPSQQQPQEQVPLVQQQQFLGQQQQQFPGQQQPFPPQQPYPQPQPFLPQLPYPQPQPFPPQQSYPQPQPH	38	0	0	0.0363835	0.0340832	0.0956531	0	0	0	0	0.0113908	0.0570017	0	0	0.03125	0	0	0	0	0	0	0	0	0	0	0	0	0	0	0	0	0	0	0	0	0	0	0	0	0	0	0	0	0	0	0	0	0
J289	VRVPVPQLQPQNPSQQQPQKQVPLVQQQQFPGQQQPFRPQQSYPQPQPQY	38	0.259548	0.184445	0	0.0340832	0	0	0	0.548446	0	0	0	0	0	0	0	0	0	0	0	0	0	0	0	0	0	0	0	0	0	0	0	0	0	0	0	0	0	0	0	0	0	0	0	0	0	0	0
J136	VRVPVPQLQPQNPSQQHPQEQVPLVQQQQFLGQQQSFPPQQPYPQPQPFPSQQPYLQLQPFSQPQLPYSQPQPFRPQQPYPQPQPQY	37	0	0	0	0	0	0.02405	0	0	0	0	0	0	0.0659631	0.140625	0	0	0.182007	0	0	0	0	0	0	0	0	0	0	0	0	0	0	0	0	0	0	0	0	0	0	0	0	0	0	0	0	0	0.0629327
J176	VRVPVPQLQPQNPSQQQPQEQVPLVQQQQFLGQQQPFPPQQPYPQPQPFPSQQPYMQLQPFPQPQLPYPQPQLPYPQPQPFRPQQSYPQPQPQY	37	0	0.0614817	0	0.238582	0	0	0.0749813	0.121877	0	0	0	0	0	0	0	0	0	0	0	0	0	0	0	0	0	0	0	0	0	0	0	0	0	0	0	0	0	0	0	0	0	0	0	0	0	0	0
J266	VRVPVPQLQPQNPSQQQPQEQVPLVQQQQFPGQQQQFPPQQPYPQPQPFPSQQPYPQQQPQY	37	0.0370782	0	0	0.0681663	0	0	0	0.182815	0.0422922	0	0	0.0174246	0	0.015625	0	0.0275862	0	0.0561246	0	0	0	0	0	0	0	0	0	0	0	0	0	0	0	0	0	0	0	0	0	0	0	0	0	0	0	0	0.0786658
J290	VRVPVPQLQPQNPSQQQSQEQVPLVQQQQFLGQQQPFPPQQPYPQPQPQY	37	0	0	0	0	0	0	0	0	0	0	0	0	0	0	0	0	0	0	0	0	0.0411523	0.0217675	0	0	0.0268097	0.0262881	0	0	0.0253743	0.0362319	0	0	0	0	0.0721327	0.0410256	0	0	0	0.134816	0	0.0326318	0.0997009	0.070307	0.0282486	0	0
J294	VRVSVPQLQPQNPSQQQPQEQVPLVQQQQFLGQQQPFRPQQPYPQPQPQY	37	0	0	0.0545752	0.408998	0	0.3367	0	0	0	0	0	0	0	0	0	0	0	0	0	0	0	0	0	0	0	0	0	0	0	0	0	0	0	0	0	0	0	0	0	0	0	0	0	0	0	0	0
J124	VRVPVPQLQPQNPCQQQPQEQVPLVQQQQFPGQQQQFPPQQPYPQPQPFPSQQPYLQLQPFPQPQPFPPQLPYPQPQSFPPQQPYPQQQPQY	36	0	0	0	0	0	0	0	0	0	0	0	0	0	0	0	0	0	0	0	0	0	0	0	0	0	0	0	0	0	0	0	0	0	0	0	0	0	0	0	0	0	0	0	0	0	0	0
J125	VRVPVPQLQPQNPSLQQPQEQVPLVQQQQFLGQQQPFPPQQPYPQLQPFPSQQPYLQLQPFPQPQLPYSQPQPFRPQQPYPQPQPQY	36	0	0	0	0	0	0	0	0	0	0	0	0	0	0	0	0	0	0	0.14245	0	0.0411523	0	0	0.0290529	0	0	0	0.104493	0.152246	0	0	0	0	0.0173521	0.0240442	0.164103	0	0.048391	0	0	0	0.0163159	0.0249252	0.0234357	0	0	0
J170	VRVPVPQLQPQNPSQQQPQEQVPLVQQQQFLGQQQPFPPQQPYPQPQPFPSQQPYLQLQPFPQPQLPYSXPQPFRPQQPYPQPQPQY	36	0	0	0	0	0	0.02405	0	0	0.0634384	0.0569541	0.228007	0.0348493	0	0	0.0318066	0	0	0.0280623	0	0	0	0	0	0	0	0	0	0	0	0	0	0	0	0	0	0	0	0	0	0	0	0	0	0	0	0	0.0157332
J122	VRVPVPQLQPQHPSQQQPQEQVPVVQQQQFLGQQQPFPPQQPYPQPQPQY	35	0	0	0	0	0	0	0	0	0	0	0	0	0	0	0	0	0	0	0	0	0	0.0217675	0.0228519	0	0.0268097	0.0262881	0	0	0.0761228	0.0362319	0.0407581	0	0	0	0	0.123077	0.0808571	0.048391	0	0.0674082	0.0397693	0.0326318	0	0.0234357	0	0.191939	0
J162	VRVPVPQLQPQNPSQQQPQEQVPLVQQQQFLGQQQPFPPQQPYPQPQPFPSQQPYLQLQPFPQPQLPYPQPQPFRPQQPYPQSQPQY	35	0.0370782	0.122963	0	0.0681663	0	0	0.174956	0.0609385	0	0	0	0	0	0	0	0	0	0	0	0	0	0	0	0	0	0	0	0.0522466	0	0	0	0	0	0	0	0	0.101071	0	0	0	0	0	0	0	0	0	0.0157332
J139	VRVPVPQLQPQNPSQQQPQEQVPLMQQQQQFPGQQEQFPPQQPYPHQQPFPSQQPYLQLQPFPQPQLPYSQPQPFRPQQPYPQPQPQY	34	0	0.0307409	0.0363835	0.0340832	0	0.02405	0.0499875	0.182815	0	0	0	0	0	0	0	0	0	0	0	0	0	0	0	0	0	0	0	0	0	0	0	0	0	0	0	0	0	0	0	0	0	0	0	0	0	0	0
J279	VRVPVPQLQPQNPSQQQPQEQVPVVQQQQFLGQQQPFPPQQPYPQPQPFRPQQPYPQPQPQY	34	0	0	0	0	0	0	0	0	0	0	0	0	0	0	0	0	0	0	0	0	0	0	0.11426	0.0290529	0	0	0	0.0522466	0	0.108696	0	0	0	0	0.192354	0.0205128	0	0	0.117279	0	0	0.114211	0	0	0.0282486	0	0
J101	VRVPVPQLQLQNPSQQQPQEQVPLVQEQQFPGQQQPFPPQQPYPQPQPFLPQLPYPQPQPFPPQQSYPQPQPQY	33	0	0.0614817	0.0363835	0	0.0106281	0.0721501	0.0499875	0	0	0	0	0	0	0	0	0	0	0	0	0	0	0	0	0	0	0	0	0	0	0	0	0	0	0	0	0	0	0	0	0	0	0	0	0	0	0	0
J174	VRVPVPQLQPQNPSQQQPQEQVPLVQQQQFLGQQQPFPPQQPYPQPQPFPSQQPYLQLQPFPQPQPFPPQLPYPQPPPFSPQQPYPQPQPQY	33	0	0	0	0	0	0	0	0	0	0	0	0	0.164908	0.125	0.159033	0	0.0780031	0	0	0	0	0	0	0	0	0	0	0	0	0	0	0	0	0	0	0	0	0	0	0	0	0	0	0	0	0	0
J185	VRVPVPQLQPQNPSQQQPQEQVPLVQQQQFLGQQQPFPSQQPYLQLQPFPQPQLPYSQPQPFQPQQPYPQPQPQY	33	0	0	0	0	0	0	0	0	0	0	0	0	0	0	0	0	0	0	0	0.0225938	0.0411523	0	0.0685558	0	0	0.105152	0	0	0	0.326087	0	0	0	0	0	0.0410256	0.0404285	0	0	0	0.0198847	0.114211	0	0	0	0	0
J214	VRVPVPQLQPQNPSQQQPQEQVPLVQQQQFLGQQQQQFPGQQQPFRPQQPYPQPQPQY	33	0	0.0307409	0	0.102249	0	0.02405	0	0.0609385	0.0422922	0	0.0380011	0.0348493	0	0	0.0636132	0.137931	0	0.0280623	0	0	0	0	0	0	0	0	0	0	0	0	0	0	0	0	0	0	0	0	0	0	0	0	0	0	0	0	0.0314663
J270	VRVPVPQLQPQNPSQQQPQEQVPVVQQQQFLGQQQPFPPQQPFQPQQPYPQPQPQY	33	0.0741565	0	0	0	0	0	0.0499875	0.0609385	0	0	0	0	0	0	0	0	0	0	0.0407	0	0	0.0217675	0.0228519	0.145264	0.080429	0.0262881	0	0.0522466	0	0.0724638	0	0	0	0.0173521	0	0	0.0404285	0	0.039093	0	0.059654	0	0	0	0	0	0
J275	VRVPVPQLQPQNPSQQQPQEQVPVVQQQQFLGQQQPFPPQQPYPQPQPFPSQQPYLQLQPFPQPQLPYSQPQPFPPQQPYPQPQPQY	33	0	0.0307409	0	0	0	0	0	0	0	0	0	0	0	0	0	0	0	0	0	0	0	0.0217675	0.0685558	0.0871586	0.0268097	0	0	0	0.0761228	0	0	0	0	0	0	0.0410256	0	0	0.039093	0	0.0198847	0.0326318	0.0249252	0.0234357	0.0282486	0	0
N163	VRVPVPQLQPQNSSQQQPQEQVPLVQQQQFLGQQQQHFPGQQQPFPPQQPYPQPQPFLPQLPYPQPQPFPPQQSYPQPQPQY	32	0	0	0	0	0	0	0	0	0.676676	0	0	0	0	0	0	0	0	0	0	0	0	0	0	0	0	0	0	0	0	0	0	0	0	0	0	0	0	0	0	0	0	0	0	0	0	0	0
J210	VRVPVPQLQPQNPSQQQPQEQVPLVQQQQFLGQQQQQFPGQQQPFPPQQPYPQPQPFPSQQPYLQLQPFPQPQLSYSQPQPFRPQQPYPQPQPQY	32	0	0	0.072767	0.0681663	0	0	0	0	0	0	0	0	0.0989446	0	0.0318066	0	0.026001	0	0	0	0	0	0	0	0	0	0	0	0	0	0	0	0	0	0	0	0	0	0	0	0	0	0	0	0	0	0
J215	VRVPVPQLQPQNPSQQQPQEQVPLVQQQQFLGQQQQQFPGQQQQFPPQQPYPQPQPFPSQQPYLQLQPFPQPQPFPPQLPYPQPQSFPPQQPYPQQQPQY	32	0	0	0	0	0	0	0	0	0	0	0.0760023	0	0	0.015625	0	0.137931	0	0	0	0	0	0	0	0	0	0	0	0	0	0	0	0	0	0	0	0	0	0	0	0	0	0	0	0	0	0	0.0629327
J240	VRVPVPQLQPQNPSQQQPQEQVPLVQQQQFPGQQQPFPPQQPYPQPQPFPSQQPYPQPQPFPSQLPYPQPQPFPPQQPYPQPQPQY	32	0	0	0	0	0	0	0	0	0	0	0	0	0	0	0	0	0	0	0	0	0	0	0	0	0	0	0	0	0	0	0	0	0	0	0	0	0	0	0	0	0	0	0	0	0	0	0
J274	VRVPVPQLQPQNPSQQQPQEQVPVVQQQQFLGQQQPFPPQQPYPQPQPFPSQQPYLQLQPFPQPQLPYPQPQPFRPQQPYPQPQPQY	32	0.333704	0	0	0	0	0	0.19995	0.3961	0	0	0	0	0	0	0	0	0	0	0	0	0	0	0	0	0	0	0	0	0	0	0	0	0	0	0	0	0	0	0	0	0	0	0	0	0	0	0
J295	VRVPVPQLQPQNPSQQQPQEQVPVVQQQQFLGQQQPFPPQQPYSQPQPFQPQQPYPQPQPQY	32	0.0370782	0	0	0	0	0	0	0.0609385	0	0	0	0	0	0	0	0	0	0	0.0610501	0.0225938	0	0	0.0228519	0	0	0	0	0.0522466	0	0.0724638	0	0	0	0.0347041	0	0.0205128	0.0202143	0.0725865	0	0	0.0198847	0.0978953	0.0249252	0.0234357	0.0564972	0.191939	0
J97	VRFPVPQLQPQNPSQQQPQEQVPLVQQQQFLGQQQPFPPQQPYPQPQPFPSQQPYLQLQPFPQPQLPYSQPQPFRPQQPYPQPQPRY	31	0	0	0	0	0	0	0	0	0	0	0	0	0.0989446	0.09375	0	0	0.130005	0	0	0	0	0	0	0	0	0	0	0	0	0	0	0	0	0	0	0	0	0	0	0	0	0	0	0	0	0	0.141598
J164	VRVPVPQLQPQNPSQQQPQEQVPLVQQQQFLGQQQPFPPQQPYPQPQPFPSQQPYLQLQPFPQPQLPYSQPQPFPPQQSYPQPQPQY	31	0	0	0	0	0	0	0	0	0.0211461	0.159471	0.0570017	0.0871232	0	0.03125	0	0	0	0	0	0	0	0	0	0	0	0	0	0	0	0	0	0	0	0	0	0	0	0	0	0	0	0	0	0	0	0	0
J175	VRVPVPQLQPQNPSQQQPQEQVPLVQQQQFLGQQQPFPPQQPYPQPQPFPSQQPYLQLQPFPQPQPFPPQQSYPQPQPQY	31	0	0	0.072767	0	0	0	0	0	0	0.0569541	0.0190006	0	0	0	0	0.248276	0.026001	0.0140311	0	0	0	0	0	0	0	0	0	0	0	0	0	0	0	0	0	0	0	0	0	0	0	0	0	0	0	0	0.0471995
J196	VRVPVPQLQPQNPSQQQPQEQVPLVQQQQFLGQQQQQFPGQQQPFPPQQPYPQPQPFLPQLPYPQPQPFPPQQSYPQPQPQYPQLPYSQPQPFRPQQPYPQPQPQY	31	0	0.0307409	0.072767	0	0.0212562	0	0.0249938	0	0.0422922	0	0.0760023	0	0	0	0	0	0	0.0140311	0	0	0	0	0	0	0	0	0	0	0	0	0	0	0	0	0	0	0	0	0	0	0	0	0	0	0	0	0.0629327
J219	VRVPVPQLQPQNPSQQQPQEQVPLVQQQQFPGQQQPFPPQLPYPQLQPFPSQQPYLQLQPFPQPQLPYSQPQPFRPQQPYPQPQPQY	31	0	0	0	0	0	0	0	0	0	0	0	0	0	0	0	0	0	0	0	0	0	0	0	0	0	0	0	0	0	0	0	0	0	0	0	0	0	0	0	0	0	0	0	0	0	0	0
J116	VRVPVPQLQPQHPSQQQPQEQVPLVQQQQFLGQQQPFPPQQPYPQPQTQH	30	0	0	0	0	0	0	0	0.0304692	0	0	0	0	0	0	0	0	0	0	0	0	0	0	0	0.0581058	0	0	0	0	0	0.0724638	0	0.0304229	0	0.104112	0	0	0	0	0.351837	0	0	0	0	0	0.0564972	0.383877	0
J132	VRVPVPQLQPQNPSLQQPQEQVPLVQQQQFPGQQQTFPPQQPYPQPQPFPSQQPYLQLQPFPQPQLPYSQPQPFRPQQPYPQPQPQY	30	0.185391	0	0	0	0	0	0	0	0	0	0	0	0	0	0	0	0	0	0.02035	0	0.0823045	0.0217675	0.0228519	0	0	0	0	0	0.0761228	0	0.0203791	0.0608458	0	0.0347041	0	0.0615385	0	0	0	0	0	0.0163159	0	0.187485	0	0	0
J147	VRVPVPQLQPQNPSQQQPQEQVPLVQQQQFLGQQQLQYPGQQQPFPPQQPYPQPQPFPSQQPLPQPQPFLPQLPYPQPQPFPPQQPYPQPQPQY	30	0	0	0	0	0.0318844	0	0	0	0	0	0	0	0	0	0	0	0.026001	0	0	0	0	0	0	0	0	0	0	0	0	0	0	0	0	0	0	0	0	0	0	0	0	0	0	0	0	0	0
J150	VRVPVPQLQPQNPSQQQPQEQVPLVQQQQFLGQQQPFPPQQPYPQLQPFPSQQPYLQLQPFPQPQLPYSQPQPFRPQQPYPQPQPQYSQPQQPP	30	0.111235	0	0	0	0	0	0	0	0	0	0	0	0	0	0	0	0	0	0	0	0.246914	0	0.0457038	0	0	0	0.0866301	0	0	0	0	0	0.0839102	0	0.0240442	0	0	0.096782	0.039093	0	0	0	0	0	0	0	0
J163	VRVPVPQLQPQNPSQQQPQEQVPLVQQQQFLGQQQPFPPQQPYPQPQPFPSQQPYLQLQPFPQPQLPYS*PQPFRPQQPYPQPQPQY	30	0	0	0	0	0	0	0	0	0	0	0	0	0	0	0	0	0	0	0.02035	0	0	0	0	0.0290529	0	0	0.404274	0	0	0	0.0203791	0	0	0	0	0.0615385	0	0.0241955	0	0.0337041	0	0.0326318	0	0.0234357	0	0	0
J245	VRVPVPQLQPQNPSQQQPQEQVPLVQQQQFPGQQQPFPPQQSYPQPQPQY	30	0.0370782	0.430372	0	0.0340832	0	0	0.0749813	0.0304692	0	0	0	0	0	0	0	0	0	0	0	0	0	0	0	0	0	0	0	0	0	0	0	0	0	0	0	0	0	0	0	0	0	0	0	0	0	0	0
J251	VRVPVPQLQPQNPSQQQPQEQVPLVQQQQFPGQQQQFPPQQPYPQPQPFPSQQPYLQLQPFPQPQLPYPQPHLPYPQPQPFRPQQPYPQPQPQY	30	0.259548	0	0.0181917	0.136333	0.0212562	0.0721501	0.149963	0.121877	0	0	0	0	0	0	0	0	0	0	0	0	0	0	0	0	0	0	0	0	0	0	0	0	0	0	0	0	0	0	0	0	0	0	0	0	0	0	0
J276	VRVPVPQLQPQNPSQQQPQEQVPVVQQQQFLGQQQPFPPQQPYPQPQPFPSQQPYLQLQPFPQPQLPYSQPQPFQPQQPYPQPQPQYSQPQQPISQQQQQPPFSQQQQPFTQQQPP	30	0	0	0	0	0	0	0.0249938	0	0	0	0	0	0	0	0	0	0	0	0.02035	0	0.123457	0.0217675	0.0228519	0.0290529	0.0268097	0.0525762	0.0288767	0.0261233	0	0	0	0	0	0.0173521	0.0480885	0.0410256	0	0.048391	0.039093	0	0	0	0.0249252	0.0234357	0.0847458	0.191939	0
P26	VRVPVPQLQPQNPSQQQPQEQVSLVQQQQFLGQQQPFPPQQPYPQPQPFPSQQPYLQLQPFPQPQLPYSQPQPFRPQQPYPQPQPQY	29	0.0741565	0	0	0	0	0	0.0499875	0	0.0634384	0.0797357	0.0190006	0.0174246	0	0	0	0	0	0.098218	0	0	0	0	0	0	0	0	0	0	0	0	0	0	0	0	0	0	0	0	0	0	0	0	0	0	0	0	0
N8	VRVPVQQLQPQNPSQQQPQEQVPLVQQQQFLGQQQPFPPQQPYTQPQPFPSQQPYLQLQPFPQPQLPYSQPQPFRPQQPYPQPQPQY	29	0	0	0	0	0	0	0	0	0.105731	0.125299	0.0190006	0.0696986	0	0	0	0	0	0.112249	0	0	0	0	0	0	0	0	0	0	0	0	0	0	0	0	0	0	0	0	0	0	0	0	0	0	0	0	0
N258	VRVPVPQLQPQNPSQQQPQEQVPLVQQQQFPGQQQQFPPQQPYPQPQPFPSQQPYLQLQPFPQPQPFPPQLPYPQPQPQY	29	0	0	0.0181917	0.0681663	0	0.02405	0	0.0304692	0	0.0227816	0.0190006	0.139397	0	0.03125	0	0	0.0520021	0.0280623	0	0	0	0	0	0	0	0	0	0	0	0	0	0	0	0	0	0	0	0	0	0	0	0	0	0	0	0	0.0471995
J126	VRVPVPQLQPQNPSLQQPQEQVPLVQQQQFLGQQQPFPPQQPYPQPQPFPSQQPYLQLQPFPQPQLPYSQPQPFQPQQPYPQPQPQY	29	0	0	0	0	0	0	0	0	0	0	0	0	0	0	0	0	0	0	0	0	0.0411523	0	0.0228519	0.0290529	0.0268097	0.289169	0	0	0.0761228	0	0	0	0	0.0173521	0.0240442	0	0.0202143	0.048391	0	0.0337041	0.0397693	0	0	0	0.0564972	0	0
J158	VRVPVPQLQPQNPSQQQPQEQVPLVQQQQFLGQQQPFPPQQPYPQPQPFPSQQPYLQLQPFPPQLPYPQPQSFPPQQPYPQQQPQY	29	0	0	0	0	0	0	0	0	0	0.0227816	0.0190006	0.209096	0	0	0.0318066	0	0	0.0280623	0	0	0	0	0	0	0	0	0	0	0	0	0	0	0	0	0	0	0	0	0	0	0	0	0	0	0	0	0
J199	VRVPVPQLQPQNPSQQQPQEQVPLVQQQQFLGQQQQQFPGQQQPFPPQQPYPQPQPFLPQLPYPQPQPFPPQQSYPQPQPQYPQPQQPISQQQQPVLPQQPPFLQQQQPP	29	0.0370782	0	0.0363835	0.0340832	0.0743969	0	0	0	0.0422922	0.0113908	0	0	0	0	0.0318066	0	0	0.0140311	0	0	0	0	0	0	0	0	0	0	0	0	0	0	0	0	0	0	0	0	0	0	0	0	0	0	0	0	0.0157332
J222	VRVPVPQLQPQNPSQQQPQEQVPLVQQQQFPGQQQPFPPQQPYPHQQPFPSQQPYPQPQPFPPQLPYPQTQPFPPQQPYPQPQPQY	29	0	0	0.072767	0	0.0106281	0	0	0	0	0	0	0	0	0	0	0	0	0	0	0	0	0	0	0	0	0	0	0	0	0	0	0	0	0	0	0	0	0	0	0	0	0	0	0	0	0	0
J229	VRVPVPQLQPQNPSQQQPQEQVPLVQQQQFPGQQQPFPPQQPYPQPQPFPSQQPYLQLQPFPQPQLPFPQPQLPYPQPQPFRPQQPYPQPQPQY	29	0	0	0	0	0	0	0	0	0	0	0	0	0	0	0	0	0	0	0	0	0	0	0	0	0	0	0	0	0	0	0	0	0	0	0	0	0	0	0	0	0	0	0	0	0	0	0
J233	VRVPVPQLQPQNPSQQQPQEQVPLVQQQQFPGQQQPFPPQQPYPQPQPFPSQQPYLQLQPFPQPQLPYPQPQLPYPQPQLPYPQPQPFPPQQSYPQPQPQY	29	0.0370782	0.0614817	0.0181917	0	0	0	0	0	0	0	0	0	0	0	0	0	0	0	0	0	0	0	0	0	0	0	0	0	0	0	0	0	0	0	0	0	0	0	0	0	0	0	0	0	0	0	0
J234	VRVPVPQLQPQNPSQQQPQEQVPLVQQQQFPGQQQPFPPQQPYPQPQPFPSQQPYLQLQPFPQPQLPYPQPQLPYPQPQLPYPQPQPFRPQQPYPQPQPQY	29	0.148313	0.122963	0	0.0340832	0	0	0	0.0914077	0	0	0	0	0	0	0	0	0	0	0	0	0	0	0	0	0	0	0	0	0	0	0	0	0	0	0	0	0	0	0	0	0	0	0	0	0	0	0
J268	VRVPVPQLQPQNPSQQQPQEQVPLVQQQQFPGQQQQFPPQQSYPQPQPQY	29	0	0	0	0	0	0	0	0.0304692	0	0	0	0	0	0	0	0	0	0	0	0	0	0	0	0	0	0	0	0	0	0	0	0	0	0	0	0	0	0	0	0	0	0	0	0	0	0	0
N103	VRVPVPQLQPQNPSQQQPQEQVPLVQQQQFLGQQQPFPRQQPYPQPQPFPSQQPYLQLQPFP*LQQPYSQPQPFRPQQPYPQPQPQY	28	0	0	0	0	0	0	0	0	0	0	0	0	0	0.015625	0.0318066	0.137931	0.0520021	0	0	0	0	0	0	0	0	0	0	0	0	0	0	0	0	0	0	0	0	0	0	0	0	0	0	0	0	0	0.0471995
N122	VRVPVPQLEPQNPSQQHPQEQVPLVQQQQFLGQQQPFPPQQPYPQPQPFPSQQPYLQLQPFPQPQLPYSQPQPFRPQQPYPQPQPQY	28	0	0	0	0	0	0	0	0	0.0211461	0.0341725	0.0950029	0.121972	0	0	0	0	0	0.168374	0	0	0	0	0	0	0	0	0	0	0	0	0	0	0	0	0	0	0	0	0	0	0	0	0	0	0	0	0
J88	FRVPVPQLQPQNPSQQQPQEQVPLVQQQQFLGQQQPFPPQQPYPQPQPFPSQQPYLQLQPFPQPQLPYSQPQPFRPQQPYPQPQPQY	28	0.0370782	0	0	0	0	0	0.0249938	0.0304692	0.0634384	0.0227816	0.0380011	0.0696986	0	0	0	0	0	0.0140311	0	0	0	0	0.0228519	0	0	0	0	0.0261233	0	0	0	0.0304229	0	0	0	0.0205128	0.0202143	0.0241955	0	0	0	0.0489476	0	0	0	0	0
J100	VRVPVPQLQLQNPSQQQPQEQVPLVQEQQFPGQQQPFPPQQPYPQLQPFPSQQPYMQLQPFPQPQLPYPQPQLPYPQPQPFRPQQSYPQPQPQY	28	0.222469	0.0307409	0.0181917	0	0	0	0.0499875	0.152346	0	0	0	0	0	0	0	0	0	0	0	0	0	0	0	0	0	0	0	0	0	0	0	0	0	0	0	0	0	0	0	0	0	0	0	0	0	0	0
J104	VRVPVPQLQLQNPSQQQPQEQVPLVQEQQFPGQQQPFPPQQPYPQPQPQY	28	0.0741565	0	0	0	0	0.0721501	0.124969	0.457038	0	0	0	0	0	0	0	0	0	0	0	0	0	0	0	0	0	0	0	0	0	0	0	0	0	0	0	0	0	0	0	0	0	0	0	0	0	0	0
J110	VRVPVPQLQPQHPSQQQPQEQVPLVQQQQFLGQPQPFQPQQPYPQPQPQY	28	0	0	0	0	0	0	0	0	0	0	0	0	0	0	0	0	0	0	0	0.0225938	0	0.0217675	0.11426	0	0	0	0	0	0.0253743	0	0.0203791	0	0	0	0	0	0.0404285	0.0241955	0	0	0.119308	0	0.0997009	0.0234357	0.0282486	0	0
J137	VRVPVPQLQPQNPSQQQHRASSMVQQQQFLGQQQPFPPQQPYPQPQPFPSQQPYLQLQPFPQPQLPYSQPQPFQPQQPYPQPQPQY	28	0	0	0	0	0	0	0	0.0304692	0	0	0	0	0	0	0	0	0	0	0.10175	0	0	0	0.0685558	0.0581058	0	0	0	0.0783699	0	0	0	0	0	0	0.096177	0	0	0	0	0.0337041	0	0.0163159	0.0249252	0.0234357	0.0847458	0	0
J182	VRVPVPQLQPQNPSQQQPQEQVPLVQQQQFLGQQQPFPPQQPYPQSQPQY	28	0	0.184445	0	0.204499	0	0.1443	0.0499875	0.0304692	0	0	0	0	0	0	0	0	0	0	0	0	0	0	0	0	0	0	0	0	0	0	0	0	0	0	0	0	0	0	0	0	0	0	0	0	0	0	0
J230	VRVPVPQLQPQNPSQQQPQEQVPLVQQQQFPGQQQPFPPQQPYPQPQPFPSQQPYLQLQPFPQPQLPYPQPHLPYPQPQLPYPQPQPFRPQQPYPQSQPQY	28	0	0.153704	0.0545752	0.0340832	0	0.02405	0	0.0304692	0	0	0	0	0	0	0	0	0	0	0	0	0	0	0	0	0	0	0	0	0	0	0	0	0	0	0	0	0	0	0	0	0	0	0	0	0	0	0
J257	VRVPVPQLQPQNPSQQQPQEQVPLVQQQQFPGQQQQFPPQQPYPQPQPFPSQQPYLQLQPFPQPQPFPPQLPYPQPPPFSPQQPYPQPQPQY	28	0	0	0	0	0	0.0721501	0	0	0	0	0	0	0.164908	0	0	0	0.0780031	0	0	0	0	0	0	0	0	0	0	0	0	0	0	0	0	0	0	0	0	0	0	0	0	0	0	0	0	0	0.0471995
J128	VRVPVPQLQPQNPSLQQPQEQVPLVQQQQFPGQQQTFPPQQPYPQLQPFPSQQPYLQLQPFPQPQLPYSQPQPFRPQQPYPQPQPQY	27	0	0	0	0	0	0	0	0	0	0	0	0	0	0	0	0	0	0	0	0	0.0411523	0.0217675	0	0	0	0	0.0577534	0.0522466	0	0	0.0407581	0.21296	0	0.0347041	0	0	0.0202143	0	0.0781861	0.0337041	0	0	0	0.0468713	0	0	0
J142	VRVPVPQLQPQNPSQQQPQEQVPLVQQQQFIGQQQPFPPQQPYTQPQPFPSQQPYLQLQPFPQPQLPYSQPQPFRPQQPYPQPQPQY	27	0	0	0	0	0	0	0	0	0.105731	0.0911266	0.0950029	0.0696986	0	0	0	0	0	0.0701557	0	0	0	0	0	0	0	0	0	0	0	0	0	0	0	0	0	0	0	0	0	0	0	0	0	0	0	0	0
J172	VRVPVPQLQPQNPSQQQPQEQVPLVQQQQFLGQQQPFPPQQPYPQPQPFPSQQPYLQLQPFPQPQPFLPQLPYPQPQPFPPQQSYPQPQPQY	27	0	0	0	0	0	0	0	0	0	0.0683449	0.0190006	0.0696986	0.0659631	0.03125	0.0318066	0	0	0	0	0	0	0	0	0	0	0	0	0	0	0	0	0	0	0	0	0	0	0	0	0	0	0	0	0	0	0	0.110132
J183	VRVPVPQLQPQNPSQQQPQEQVPLVQQQQFLGQQQPFPPQQPYTQPQPQY	27	0	0	0	0	0	0	0	0	0.0211461	0.0911266	0.0950029	0	0	0	0	0	0	0.182405	0	0	0	0	0	0	0	0	0	0	0	0	0	0	0	0	0	0	0	0	0	0	0	0	0	0	0	0	0
J189	VRVPVPQLQPQNPSQQQPQEQVPLVQQQQFLGQQQQFPPQQPYPQPQPFPSQQPYLQLQPFSQPQLPYSQPQPFRPQQPYPQPQP*Y	27	0	0	0.0909587	0	0	0.0721501	0	0	0	0	0	0	0.0659631	0	0.0636132	0	0	0	0	0	0	0	0	0	0	0	0	0	0	0	0	0	0	0	0	0	0	0	0	0	0	0	0	0	0	0	0.0157332
J258	VRVPVPQLQPQNPSQQQPQEQVPLVQQQQFPGQQQQFPPQQPYPQPQPFPSQQPYLQLQPFPQPQPFPPQLPYPQPQPFPPQQPYPQPQPQY	27	0	0	0	0	0	0	0	0	0	0	0	0	0	0	0	0	0	0.0701557	0	0	0	0	0	0	0	0	0	0	0	0	0	0	0	0	0	0	0	0	0	0	0	0	0	0	0	0	0.0314663
J293	VRVSVPQLQPQNPSQQQPQEQVPLVQQQQFLGQQQPFPPQQPYPQPQPQY	27	0	0	0.218301	0.170416	0	0.21645	0	0	0	0	0	0	0	0	0	0	0	0	0	0	0	0	0	0	0	0	0	0	0	0	0	0	0	0	0	0	0	0	0	0	0	0	0	0	0	0	0
N19	VRVPVPQLQPQNPSQQQPQEQVPLVQQQQFLGQ*QPFPPQQPYPQPQPFPSQQPYLQLQPFPQPQVPYSQPQPFRPQQPYPQPQPQY	26	0	0	0	0	0	0	0	0	0.105731	0.0683449	0.0760023	0.0522739	0	0	0	0	0	0.112249	0	0	0	0	0	0	0	0	0	0	0	0	0	0	0	0	0	0	0	0	0	0	0	0	0	0	0	0	0
J160	VRVPVPQLQPQNPSQQQPQEQVPLVQQQQFLGQQQPFPPQQPYPQPQPFPSQQPYLQLQPFPQPQLPYLQPQLFRPQQPYPQPQPQY	26	0	0	0	0	0	0	0	0	0	0	0	0	0.164908	0.0625	0.0954198	0.0275862	0.0520021	0	0	0	0	0	0	0	0	0	0	0	0	0	0	0	0	0	0	0	0	0	0	0	0	0	0	0	0	0	0.125865
J205	VRVPVPQLQPQNPSQQQPQEQVPLVQQQQFLGQQQQQFPGQQQPFPPQQPYPQPQPFPPQQSYPQPQPQY	26	0	0.0307409	0	0.0340832	0.0212562	0	0.0249938	0	0	0.0113908	0	0	0	0	0	0	0	0	0	0	0	0	0	0	0	0	0	0	0	0	0	0	0	0	0	0	0	0	0	0	0	0	0	0	0	0	0.0157332
J209	VRVPVPQLQPQNPSQQQPQEQVPLVQQQQFLGQQQQQFPGQQQPFPPQQPYPQPQPFPSQQPYLQLQPFPQPQLPYPQPQPFRPQQPYPQPQPQY	26	0.222469	0.0307409	0.0181917	0	0	0.0721501	0.099975	0.0914077	0	0	0	0	0	0	0	0	0	0	0	0	0	0	0	0	0	0	0	0	0	0	0	0	0	0	0	0	0	0	0	0	0	0	0	0	0	0	0
J253	VRVPVPQLQPQNPSQQQPQEQVPLVQQQQFPGQQQQFPPQQPYPQPQPFPSQQPYLQLQPFPQPQLPYPQPQPFRPQQPYPQPQPQY	26	0.0370782	0.0922226	0	0.0340832	0	0.0481	0.0749813	0.121877	0	0	0	0	0	0	0	0	0	0	0	0	0	0	0	0	0	0	0	0	0	0	0	0	0	0	0	0	0	0	0	0	0	0	0	0	0	0	0
J254	VRVPVPQLQPQNPSQQQPQEQVPLVQQQQFPGQQQQFPPQQPYPQPQPFPSQQPYLQLQPFPQPQLPYSQPQPFRPQQPYPQPQPRY	26	0	0	0	0	0	0	0	0	0	0	0	0	0.0329815	0.0625	0.159033	0	0.026001	0	0	0	0	0	0	0	0	0	0	0	0	0	0	0	0	0	0	0	0	0	0	0	0	0	0	0	0	0	0.204531
J281	VRVPVPQLQPQNPSQQQPQEQVPVVQQQQFPGQQQPFPPQQPYPQPQPFPSQQPYLQLQPFPQPQLPYPQPQPFRPQQPYPQPQPQY	26	0	0	0	0	0	0	0.124969	0.517977	0	0	0	0	0	0	0	0	0	0	0	0	0	0	0	0	0	0	0	0	0	0	0	0	0	0	0	0	0	0	0	0	0	0	0	0	0	0	0
J102	VRVPVPQLQLQNPSQQQPQEQVPLVQEQQFPGQQQPFPPQQPYPQPQPFPSQQPLPQPQPFLPQLPYPQPQPFPPQQPYPQPQPQY	25	0	0	0.072767	0.0340832	0.0425125	0	0.0499875	0.213285	0	0	0	0	0	0	0	0	0	0	0	0	0	0	0	0	0	0	0	0	0	0	0	0	0	0	0	0	0	0	0	0	0	0	0	0	0	0	0
J119	VRVPVPQLQPQHPSQQQPQEQVPLVQQQQFLGQQQTFPPQQPYPQLQPFPSQQPYLQLQPFPQPQLPYSQPQPFRPQQPYPQPQPQY	25	0	0	0	0	0	0	0	0	0	0	0	0	0	0	0	0	0	0	0.02035	0.225938	0.0411523	0	0	0	0.0268097	0	0	0	0	0	0.0203791	0	0	0	0	0	0	0	0	0	0.0198847	0.0652635	0.0249252	0	0.0282486	0	0
J159	VRVPVPQLQPQNPSQQQPQEQVPLVQQQQFLGQQQPFPPQQPYPQPQPFPSQQPYLQLQPFPPQQSYPQPQPQY	25	0	0	0	0	0	0.0481	0	0	0.0422922	0.0113908	0.0190006	0.22652	0	0	0.0318066	0	0	0.0280623	0	0	0	0	0	0	0	0	0	0	0	0	0	0	0	0	0	0	0	0	0	0	0	0	0	0	0	0	0.0314663
J177	VRVPVPQLQPQNPSQQQPQEQVPLVQQQQFLGQQQPFPPQQPYPQPQPFPSQQPYPQPQPFLPQLPYPQPQPFPPQQSYPQPQPQY	25	0	0.0307409	0	0	0.0106281	0	0	0	0.0634384	0.0569541	0.114003	0	0.0329815	0	0	0	0	0	0	0	0	0	0	0	0	0	0	0	0	0	0	0	0	0	0	0	0	0	0	0	0	0	0	0	0	0	0.0629327
J213	VRVPVPQLQPQNPSQQQPQEQVPLVQQQQFLGQQQQQFPGQQQPFPQPQPQY	25	0.0741565	0.122963	0	0.0681663	0	0	0.0749813	0	0.0422922	0	0.0190006	0.0174246	0	0	0	0.0275862	0	0.0140311	0	0	0	0	0	0	0	0	0	0	0	0	0	0	0	0	0	0	0	0	0	0	0	0	0	0	0	0	0.0157332
J223	VRVPVPQLQPQNPSQQQPQEQVPLVQQQQFPGQQQPFPPQQPYPQLQPFPSQQPYMQLQPFPQPQLPYPQPQLPYPQPQLPYPQPQPFRPQQPYPQSQPQY	25	0.111235	0	0	0	0	0	0.0499875	0	0	0	0	0	0	0	0	0	0	0	0	0	0	0	0	0	0	0	0	0	0	0	0	0	0	0	0	0	0	0	0	0	0	0	0	0	0	0	0
J255	VRVPVPQLQPQNPSQQQPQEQVPLVQQQQFPGQQQQFPPQQPYPQPQPFPSQQPYLQLQPFPQPQPFLPQLPYPQPQSFPPQQPYPQPQPQY	25	0	0	0	0	0	0	0.0749813	0	0	0	0.0190006	0	0	0	0	0.0275862	0	0	0	0	0	0	0	0	0	0	0	0	0	0	0	0	0	0	0	0	0	0	0	0	0	0	0	0	0	0	0
J256	VRVPVPQLQPQNPSQQQPQEQVPLVQQQQFPGQQQQFPPQQPYPQPQPFPSQQPYLQLQPFPQPQPFLPQLPYPQPQSFPPQQPYPQQQPQY	25	0	0	0	0	0	0	0	0	0.169169	0.0113908	0.0190006	0	0	0	0	0	0	0	0	0	0	0	0	0	0	0	0	0	0	0	0	0	0	0	0	0	0	0	0	0	0	0	0	0	0	0	0
J87	FRVPVPQLQPQHPSQQQPQEQVPLVQQQQFLGQQQPFPPQQPYPQPQPFPSQQPYLQLQPFPQPQLPYSQPQPFRPQQPYPQPQPQY	24	0	0	0	0	0	0	0	0	0	0	0	0	0	0	0	0	0	0	0.02035	0	0.0411523	0	0.0685558	0	0.080429	0	0	0.0261233	0	0.0362319	0	0	0.0419551	0	0	0.0205128	0.0606428	0.0241955	0	0	0.0198847	0.0489476	0.0249252	0	0	0	0
J89	FRVPVPQLQPQNPSQQQPQEQVSLVQQQQFPGQQQPFPPQQPYPQPQPFPSQQPYLQLQPFPQPQLPYPQPQLPYPQPQLPYPQPQPFRPQQPYPQSQPQY	24	0.111235	0	0.145534	0	0.0956531	0.02405	0.0749813	0	0	0	0	0	0	0	0	0	0	0	0	0	0	0	0	0	0	0	0	0	0	0	0	0	0	0	0	0	0	0	0	0	0	0	0	0	0	0	0
J105	VRVPVPQLQLQNPSQQQPQEQVPLVQEQQFPGQQQPFRPQQPYPQPQPQY	24	0.444939	0.0307409	0	0.102249	0	0.0481	0	0.0914077	0	0	0	0	0	0	0	0	0	0	0	0	0	0	0	0	0	0	0	0	0	0	0	0	0	0	0	0	0	0	0	0	0	0	0	0	0	0	0
J148	VRVPVPQLQPQNPSQQQPQEQVPLVQQQQFLGQQQPFPPQ*PYPQLQPFPSQQPYLQLQPFPQPQLPYSQPQPFRPQQPYPQPQPQY	24	0	0	0	0	0	0	0	0	0	0	0	0	0	0	0	0	0	0	0	0	0	0.0217675	0	0	0.0268097	0	0.115507	0	0	0.0724638	0	0	0.0419551	0.0173521	0.0240442	0	0.0202143	0	0	0.0674082	0	0	0.199402	0	0	0	0
J192	VRVPVPQLQPQNPSQQQPQEQVPLVQQQQFLGQQQQHFPGQQQPFPPQQPYPQPQPFPSQQPLPQPQPFLPQLPYPQPQPFPPQQPYPQPQPQY	24	0	0	0	0	0.0106281	0.02405	0	0.0304692	0	0.0113908	0	0.0174246	0	0	0	0	0.0520021	0	0	0	0	0	0	0	0	0	0	0	0	0	0	0	0	0	0	0	0	0	0	0	0	0	0	0	0	0	0
J197	VRVPVPQLQPQNPSQQQPQEQVPLVQQQQFLGQQQQQFPGQQQPFPPQQPYPQPQPFLPQLPYPQPQPFPPQQSYPQPQPQYPQPQQPISQQQAQLQQQQQQQQPQY	24	0	0	0	0	0.0318844	0	0	0.0304692	0	0.0341725	0.0950029	0.0348493	0	0	0	0	0	0	0	0	0	0	0	0	0	0	0	0	0	0	0	0	0	0	0	0	0	0	0	0	0	0	0	0	0	0	0
J267	VRVPVPQLQPQNPSQQQPQEQVPLVQQQQFPGQQQQFPPQQPYPQPQPFRPQQPYPQSQPQY	24	0.0370782	0.0307409	0	0.102249	0	0	0.0249938	0.0609385	0	0	0	0	0	0	0	0	0	0	0	0	0	0	0	0	0	0	0	0	0	0	0	0	0	0	0	0	0	0	0	0	0	0	0	0	0	0	0
J291	VRVPVPQLQPQNPSQQQSQEQVPLVQQQQFLGQQQPFRPQQPYPQPQPQY	24	0	0.0614817	0	0	0	0	0	0.0609385	0	0	0	0	0	0	0	0	0	0	0	0	0	0	0	0	0	0	0	0.0522466	0	0.326087	0	0.121692	0	0.0347041	0.0240442	0	0.0202143	0	0	0	0	0	0	0	0	0	0
N223	VRFPVPQLQPQNPSQQQPQEQVPLVQQLQYPGQQQPFPPQQPYPQPQPFPSQQPYLQLQPFPQPQLPYSQPQPFRPQQPYPQPQPQY	23	0	0	0	0	0	0	0	0	0.0211461	0.0341725	0	0.0522739	0.395778	0	0	0	0	0	0	0	0	0	0	0	0	0	0	0	0	0	0	0	0	0	0	0	0	0	0	0	0	0	0	0	0	0	0.0157332
J92	VRFPVPQLQPQNPSQQQPQEQVPLVQQLQYPGQQQPFPPQQPYPQPQPFPSQQPLPQPQPFLPQLPYPQPQSFPPQQPYPQQQPQY	23	0	0	0	0	0	0	0	0	0	0.0227816	0	0	0.0659631	0	0	0	0	0	0	0	0	0	0	0	0	0	0	0	0	0	0	0	0	0	0	0	0	0	0	0	0	0	0	0	0	0	0.0314663
J120	VRVPVPQLQPQHPSQQQPQEQVPLVQQQQFPGQQQPFPPQQPYPQPQPFPSQQPYLQLQPFPQPQLPYSQPQPFRPQQPYPQPQPQY	23	0.0370782	0.338149	0	0	0	0	0	0.182815	0	0	0	0	0	0	0	0	0	0	0	0	0	0	0	0	0	0	0	0	0	0.0362319	0	0	0.0839102	0	0	0	0	0	0	0	0	0	0	0	0	0	0
J154	VRVPVPQLQPQNPSQQQPQEQVPLVQQQQFLGQQQPFPPQQPYPQPQPFPPQQPYPQPQPQY	23	0	0	0	0.0340832	0	0.02405	0	0	0	0	0.0760023	0	0	0	0	0	0.104004	0	0.02035	0	0	0.0870701	0.0228519	0	0.0536193	0	0	0.0261233	0	0	0.0203791	0	0	0	0	0	0	0	0	0	0.0397693	0	0	0	0	0	0
J173	VRVPVPQLQPQNPSQQQPQEQVPLVQQQQFLGQQQPFPPQQPYPQPQPFPSQQPYLQLQPFPQPQPFLPQLPYPQPQSFPPQQPYPQQRPKY	23	0	0	0.0181917	0	0	0	0	0	0.0211461	0.0341725	0.0760023	0.0174246	0	0.078125	0	0	0	0.0420934	0	0	0	0	0	0	0	0	0	0	0	0	0	0	0	0	0	0	0	0	0	0	0	0	0	0	0	0	0
J188	VRVPVPQLQPQNPSQQQPQEQVPLVQQQQFLGQQQPFRPQQPYPQPQPFPSQQPYLQLQPFPQPQLPYSQPQPFRPQQPYPQPQPQY	23	0	0	0	0	0	0	0	0	0.148023	0.0341725	0.0190006	0	0	0	0	0	0	0	0	0	0	0	0.0228519	0	0.080429	0	0	0	0.0253743	0	0.0815162	0	0	0.0173521	0.0240442	0	0	0	0	0	0	0	0	0	0	0	0
J190	VRVPVPQLQPQNPSQQQPQEQVPLVQQQQFLGQQQQHFPGQQQPFPPQQPYPQPQPFLPQLPYPQPQPFPPQQPYPQPQPQY	23	0	0	0	0	0	0	0.0749813	0	0	0.0227816	0	0.0348493	0	0.015625	0	0	0	0	0	0	0	0	0	0	0	0	0	0	0	0	0	0	0	0	0	0	0	0	0	0	0	0	0	0	0	0	0.0157332
J260	VRVPVPQLQPQNPSQQQPQEQVPLVQQQQFPGQQQQFPPQQPYPQPQPFPSQQPYLQLQPFPQPQPFPPQLPYPQPQPFRPQQPYPQPQPQY	23	0.0370782	0.0922226	0	0	0	0.02405	0	0	0	0.0113908	0	0	0	0	0	0	0	0.0280623	0	0	0	0	0	0	0	0	0	0	0	0	0	0	0	0	0	0	0	0	0	0	0	0	0	0	0	0	0
J264	VRVPVPQLQPQNPSQQQPQEQVPLVQQQQFPGQQQQFPPQQPYPQPQPFPSQQPYLQLQPFPQPQPFRPQQPYPQSQPQY	23	0	0.0614817	0	0.0681663	0	0	0.099975	0	0	0	0	0.0174246	0	0	0.0318066	0	0	0	0	0	0	0	0	0	0	0	0	0	0	0	0	0	0	0	0	0	0	0	0	0	0	0	0	0	0	0	0
J277	VRVPVPQLQPQNPSQQQPQEQVPVVQQQQFLGQQQPFPPQQPYPQPQPFPSQQPYLQLQPFPQPQLPYSQPQPFRPQQPYPQPQP*Y	23	0	0	0	0	0	0	0	0	0	0	0	0	0	0	0	0	0	0	0.34595	0	0	0	0	0	0	0	0	0	0	0	0	0	0	0	0	0	0	0	0	0.0337041	0.0198847	0.0652635	0	0	0	0	0
J113	VRVPVPQLQPQHPSQQQPQEQVPLVQQQQFLGQQQPFPPQQPYPQPQPFPSQQPYLQLQPFPQPQPQY	22	0	0	0	0	0	0	0	0	0	0	0	0	0	0	0	0	0	0	0	0	0	0	0.251371	0	0.0536193	0	0	0	0	0	0.122274	0	0.0209776	0	0	0	0	0	0	0.0337041	0	0	0	0	0	0	0
J130	VRVPVPQLQPQNPSLQQPQEQVPLVQQQQFPGQQQTFPPQQPYPQPQPFPAQQPYPQPQLFPQPQPFPPQLPYPQPQPFPPQQPYPQPQTQH	22	0	0	0	0	0	0	0	0	0	0	0	0	0	0	0	0	0	0	0	0	0	0	0	0	0.080429	0.0788644	0	0	0	0.0724638	0	0	0	0	0	0.0205128	0.0202143	0	0.039093	0	0	0.0489476	0.0997009	0	0	0	0
J140	VRVPVPQLQPQNPSQQQPQEQVPLVQQLQYPRQQQPFPPQQPYPQPQPFPSQQPLPQRQPFLPQLPYPQPQPFPPQQPYPQPQPQY	22	0	0	0	0.0340832	0	0	0	0	0	0	0	0	0	0.015625	0.0318066	0	0	0.0280623	0	0	0	0	0	0	0	0	0	0	0	0	0	0	0	0	0	0	0	0	0	0	0	0	0	0	0	0	0.0157332
J149	VRVPVPQLQPQNPSQQQPQEQVPLVQQQQFLGQQQPFPPQQPYLQLQPFSQPQLPYSQPRPFRPQQPYPQPQPQY	22	0	0	0	0	0	0	0	0	0	0	0	0	0	0	0	0	0	0	0	0	0	0	0	0	0	0	0	0	0	0	0	0	0	0	0	0	0	0	0	0	0	0	0	0	0	0	0
J168	VRVPVPQLQPQNPSQQQPQEQVPLVQQQQFLGQQQPFPPQQPYPQPQPFPSQQPYLQLQPFPQPQLPYSQPQPFRQQQPYPQPQPQY	22	0	0	0	0	0	0	0	0	0.169169	0.0227816	0.0760023	0.0174246	0	0	0	0	0	0	0.02035	0.0225938	0	0	0	0	0	0	0	0	0	0	0	0	0	0	0.0721327	0	0	0	0	0	0.0397693	0	0	0	0	0	0
J180	VRVPVPQLQPQNPSQQQPQEQVPLVQQQQFLGQQQPFPPQQPYPQPQPRY	22	0	0	0	0	0	0	0	0	0	0	0	0	0.0329815	0	0	0	0	0	0	0	0	0	0	0	0	0	0	0	0	0	0	0	0	0	0	0	0	0	0	0	0	0	0	0	0	0	0.0471995
J181	VRVPVPQLQPQNPSQQQPQEQVPLVQQQQFLGQQQPFPPQQPYPQQQPQY	22	0	0.0307409	0	0.102249	0	0.02405	0	0	0.0211461	0.0113908	0.0760023	0.0522739	0.0989446	0	0	0	0	0.0140311	0	0	0	0	0	0	0	0	0	0	0	0	0	0	0	0	0	0	0	0	0	0	0	0	0	0	0	0	0
J198	VRVPVPQLQPQNPSQQQPQEQVPLVQQQQFLGQQQQQFPGQQQPFPPQQPYPQPQPFLPQLPYPQPQPFPPQQSYPQPQPQYPQPQQPISQQQQPPFSQQQQQPPFTQQQQPP	22	0	0	0	0	0.0106281	0	0	0.0304692	0	0.0113908	0.0380011	0	0	0	0	0	0	0.0140311	0	0	0	0	0	0	0	0	0	0	0	0	0	0	0	0	0	0	0	0	0	0	0	0	0	0	0	0	0
J203	VRVPVPQLQPQNPSQQQPQEQVPLVQQQQFLGQQQQQFPGQQQPFPPQQPYPQPQPFLPQLPYPQPQPQY	22	0	0	0.0181917	0.136333	0	0	0.0499875	0	0	0.0227816	0.0380011	0.0522739	0	0	0	0	0	0	0	0	0	0	0	0	0	0	0	0	0	0	0	0	0	0	0	0	0	0	0	0	0	0	0	0	0	0	0.0157332
J221	VRVPVPQLQPQNPSQQQPQEQVPLVQQQQFPGQQQPFPPQLPYPQPQPFRPQQSYPQPQPQY	22	0	0	0	0	0	0	0	0.0609385	0	0	0	0	0	0	0	0	0	0	0	0	0	0	0	0	0	0	0	0	0	0	0	0	0	0	0	0	0	0	0	0	0	0	0	0	0	0	0
J236	VRVPVPQLQPQNPSQQQPQEQVPLVQQQQFPGQQQPFPPQQPYPQPQPFPSQQPYLQLQPFPQPQLPYPQPQLPYPQPQPQY	22	0	0.276668	0	0.102249	0	0	0	0.0914077	0	0	0	0	0	0	0	0	0	0	0	0	0	0	0	0	0	0	0	0	0	0	0	0	0	0	0	0	0	0	0	0	0	0	0	0	0	0	0
J261	VRVPVPQLQPQNPSQQQPQEQVPLVQQQQFPGQQQQFPPQQPYPQPQPFPSQQPYLQLQPFPQPQPFPPQLPYPQPQSFPPQQPYPQQRPKY	22	0	0	0	0	0.0106281	0	0	0	0.0422922	0.0455633	0.0190006	0.0348493	0	0	0	0	0	0	0	0	0	0	0	0	0	0	0	0	0	0	0	0	0	0	0	0	0	0	0	0	0	0	0	0	0	0	0.0157332
J273	VRVPVPQLQPQNPSQQQPQEQVPVVQQQQFLGQQQPFPPQQPYPQPQPFPSQQPYLQLQPFPQPQLPYPQPQLPYPQPQLPYPQPQPFRPQQPYPQSQPQY	22	0.0370782	0.0922226	0	0	0.0106281	0	0.249938	0	0	0	0	0	0	0	0	0	0	0	0	0	0	0	0	0	0	0	0	0	0	0	0	0	0	0	0	0	0	0	0	0	0	0	0	0	0	0	0
J280	VRVPVPQLQPQNPSQQQPQEQVPVVQQQQFLGQQQPFPPQQPYPQPQTQH	22	0	0	0	0	0	0	0	0	0	0	0	0	0	0	0	0	0	0	0	0.0225938	0.164609	0	0	0.0290529	0.0268097	0	0	0.104493	0.0761228	0	0.0407581	0	0	0	0	0	0.0404285	0	0.0781861	0	0	0	0	0	0	0	0
J109	VRVPVPQLQPQHPSQQQPQEQVPLVQEQQFPGQQQPFPPQQPYPQPQPFPSQQPYLQLQPFPQPQLPYPQPQPFRPQQPYPQPQPQY	21	0.111235	0.0922226	0	0	0	0	0.19995	0	0	0	0	0	0	0	0	0	0	0	0	0	0	0	0	0	0	0	0	0	0	0	0	0	0	0	0	0	0	0	0	0	0	0	0	0	0	0	0
J111	VRVPVPQLQPQHPSQQQPQEQVPLVQQQQFLGQQQPFPPQQPYPQPQPFPSQQPYLQLQPFPQPQLPYSQPQPFRPQQPYPQPQPH	21	0	0	0	0	0	0	0	0.0304692	0	0	0	0	0	0	0	0	0	0	0.18315	0	0	0.0217675	0	0.0871586	0	0.0788644	0	0.0261233	0	0	0	0	0	0	0	0	0	0.0241955	0	0	0	0	0.0249252	0	0	0	0
J115	VRVPVPQLQPQHPSQQQPQEQVPLVQQQQFLGQQQPFPPQQPYPQPQPFQPQQPYPQPQPQY	21	0	0	0	0	0	0	0	0.0304692	0	0	0	0	0	0	0	0	0	0	0.10175	0	0	0	0.0685558	0	0	0.0525762	0	0	0	0	0.0407581	0	0	0.0173521	0	0	0	0	0	0.0337041	0	0.0163159	0	0.0234357	0.0282486	0	0
J121	VRVPVPQLQPQHPSQQQPQEQVPVVQQQQFLGQQQPFPPQQPYPQLQPFPSQQPYLQLQPFPQPQLPYSQPQPFRPQQPYPQPQPQY	21	0	0	0	0	0	0	0	0	0	0	0	0	0	0	0	0	0	0	0	0	0	0.0653026	0.0457038	0	0	0.0262881	0	0.0261233	0.0253743	0	0.0407581	0	0.0209776	0.0867604	0	0	0	0	0.0781861	0	0	0.0163159	0	0.0234357	0	0	0
J141	VRVPVPQLQPQNPSQQQPQEQVPLVQQQ*FPGQQQPFPPQQPYPQPQPFRPQQPYPQPQPQY	21	0	0	0	0	0	0	0	0	0	0	0	0	0	0	0	0	0	0	0	0	0	0	0	0	0	0	0	0	0	0	0	0	0	0	0	0	0	0	0	0	0	0	0	0	0	0	0
J155	VRVPVPQLQPQNPSQQQPQEQVPLVQQQQFLGQQQPFPPQQPYPQPQPFPPQQSYPQPQPQY	21	0	0	0	0	0	0	0	0	0	0.13669	0	0	0.0989446	0	0	0.0275862	0	0	0	0	0	0	0	0	0	0	0	0	0	0	0	0	0	0	0	0	0	0	0	0	0	0	0	0	0	0	0
J156	VRVPVPQLQPQNPSQQQPQEQVPLVQQQQFLGQQQPFPPQQPYPQPQPFPSQLPYSQPQPFRPQQPYPQPQPQY	21	0	0.0307409	0	0	0	0	0.099975	0	0	0	0	0	0	0	0	0	0	0	0	0	0.0411523	0.0870701	0	0	0.0268097	0	0	0	0.0761228	0	0	0.0304229	0	0	0	0	0	0.0241955	0	0	0	0	0	0	0	0	0
J166	VRVPVPQLQPQNPSQQQPQEQVPLVQQQQFLGQQQPFPPQQPYPQPQPFPSQQPYLQLQPFPQPQLPYSQPQPFRPQQPYPQPQPH	21	0	0	0	0	0	0	0	0	0	0.0113908	0	0	0	0.015625	0	0	0	0.0701557	0	0	0	0.043535	0	0.0290529	0	0	0.0288767	0.0261233	0	0	0	0.152114	0	0	0	0	0	0	0	0	0	0	0	0	0	0	0
J178	VRVPVPQLQPQNPSQQQPQEQVPLVQQQQFLGQQQPFPPQQPYPQPQPFPSQQPYPQPQPFPPQQSYPQPQPQY	21	0	0	0	0	0	0.02405	0	0	0.0422922	0.0911266	0.0760023	0.0522739	0	0	0	0	0	0.0140311	0	0	0	0	0	0	0	0	0	0	0	0	0	0	0	0	0	0	0	0	0	0	0	0	0	0	0	0	0.0314663
J179	VRVPVPQLQPQNPSQQQPQEQVPLVQQQQFLGQQQPFPPQQPYPQPQPFPSQQSYLQLQPFPQPQLPYSQPQPFRPQQPYPQPQPQY	21	0	0	0	0	0	0	0	0	0	0	0	0	0	0	0	0	0	0	0	0	0	0	0	0	0	0	0.519781	0	0	0	0	0	0	0	0	0	0	0	0	0	0	0.0163159	0	0	0	0	0
J187	VRVPVPQLQPQNPSQQQPQEQVPLVQQQQFLGQQQPFPTQQPYLQPQPFPSQQPYLQLQPFPQPQLPYSQPQPFRPQQPYPQPQPQY	21	0	0	0	0	0	0	0	0	0	0	0	0	0.0329815	0.125	0.0636132	0	0	0	0	0	0	0	0	0	0	0	0	0	0	0	0	0	0	0	0	0	0	0	0	0	0	0	0	0	0	0	0.0471995
J204	VRVPVPQLQPQNPSQQQPQEQVPLVQQQQFLGQQQQQFPGQQQPFPPQQPYPQPQPFPPQLPYPQPQSFPPQQPYPQQQPQY	21	0	0	0	0	0	0	0	0	0	0	0.0570017	0	0	0	0	0	0	0	0	0	0	0	0	0	0	0	0	0	0	0	0	0	0	0	0	0	0	0	0	0	0	0	0	0	0	0	0.0157332
J235	VRVPVPQLQPQNPSQQQPQEQVPLVQQQQFPGQQQPFPPQQPYPQPQPFPSQQPYLQLQPFPQPQLPYPQPQLPYPQPQLPYPQPQPQY	21	0	0.0307409	0.0545752	0.0681663	0.0106281	0	0.0249938	0.0609385	0	0	0	0	0	0	0	0	0	0	0	0	0	0	0	0	0	0	0	0	0	0	0	0	0	0	0	0	0	0	0	0	0	0	0	0	0	0	0
J239	VRVPVPQLQPQNPSQQQPQEQVPLVQQQQFPGQQQPFPPQQPYPQPQPFPSQQPYLQLQPFPQSQLPYPQPQPFRPQQPYPQLQPQY	21	0	0	0	0	0	0	0	0	0	0	0	0	0	0	0	0	0	0	0	0	0	0	0	0	0	0	0	0	0	0	0	0	0	0	0	0	0	0	0	0	0	0	0	0	0	0	0
J271	VRVPVPQLQPQNPSQQQPQEQVPVVQQQQFLGQQQPFPPQQPYPQPQPFPSQQPFQPQQPYPQPQPQY	21	0	0	0	0	0	0	0.0749813	0.0304692	0	0	0	0	0	0	0	0	0	0	0.0610501	0	0.123457	0	0.0228519	0	0	0	0	0	0	0	0	0	0	0.0173521	0	0.0410256	0	0	0.156372	0	0.0198847	0	0	0.0234357	0	0	0
J283	VRVPVPQLQPQNPSQQQPQEQVSLVQQQQFPGQQQPFPPQQPYPQPQPFPSQQPYLQLQPFPQPQLPYPQPQPFRPQQPYPQPQPQY	21	0.148313	0	0.0545752	0.0681663	0	0	0.149963	0.182815	0	0	0	0	0	0	0	0	0	0	0	0	0	0	0	0	0	0	0	0	0	0	0	0	0	0	0	0	0	0	0	0	0	0	0	0	0	0	0
J284	VRVPVPQLQPQNPSQQQPQEQVSLVQQQQFPGQQQPFPPQQPYPQPQPFPSQQPYLQLQPFPQPQLSYSQPQPFRPQQLYPQPQPQY	21	0	0	0.0181917	0.170416	0	0.36075	0	0	0	0	0	0	0	0	0	0	0	0	0	0	0	0	0	0	0	0	0	0	0	0	0	0	0	0	0	0	0	0	0	0	0	0	0	0	0	0	0
		280571	100	100	100	100	100	100	100	100	100	100	100	100	100	100	100	100	100	100	100	100	100	100	100	100	100	100	100	100	100	100	100	100	100	100	100	100	100	100	100	100	100	100	100	100	100	100	100
[truncated: 47 more columns]

## Sheet: new vs old 454
Suplementary Table S3. Old versus new 454 approach.
	This work	Salentijn et al. 2013	Salentijn et al. 2013		This work	Salentijn et al. 2013	Salentijn et al. 2013
	DURENTAL	Durenral-1	Durenral-2		Dakar 52	Dakar 52-2	Dakar 52-1
UPV					BAu
P1	18.8508	46.69	40.62		20.5475	20.73	20.08
P2	28.5231	37.33	43.94		30.6398	21.46	24.57
P3	0				0
P4	12.5325	1.73	1.34		9.49868	1.66	0.79
P5
P6	0				0
P7	4.49818	1.4	2.67		5.63984	14.02	16.05
P8	0				0
P9						3.26	3.17
P11	3.32813	2.82	2.69		1.48417	1.26	0.92
P12	1.58606	0.72	0.33		1.74802	8.44	8.39
P18	0.0520021		0.07		0.0659631
P19	0.598024	0.49	0.29		0.758575	4.05	6.21
P22	5.0962	2.9	3.13		2.27573	7.44	5.61
P28	2.88612	0.45	0.24		2.37467	1.59	1.12
P35	0.338014	0.1	0.07		0.824538	4.78	2.77
P85	0.546022				0.593668
P82	0				0
P77	0				0	1.06	0.26
P75	0	0.38	0.55		0	0.86	1.06
P72	0				0
P69	0				0
P66	0.338014		0.02		0.329815
P56	0				0
P55	0				0	0.2
P50	0.0780031				0.230871
P46	0	0.11	0.2		0	0.4	0.59
P45	0.676027				0.890501
P44	0.156006				0.560686
P43	0				0	0.07
P42	0.364015				0.0329815
P41	0	0.36	0.24		0	0.6	0.79
P40	0.0780031	0.17	0.2		0	0.6	0.13
P39	0.520021				0.263852
P38	0.0780031				0.296834
P37	0				0
P36	0				0
P33	2.13209	0.17	0.22		1.12137	0.4	0.4
P30	0				0	0.47	0.4
P27	0				0
P26	0				0
P25	0	0.1	0.09		0	0.93	1.06
P24	0	1.14	0.75		0	0.33	0.13
		0.01
P17	0				0
P14	0.0520021	0.01			0
P13	0				0
		0.02	0.02
nd	0				0
N99	0.936037				0.329815
N87	0.26001				0.362797
N82	0.130005				0.131926
N8	0	0.12	0.07		0
N74	0.286011				0.0659631
N65	0.338014				0.0329815
N60	0.702028	0.02	0.02		0.692612	0.47
N6	0		0.05		0
N56	0				0		0.46
N46	0.910036	0.01			0
N258	0.0520021				0
N243	0	0.38	0.26		0
N223	0				0.395778
N190	0				0
N19	0				0
N17	0.702028	0.27	0.07		0.758575	0.2	0.66
N163	0	0.21	0.16		0	0.13	0.07
N161	0				0
N156	0				0
N144	0.0780031				0.164908
N143	0.156006	0.12	0.11		0.0989446
N125	0	0.16	0.22		0	0.66	0.4
N122	0				0
N118	0	0.05			0
N11	0.0520021	0.16	0.16		0	0.47	0.53
N108	0				0	0.13
N105	0.572023	0.06	0.04		0.560686
N103	0.0520021				0
N10	0	0.12	0.16		0
J99	0				0
J98	0				0.0329815
J97	0.130005				0.0989446
J96	0.338014				0.362797
J95	0.104004				0.0659631
J94	0.104004				0.0989446
J93	0.104004				0.0329815
J92	0				0.0659631
J91	0				0
J90	0				0
J9	0				0
J89	0				0
J88	0				0
J87	0				0
J86	0				0
J85	0.104004				0.131926
J84	0.182007				0.164908
J83	0				0
J82	0.130005				0
J81	0				0
J80	0.026001				0.0659631
J8	0				0
J79	0				0
J78	0.0520021				0.197889
J77	0				0
J76	0				0
J75	0				0
J74	0				0
J73	0.130005				0.230871
J72	0				0	0.13	0.2
J71	0				0
J70	0				0
J7	0				0
J69	0				0
J68	0				0
J67	0.156006	0.06	0.11		0
J66	0	0.1	0.05		0
J65	0.130005				0.197889
J64	0.104004				0.527704
J63	0.026001				0
J62	0				0	0.07
J61	0.49402				0
J60	0				0
J6	2.02808	0.15	0.2		2.73747
J59	0				0
J58	0.416017				0.263852
J56	0				0
J55	0.312012				0.230871
J54	0				0
J53	0.156006				0.164908
J52	0	0.18	0.04		0.197889
J51	0.026001	0.1	0.07		0.131926
J50	0.104004				0.0659631
J5	0				0
J49	0.104004				0.461741
J48	0				0	0.2	0.2
J47	0				0
J46	0				0	0.07	0.13
J45	0				0
J44	0				0.0329815
J43	0				0	0.2
J42	0.312012				0.329815
J41	0.130005				0.164908
J40	0.130005				0.197889
J4	0				0
J39	0				0
J38	0				0
J37	0.182007				0.0329815
J36	0.338014				0.395778	0.07	0.26
J35	0				0
J34	0				0
J33	0				0
J32	0				0
J31	0				0
J30	0				0
J295	0				0
J294	0				0
J293	0				0
J292	0				0
J291	0				0
J290	0				0
J29	0				0
J289	0				0
J288	0				0
J287	0				0		0.07
J286	0				0
J285	0				0
J284	0		0.02		0
J283	0	0.17	0.22		0	0.93	1.52
J282	0				0
J281	0	0.23	0.24		0
J280	0				0
J28	0				0
J279	0				0
J278	0				0
J277	0				0
J276	0	99.95	99.97		0	99	99.99
J275	0				0
J274	0				0
J273	0				0
J272	0				0
J271	0				0
J270	0				0
J269	0				0
J268	0				0
J267	0				0
J266	0				0
J265	0				0.0989446
J264	0				0
J263	0				0.0329815
J262	0				0
J261	0				0
J260	0				0
J26	0.468019				0.263852
J259	0				0
J258	0				0
J257	0.0780031				0.164908
J256	0				0
J255	0				0
J254	0.026001				0.0329815
J253	0				0
J252	0				0
J251	0				0
J250	0.026001				0
J25	0				0
J249	0				0
J248	0				0.0329815
J247	0				0.527704
J246	0				0
J245	0				0
J244	0				0
J243	0				0
J242	0				0
J241	0				0
J240	0				0
J24	0				0.0329815
J239	0				0
J238	0				0
J237	0				0
J236	0				0
J235	0				0
J234	0				0
J233	0				0
J232	0				0
J231	0				0
J230	0				0
J229	0				0
J228	0				0
J227	0				0
J226	0				0.263852
J225	0				0
J224	0				0
J223	0				0
J222	0				0
J221	0				0
J220	0				0
J22	0				0
J219	0				0
J218	0				0
J217	0				0
J216	0				0
J215	0				0
J214	0				0
J213	0				0
J212	0				0
J211	0				0
J210	0.026001				0.0989446
J21	0				0
J209	0				0
J208	0				0
J207	0				0
J206	0.026001				0
J205	0				0
J204	0				0
J203	0				0
J202	0				0
J201	0				0
J200	0.026001				0.0659631
J20	0				0
J2	0				0
J199	0				0
J198	0				0
J197	0				0
J196	0				0
J195	0				0
J194	0				0
J193	0				0
J192	0.0520021				0
J191	0				0
J190	0				0
J19	0				0
J189	0				0.0659631
J188	0				0
J187	0				0.0329815
J186	0				0.0329815
J185	0				0
J184	0				0.0329815
J183	0				0
J182	0				0
J181	0				0.0989446
J180	0				0.0329815
J18	0.676027				0.296834
J179	0				0
J178	0				0
J177	0				0.0329815
J176	0				0
J175	0.026001				0
J174	0.0780031				0.164908
J173	0				0
J172	0				0.0659631
J171	0.26001				0.0989446
J170	0				0
J17	0				0
J169	0				0
J168	0				0
J167	0.156006				0.0989446
J166	0				0
J165	0				0
J164	0				0
J163	0				0
J162	0				0
J161	0				0
J160	0.0520021				0.164908
J159	0				0
J158	0				0
J157	0.182007				0.0989446
J156	0				0
J155	0				0.0989446
J154	0.104004				0
J153	0				0
J152	0				0
J151	0				0
J150	0				0
J15	0				0
J149	0				0
J148	0				0
J147	0.026001				0
J146	0				0
J145	0				0
J144	0				0
J143	0				0
J142	0				0
J141	0				0
J140	0				0
J14	0				0
J139	0				0
J138	0				0.230871
J137	0				0
J136	0.182007				0.0659631
J135	0.130005				0.164908
J134	0.182007				0.131926
J133	0				0
J132	0				0
J131	0				0
J130	0				0
J13	0				0
J129	0				0
J128	0				0
J127	0				0
J126	0				0
J125	0				0
J124	0				0
J123	0				0
J122	0				0
J121	0				0
J120	0				0
J12	0				0
J119	0				0
J118	0				0
J117	0				0
J116	0				0
J115	0				0
J114	0				0
J113	0				0
J112	0				0
J111	0				0
J110	0				0
J11	0				0
J109	0				0
J108	0				0
J107	0				0
J106	0				0
J105	0				0
J104	0				0
J103	0				0
J102	0				0
J101	0				0
J100	0				0
J10	0.676027				3.23219
J1	1.45606				1.68206
