# Supplementary material for: Exploring the alpha‐gliadin locus: the 33‐mer peptide with six overlapping coeliac disease epitopes in Triticum aestivum is derived from a subgroup of Aegilops tauschii
Source: Plant J. 2021 Feb 19;106(1):86–94. doi: 10.1111/tpj.15147 (PMC8248119; doi:10.1111/tpj.15147)
Supplement: Supplementary file 4 — Table S4. Unique peptide variants variant frequencies for each accession. [file TPJ-106-86-s004.xlsx]

## Sheet: Sheet1
Supplementary Table S4. Unique peptide variants with epitope load.
	Corrected epitope load for UPVs with stopcodon; depending on location of * in UPV; 0=corrected; 1=not corrected
			toxic variant	toxic variant			toxic variant						Summary with corrected epitope-load for UPFs with stopcodon ;depending on location of * in UPF; 0=corrected; 1=not corrected
		glia-α1a	α1a-varT1	α1a-varT2	glia-α1b	glia-α2	α2-varT1	glia-α3	33-mer	innate			glia-α1a+var	glia-α1b	glia-α2+var	glia-α3	sum
UPV	Protein sequence	PFPQPQLPY	PFPQPQLPF	PFPHPQLPY	PYPQPQLPY	PQPQLPYPQ	FLPQLPYPQ	FRPQQPYPQ	LQLQPFPQPQLPYPQPQLPYPQPQLPYPQPQPF	PGQQQPFPPQQPY
P1	VRVPVPQLQPQNPSQQQPQEQVPLVQQQQFLGQQQPFPPQQPYPQPQPFPSQQPYLQLQPFPQPQLPYSQPQPFRPQQPYPQPQPQY	1	0	0	0	0	0	1	0	0			1	0	0	1	2
P2	VRVPVPQLQPQNPSQQQPQEQVPLVQQQQFLGQQQPFPPQQPYPQPQPFPSQQPYLQLQPFPQPQLSYSQPQPFRPQQPYPQPQPQY	0	0	0	0	0	0	1	0	0			0	0	0	1	1
P3	VRVPVPQLQPQNPSQQQPQEQVPLVQQQQFLGQQQPFPPQQPYPQPQPFPSQQPYLQLQPFPQPQLPYSHPQPFRPQQPYPQPQPQY	1	0	0	0	0	0	1	0	0			1	0	0	1	2
P4	VRVPVPQLQPQNPSQQQPQEQVPLVQQQQFLGQQQPFPPQQPYPQPQPFPSQQPYLQLQPFLQPQLPYSQPQPFRPQQPYPQPQPQY	0	0	0	0	0	0	1	0	0			0	0	0	1	1
P6	VRVPVPQLQPQNPSQQQPQEQVPLVQQQQFLGQQQPFPPQQPYTQPQPFPSQQPYLQLQPFPQPQLPYSQPQPFRPQQPYPQPQPQY	1	0	0	0	0	0	1	0	0			1	0	0	1	2
P7	VRFPVPQLQPQNPSQQQPQEQVPLVQQQQFLGQQQPFPPQQPYPQPQPFPSQLPYLQLQPFPQPQLPYSQPQPFRPQQPYPQPQPQY	1	0	0	0	0	0	1	0	0			1	0	0	1	2
P8	VRVPVQQLQPQNPSQQQPQEQVPLVQQQQFLGQQQPFPPQQPYPQPQPFPSQQPYLQLQPFPQPQLPYSQPQPFRPQQPYPQPQPQY	1	0	0	0	0	0	1	0	0			1	0	0	1	2
P9	VRVPVPQLQPQNPSQQQPQEQVPLVQQQQFLGQQQPFPQQQPYPQPQPFPSQQPYLQLQPFPQPQLPYSQPQPFRPQQPYPQPQPQY	1	0	0	0	0	0	1	0	0			1	0	0	1	2
P11	VRFPVPQLQPQNPSQQQPQEQVPLVQQLQYPGQQQPFPPQQPYPQPQPFPSQQPLPQPQPFLPQLPYPQPQPFPPQQPYPQPQPQY	0	0	0	0	0	1	0	0	1			0	0	1	0	1
P12	VRVPVPQLQPQNPSQQQPQEQVPLVQQQQFLGQQQPFPPQQPYPQPQPFPSQQPYLQLQPFPQPQLPYSQPQPFRPQQPYPQPQPRY	1	0	0	0	0	0	1	0	0			1	0	0	1	2
P13	VRVPVPQLQPQNPSQQQPQEQVPVVQQQQFLGQQQPFPPQQPYPQPQPFPSQQPYLQLQPFPQPQLPYSQPQPFQPQQPYPQPQPQY	1	0	0	0	0	0	0	0	0			1	0	0	0	1
P14	VRVPVPQLQPQNPSQQQPQEQVPLVQQQQFLGQQQPFPPQQPYPQPQPFPSQQPYLQLQPFSQPQLPYSQPQPFRPQQPYPQPQPQY	0	0	0	0	0	0	1	0	0			0	0	0	1	1
P17	VRVPVPQLQPQNPSQQHPQEQVPLVQQQQFLGQQQPFPPQQPYPQPQPFPSQQPYLQLQPFPQPQLPYSQPQPFRPQQPYPQPQPQY	1	0	0	0	0	0	1	0	0			1	0	0	1	2
P18	VRVPVPQLQPQHPSQQQPQEQVPLVQQQQFLGQQQPFPPQQPYPQPQPFPSQQPYLQLQPFPQPQLPYSQPQPFRPQQPYPQPQPQY	1	0	0	0	0	0	1	0	0			1	0	0	1	2
P20	VRVPVPQLQPQNPSQQHPQEQVPLVQQQQVLGQQQSFPPQQPYPQPQPFPSQQPYLQLQPFPQPQLPYLQPQPFRPQQPYPQPQPQY	1	0	0	0	0	0	1	0	0			1	0	0	1	2
P23	VRVPVPQLQPQNPSQQQPQEQVSLVQQQQFLGQQQPFPPQQPYPQPQPFPSQQPYLQLQPFPPPQLPYSQPQPFRPQQPYPQPQPQY	0	0	0	0	0	0	1	0	0			0	0	0	1	1
P24	VRVPVPQLQPQNPYQQQPQEHVPLVQQQQFLGQQQQFPPQQPYLQLQPFSQPQLPYSQPRPFRQQQPYPQPQPQY	0	0	0	0	0	0	0	0	0			0	0	0	0	0
P25	VRVPVPQLQPQNPSQQQSQEQVPLVQQQQFLGQQQPFPPQQPYPQPQPFPSQQPYLQLQPFPQPQLPYSQPQPFRPQQPYPQPQPQY	1	0	0	0	0	0	1	0	0			1	0	0	1	2
P26	VRVPVPQLQPQNPSQQQPQEQVSLVQQQQFLGQQQPFPPQQPYPQPQPFPSQQPYLQLQPFPQPQLPYSQPQPFRPQQPYPQPQPQY	1	0	0	0	0	0	1	0	0			1	0	0	1	2
P27	VRVPVPQLQPQNPSQQHPQEQVPLVQQQQFLGQQQSFPPQQPYPQPQPFPSQQPYLQLQPFPQPQLPYLQPQPFRPQQPYPQPQPQY	1	0	0	0	0	0	1	0	0			1	0	0	1	2
P28	VRVPVPQLQPQNPSQQQPQEQVPLVQQQQFLGQQQQQFPGQQQPFPPQQPYPQPQPFLPQLPYPQPQPFPPQQSYPQPQPQY	0	0	0	0	0	1	0	0	1			0	0	1	0	1
P29	VRVPVPQLQPQNPSQQQPQEQVPLVQQQQFLGKQQPFPPQQPYPQPQPFPSQQPYLQLQPFPQPQLPYSQPQPFRPQQPYPQPQPQY	1	0	0	0	0	0	1	0	0			1	0	0	1	2
P30	VRFPVPQLQPQNPSQQQPQEQVSLVQQQQFLGQQQPFPPQQPYPQPQPFPSQLPYLQLQPFPQPQLPYSQPQPFRPQKPYPQPQPQY	1	0	0	0	0	0	0	0	0			1	0	0	0	1
P33	VRVPVPQLQPQNPSQQQPQEQVPLVQQQQFPGQQQQFPPQQPYPQPQPFPSQQPYLQLQPFPQPQPFPPQLPYPQPQSFPPQQPYPQQQPQY	0	0	0	0	0	0	0	0	0			0	0	0	0	0
P35	VRVPVPQLQPQNPSQQQPQEQVPLVQQQQFLGQQQPFPPQQPYPQPQPFPSQLPYLQLQPFPQPQLPYSQPQPFRPQQPYPQPQPQY	1	0	0	0	0	0	1	0	0			1	0	0	1	2
P36	VRVTVPQLQP*NPSQQQPQEQVPLVQQQQFLGQ*QPFPPQQPYPQPQPFPSQQPYLQLQPFPQPQVPYSQPQPFRPQQPYPQPQPQY	0	0	0	0	0	0	1	0	0			0	0	0	1	1
P38	VRFPVPQLQPQNPSQQQPQEQVPLVQQQQFLGQQQPFPPQQPYPQPQPFPSQQPYLQLQPFPQPQLPYSQPQPFRPQQPYPQPQPQY	1	0	0	0	0	0	1	0	0			1	0	0	1	2
P39	VRVPVPQLQP*NPSQQQPQEQVPLVQQQQFLGQQQPFPPQQPYPQAQPFPSQQPYLQLQPFPQPQLPYSQPQPFRPQQPYPQPQPQY	1	0	0	0	0	0	1	0	0			0	0	0	0	0
P40	VRVPVPQLQPQNPYQQQPQEQVPLVQQQQFLGQQQQFPPQQPYLQLQPFSQPQLPYSQPRPFRPQQPYPQPQPQY	0	0	0	0	0	0	1	0	0			0	0	0	1	1
P42	VRVPVPQL*PQNPSQQRPQ**FPLVQQQQFPGQQQPFPPQQPYPQPQPFLSQQPYSQP*PFPPQLPYPQAQPFPTQQPYPQPQPQY	0	0	0	0	0	0	0	0	1			0	0	0	0	0
P43	VRVPVPQLQPQNPSQQQPQEQVPLVQQHQFPGQQQPFPPQQPYPQLQPFPSQQPYLQLQPFPQPQLPYPQPQPFRPQQPYPQPQPQY	1	0	0	0	1	0	1	0	1			1	0	1	1	3
P44	VRVPVPQLQPQNPSQQQPQEQVPLVQQQQFLGQQQPFPPQQPYPQPQPFPSQQPYLQLQPFPQPQLPYLQPQPFRPQQPYPQPQPQY	1	0	0	0	0	0	1	0	0			1	0	0	1	2
P45	VRVPVPQPQPQNPSQPQPQGQVPLVQQQQFPGQQQQFPPQQPYPQPQPFPSQQPYLQLQPFPQPQPFPPQLPYPQPPPFSPQQPYPQPQPQY	0	0	0	0	0	0	0	0	0			0	0	0	0	0
P50	VRVPVPQLQP*NPSQQQPQEQVPLVQQQQFLGQQQPFPPQQPYPQPQPFPSQQPYLQLQPFPQPQLPYSQPQPFRPQQPYPQPQPQY	1	0	0	0	0	0	1	0	0			0	0	0	0	0
P56	VRVPVPQLQPQNPSQQQPQEQVPLVQQQQFLGQQQPFPPQQPYPQPQPFPSQQPYLQLQPFPQPQLSYSQPQPFRPQQLYPQPQPQY	0	0	0	0	0	0	0	0	0			0	0	0	0	0
P77	VRVPVPQLQPQNPSQQQPQEQVPLVQQQQFPGQQQPFPPQQPYPQPQPFPSQQPYLQLQPFPQPQLPYPQPQPFRPQQPYPQPQPQY	1	0	0	0	1	0	1	0	1			1	0	1	1	3
P72	VRVPVPQLQPQNPSQQQPQEQVPVVQQQQFLGQQQPFPPQQPYPQPQPFPSQQPYLQLQPFPQPQLPYSQPQPFRPQQPYPQPQPQY	1	0	0	0	0	0	1	0	0			1	0	0	1	2
P82	VRVPVPQLQPQNPSQQQPQEQVPLVQQQQFPGQQQPFPPQQPYPQPQPFPSQQPYLQLQPFPQPQLPYPQPQLPYPQPQPFRPQQPYPQPQPQY	1	0	0	1	2	0	1	0	1			1	1	2	1	5
N11	VRVPVPQLQPQNPSQQQPQEQVPLVQQQQFPGQQQPFPPQQPYPQPQPFPSQQPYLQLQPFPQPQLPYSQPQPFRPQQPYPQPQPQY	1	0	0	0	0	0	1	0	1			1	0	0	1	2
N17/N213	VRVPVPQLQPQNPSQQQPQEQVPLVQQQQFPGQQQQFPPQQPYPQPQPFPSQQPYLQLQPFPQPQLPYSQPQPFRPQQPYPQPQPQY	1	0	0	0	0	0	1	0	0			1	0	0	1	2
N56	VRVPVPQLQPQNPSQQQPQEQVPLVQQQQFLGQQQPFPPQQPYPQPQPFPSQQPYLQLQPFPQPQLPYSQPQPFQPQQPYPQPQPQY	1	0	0	0	0	0	0	0	0			1	0	0	0	1
N65	VRFPVPQLQPQNPSQQQPQEQVPLVQQLQYPRQQQPFPPQQPYPQPQPFPSQQPLPQRQPFLPQLPYPQPQPFPPQQPYPQPQPQY	0	0	0	0	0	1	0	0	0			0	0	1	0	1
N82	VRVPVPQLQPQNPSQQQPQEQVPLVQQLQYPGQQQPFPPQQPYPQPQPFPSQQPLPQPQPFLPQLPYPQPQPFPPQQPYPQPQPQY	0	0	0	0	0	1	0	0	1			0	0	1	0	1
N87	VRVPVPQLQPQNPSQQQPQEQVPLVQQQQFLGQQQPFPPQQPYPQPQPFPSQQPLPQPQPFLPQLPYPQPQPFPPQQPYPQPQPQY	0	0	0	0	0	1	0	0	0			0	0	1	0	1
N105	VRFPVPQLQPQNPSQQQPQEQVPLVQQQQFLGQQQPFPPQQPYPQPQPFPSQQPYLQLQPFPQPQLSYSQPQPFRPQQPYPQPQPQY	0	0	0	0	0	0	1	0	0			0	0	0	1	1
N108	VRVPVPQLQPQNPSQQQPQEQVPLVQQQQFLGQQQSFPPQQPYPQPQPFPSQQPYLQLQPFPQPQLPYLQPQPFRPQQPYPQPQPQY	1	0	0	0	0	0	1	0	0			1	0	0	1	2
N143	VRVPVPQLQPQNPSQQQPQEQVPLVQQQQFLGQQQPFPPQQPYPQPQPFPSQQPYLQLQPFPQPQLPYSQPQPFPPQQPYPQPQPQY	1	0	0	0	0	0	0	0	0			1	0	0	0	1
N144	VRVPVPQLQPQNPSQQQPQEQVPLVQQQQFLGQQQPFPPQQPYPQPQPFPSQQPYLQLQPFPQPQPFPPQLPYPQPQSFPPQQPYPQQQPQY	0	0	0	0	0	0	0	0	0			0	0	0	0	0
N156	VRVPVPQLQPQNPSQQQPQEQVPLVQQQQFLGQQQTFPPQQPYPQLQPFPSQQPYLQLQPFPQPQLPYSQPQPFRPQQPYPQPQPQY	1	0	0	0	0	0	1	0	0			1	0	0	1	2
N190	VRVSVPQLQPQNPSQQQPQEQVPLVQQQQFLGQQQPFPPQQPYPQLQPFPSQQPYLQLQPFPQPQLPYSQPQPFRPQQPYPQPQPQY	1	0	0	0	0	0	1	0	0			1	0	0	1	2
N243	VRVPVPQLQPQNPSQQQPQEQVPLVQQQQYPGQQQPFPPQQPYPQPQPFPSQQPFLQPQPFLLQLPYPQPQPFPPQQPYPQPQPQY	0	0	0	0	0	0	0	0	1			0	0	0	0	0
J1	VRVPVPQLQPQNPSQQQPQEQVPLVQQQQFLGQQQPFPPQQPYPQLQPFPSQQPYLQLQPFPQPQLPYSQPQPFRPQQPYPQPQPQY	1	0	0	0	0	0	1	0	0			1	0	0	1	2
J2	VRVPVPQLQPQNPSQQQPQEQVPLVQQQQFPGQQQPFPPQQPYPQPQPFPSQQPYLQLQPFPQPQLPYPQPQLPYPQPQLPYPQPQPFRPQQPYPQSQPQY	1	0	0	2	3	0	1	1	1			1	2	3	1	7
J4	VRVPVPQLQPQNPSQQQPQEQVPLVQQQQFPGQQQPFPPQQPYPQPQPFPSQQPYLQLQPFPQPQLPYPQPHLPYPQPQPFRPQQPYPQPQPQY	1	0	0	0	1	0	1	0	1			1	0	1	1	3
J5	VRVPVPQLQLQNPSQQQPQEQVPLVQEQQFPGQQQPFPPQQPYPQPQPFPSQQPYLQLQPFPQPQLPYPQPQPFRPQQPYPQPQPQY	1	0	0	0	1	0	1	0	1			1	0	1	1	3
J6	VRVPVPQLQPQNPSQQQPQEQVPLVQQQQFLGQQQPFPPQQPYPQPQPQY	0	0	0	0	0	0	0	0	0			0	0	0	0	0
J7	VRVPVPQLQPQNPSQQQPQEQVPVVQQQQFLGQQQPFPPQQPYPQLQPFPSQQPYLQLQPFPQPQLPYSQPQPFRPQQPYPQPQPQY	1	0	0	0	0	0	1	0	0			1	0	0	1	2
J8	VRVPVPQLQPQNPSQQQPQEQVPLVQQQQFPGQQQPFPPQQPYPQPQPFPSQQPYMQLQPFPQPQLPYPQPQLPYPQPQPFRPQQSYPQPQPQY	1	0	0	1	2	0	0	0	1			1	1	2	0	4
J9	VRVPVPQLQPQNPSQQQPQEQVPLMQQQQQFPGQQEQFPPQQPYPHQQPFPSQQPYPQPQPFPPQLPYPQTQPFPPQQPYPQPQPQY	0	0	0	0	0	0	0	0	0			0	0	0	0	0
J10	VRVPVPQLQPQNPSQQQPQEQVPLVQQQQFLGQQQPFRPQQPYPQPQPQY	0	0	0	0	0	0	1	0	0			0	0	0	1	1
J11	VRVPVPQLQPQNPSQQQPQEQVPLVQQQQFPGRQQPFPPQQPYPQPQPFPSQQPYLQLQPFPQPQLPYPQPQPFRPQQPYPQPQPQY	1	0	0	0	1	0	1	0	0			1	0	1	1	3
J12	VRVPVPQLQPQNPSQQQPQEQVPVVQQQQFLGQQQPFPPQQPYPQPQPQY	0	0	0	0	0	0	0	0	0			0	0	0	0	0
J13	VRVPVPQLQPQNPSQQQPQEQVPLVQQQQFSGQQQPFPPQQPYPQPQPFPSQQPYLQLQPFPQLQLPYPQPQLLYPQPQPFRPQQPYPQPQPQY	0	0	0	0	0	0	1	0	0			0	0	0	1	1
J14	VRVPVPQLQPQHPSQQQPQEQVPLVQQQQFLGQQQPFPPQQPYPQPQPQY	0	0	0	0	0	0	0	0	0			0	0	0	0	0
J15	VRVPVPQLQLQNPSQQQPQEQVPLVQQQQFPGQQQPFPPQQPYPQPQPFPSQQPYLQLQPFPQSQLPYPQPQPFRPQQPYPQLQPQY	0	0	0	0	0	0	1	0	1			0	0	0	1	1
J17	VRVPVPQLQPQNPSQQQPQEQVPLVQQQQFPGQQQPFPPQQPYPQPQPFPSQQPYLQLQPFP*PQLPYPQPQPFRPQQPYPQPQPQY	0	0	0	0	0	0	1	0	1			0	0	0	0	0
J18	VRVPVPQLQPQNPSQQQPQEQVPLVQQQQFLGQPQPFRPQQPYPQPQPQY	0	0	0	0	0	0	1	0	0			0	0	0	1	1
J19	VRVPVPQLQPQHPSQQQPQEQVPLVQQQQFLGQQQPFRPQQPYPQPQPQY	0	0	0	0	0	0	1	0	0			0	0	0	1	1
J20	VRVPVPQLQPQNPSQQQPQKQVPLVQQQQFPGQQQPFPPQQPYPQLQPFPSQQPYMQLQPFPQPQLPYPQPQLPYPQPQPFRPQQSYPQPQPQY	1	0	0	1	2	0	0	0	1			1	1	2	0	4
J21	VRVPVPQLQPQNPSQQQPQEQVPLLQQQQFPGQQQPFPPQQPYPQLQPFPSQQPYMQQQPFPQPQLPYPQPQLPYPQPQLPYPQPQPFRPQQSYPQPQPQY	1	0	0	2	3	0	0	0	1			1	2	3	0	6
J22	VRVPVPQLQPQNPSQQQPQEQVPVVQQQQFLGQQQPFQPQQPYPQPQPQY	0	0	0	0	0	0	0	0	0			0	0	0	0	0
J24	VRVPVPQLQPKNPSQQQPQEQVPLVQQQQFPGQQQQFPPQQPYPQPQPFPSQQPYLQLQPFPQPQPFLPQLPYPQPQSFPPQQPYPQQRPKY	0	0	0	0	0	1	0	0	0			0	0	1	0	1
J25	VRVPVPQLQPQNPSQQQPQEQVPLVQQQQFPGQQQPFPPQQPYPQPQPFPSQQPYLQLQPFPQPQLPYPQPQPFRPQQPYPQPQPQH	1	0	0	0	1	0	1	0	1			1	0	1	1	3
J26	VRVPVPQLQPQNPSQQHPQEQVPLVQQQQFLGQQQSFPPQQPYPQPQPFPSQQPYLQLQPFPQPQLSYSQPQPFRPQQPYPQPQPQY	0	0	0	0	0	0	1	0	0			0	0	0	1	1
J28	VRVPVPQLQPQNPSQQQPQEQVPLVQQQQFPGQQQPFPPQQPYPQPQPFPSQQPYLQLQPFSQPQLPYPHPQLPYPQPQPFRPQQPYPQPQPQY	0	0	0	0	0	0	1	0	1			0	0	0	1	1
J29	VRVPVPQLQPQNPSQQQPQEQVPFVQRQQFPGQQQPFPPQQPYPQPQPFPSQQPYLQLQPFPQPQLPYPQPQLPYPQPQLPYPQPQPFRPQQPYPQPQPQY	1	0	0	2	3	0	1	1	1			1	2	3	1	7
J31	VRVPVPQLQPQNPSQQQPQEQVPVVQQQQFLGQQQPFRPQQPYPQPQPQY	0	0	0	0	0	0	1	0	0			0	0	0	1	1
J32	VRVPVPQLQPQNPSQQQPQEQVPVVQQQQFLGQPQPFQPQQPYPQPQPQY	0	0	0	0	0	0	0	0	0			0	0	0	0	0
J33	VRVPVPQLQPQNPSQQQPQEQVPLVQQQQFPGQQQPFRPQQPYPQPQPQY	0	0	0	0	0	0	1	0	0			0	0	0	1	1
J34	VRVPVPQLQPQNPSQQQPQEQVPLVQQQQFPGQQQPFPPQQPYPQPQPQY	0	0	0	0	0	0	0	0	1			0	0	0	0	0
J35	VRVPVPQLQPQNPSQQQPQEQVPLVQQQQFPGQQQPFPPQQPYPQPQPFPSQQPYLQLQPFPQPQLPYPQPQLPYPQPQAFRPQQPYPQPQPQY	1	0	0	1	2	0	1	0	1			1	1	2	1	5
J36	VRVPVPQLQPQNPSQQQPQEQVPLVQQQQFLGQQQPFPPQPFRPQQPYPQPQPQY	0	0	0	0	0	0	1	0	0			0	0	0	1	1
J37	VRVPVPQLQPQNPSQQQPFPPQQPYPQPQPFPSQQPYLQLQPFPQPQLPYSQPQPFRPQQPYPQPQPQY	1	0	0	0	0	0	1	0	0			1	0	0	1	2
J39	VRVPVPQLQPQHPSQQQPQEQVPLVQQQQFLGQQQPFPPQQPYPQLQPFPSQQPYLQLQPFPQPQLPYSQPQPFQPQQPYPQPQPQY	1	0	0	0	0	0	0	0	0			1	0	0	0	1
J40	VRVPVPQLQPQNPSQQHPQEQVPLVQQQQFLGQQQSFPPQQPYPQPQPFPSQQPYLQLQPFPQPQLPYSQPQPFRPQQPYPQPQPQY	1	0	0	0	0	0	1	0	0			1	0	0	1	2
J41	VRVPVPQLQPQNPSQQQPQEQVPLVQQQQFLGQQQPFPPQQPYPQPQPFLPQLPYPQPQPFPPQQSYPQPQPQY	0	0	0	0	0	1	0	0	0			0	0	1	0	1
J42	VRVPVPQLQPQNPSQQQPQEQVPLVQQQQFLGQQQPFPPQQPYPQPQPFPSQQPYPQPQPQY	0	0	0	0	0	0	0	0	0			0	0	0	0	0
J43	VRVPVPQLQPQNPSQQQPQEQVPLVQQQQFLGQQQQQFPGQQQPFPPQQSYPQPQPQY	0	0	0	0	0	0	0	0	0			0	0	0	0	0
J44	VRVPVPQLQPQNPSQQQPQEQVPLVQQQQFPGQQQPFPPQQPYPQPQPFLPQLPYPQPQPFPPQQSYPQPQPQY	0	0	0	0	0	1	0	0	1			0	0	1	0	1
J45	VRVPVPQLQPQNPSQQQPQEQVPLVQQQQFPGQQQPFPPQQPYPQPQPFRPQQPYPQPQPQY	0	0	0	0	0	0	1	0	1			0	0	0	1	1
J46	VRVPVPQLQPQNPSQQQPQEQVPLVQQQQFPGQQQPFPPQQPYPQSQPQY	0	0	0	0	0	0	0	0	1			0	0	0	0	0
J47	VRVPVPQLQPQNPSQQQPQEQVPLVQQQQFPGQQQPFRPQQPYPQSQPQY	0	0	0	0	0	0	1	0	0			0	0	0	1	1
J48	VRVPVPQLQPQNPSQQQPQEQVPVVQQQQFLGQQQPFPPQQPYPQPQPFQPQQPYPQPQPQY	0	0	0	0	0	0	0	0	0			0	0	0	0	0
J49	VRVPVPQLQPQNPSQQQPQEQVPLVQQQQFPGQQQQFPPQQPYPQPQPQY	0	0	0	0	0	0	0	0	0			0	0	0	0	0
J50	VRVPVPQLQPQNPSQQQPQEQVPLVQQQQFPGQQQQFPPQQPYPQPQSFPPQQPYPQQQPQY	0	0	0	0	0	0	0	0	0			0	0	0	0	0
J51	VRVPVPQLQPQNPSQQQPQEQVPLVQQQQFPGQQQQFPPQQPYPQQQPQY	0	0	0	0	0	0	0	0	0			0	0	0	0	0
J52	VRVPVPQLQPQNPSQQQPQEQVPLVQQQQFPGQQQPFPPQQPYPQPQPFPSQQPYLQLQPFPQPQLPYHQPQPFRPQQPYPQPQPQY	1	0	0	0	0	0	1	0	1			1	0	0	1	2
J53	VRVPVPQLQPQNPSQQQPQEQVPLVQQQQFLGQQQQQFPGQQQPFPPQQPYPQPQPFPSQQPYLQLQPFPQPQLPYSQPQPFRPQQPYPQPQPQY	1	0	0	0	0	0	1	0	1			1	0	0	1	2
J54	VRVPVPQLQPQNPSQQQPQEQVPLVQQQQFLGQQQPFQPQQPYPQPQPQY	0	0	0	0	0	0	0	0	0			0	0	0	0	0
J55	VRVPVPQLQPQNPSQQQPQEQVPLVQQQQFLGQQQPFPPQQPYPQPQPFRPQQPYPQPQPQY	0	0	0	0	0	0	1	0	0			0	0	0	1	1
J56	VRVPVPQLQPQHPSQQQPQEQVPVVQQQQFLGQQQPFPPQQPYPQPQPFPSQQPYLQLQPFPQPQLPYSQPQPFQPQQPYPQPQPQY	1	0	0	0	0	0	0	0	0			1	0	0	0	1
J59	VRVPVPQLQLQNPSQQQPQEQVPLVQEQQFPGQQQPFPPQQPYPQPQPFPSQQPYLQLQPFPQPQLPYPQPQPFRPQQPYPQSQPQY	1	0	0	0	1	0	1	0	1			1	0	1	1	3
J60	VRVPVPQLQLQNPSQQQPQEQVPLVQEQQFPGQQQPFPPQQPYPQPQPFPSQQPYLQLQPFPQPQLPYPQPQLPYPQPQLPYPQPQPFRPQQPYPQSQPQY	1	0	0	2	3	0	1	1	1			1	2	3	1	7
J61	VRFPVPQLQPQNPSQQQPQEQVPLVQQLQYPGQQQPFPPQQPYPQPQPQY	0	0	0	0	0	0	0	0	1			0	0	0	0	0
J62	VRFPVPQLQPQNPSQQQPQEQVPLVQQLQYPGQQQPFPPQQPYPQPQPFLPQLPYPQPQPFPPQQSYPQPQPQY	0	0	0	0	0	1	0	0	1			0	0	1	0	1
J63	VRFPVPQLQPQNPSQQQPQEQVPLVQQLQYPGQQQPFPPQQPYPQPQPFPPQQPYPQPQPQY	0	0	0	0	0	0	0	0	1			0	0	0	0	0
J64	VRFPVPQLQPQNPSQQQPQEQVPLVQQQQFLGQQQPFPPQQPYPQPQPQY	0	0	0	0	0	0	0	0	0			0	0	0	0	0
J65	VRFPVPQLQPQNPSQQQPQEQVPLVQQQQFLGQQQPFRPQQPYPQPQPQY	0	0	0	0	0	0	1	0	0			0	0	0	1	1
J66	VRVPVPQLQLQNPSQQQPQEQVPLVQEQQFPGQQQPFPPQQPYPQPQPFPSQQPYLQLQPFPQPQLPYSQPQPFRPQQPYPQPQPQY	1	0	0	0	0	0	1	0	1			1	0	0	1	2
J67	VRVPVPQLQP*NPSQQQPQEQVPLVQQQQFLGQQQPFPPQQPYPQPQPFPSQQPYLQLQPFPQPQLSYSQPQPFRPQQPYPQPQPQY	0	0	0	0	0	0	1	0	0			0	0	0	0	0
J69	VRVPVPQLQPQHPSQQQPQEQVPLVQQQQFLGQQQPFPPQPFRPQQPYPQPQPQY	0	0	0	0	0	0	1	0	0			0	0	0	1	1
J72	VRVPVPQLQPQHPSQQQPQEQVPLVQQQQFLGQQQPFPPQQPYPQPQPFRPQQPYPQPQPQY	0	0	0	0	0	0	1	0	0			0	0	0	1	1
J73	VRVPVPQLQPQNPSQQHPQEQVPLVQQQQFLGQQQSFPPQQPYPQPQPQY	0	0	0	0	0	0	0	0	0			0	0	0	0	0
J74	VRVPVPQLQPQNPSQQQPQEQVPLVQQQQFLGQQQPFPPQLPYSQPQPFRPQQPYPQPQPQY	0	0	0	0	0	0	1	0	0			0	0	0	1	1
J76	VRVPVPQLQPQNPSQQQPQEQVPLVQQQQFLGQQQPFPPQQPYPQPQPFPSQQPYLQLQPFPQPQLPYPQPQLPYPQPQLPYPQPQPFRPQQPYPQSQPQY	1	0	0	2	3	0	1	1	0			1	2	3	1	7
J77	VRVPVPQLQPQNPSQQQPQEQVPLVQQQQFLGQQQPFPPQQPYPQPQPFPSQQPYLQLQPFPQPQLPYPQPQPFRPQQPYPQPQPQY	1	0	0	0	1	0	1	0	0			1	0	1	1	3
J78	VRVPVPQLQPQNPSQQQPQEQVPLVQQQQFLGQQQPFPPQQPYSQPQPFRPQQPYPQPQPQY	0	0	0	0	0	0	1	0	0			0	0	0	1	1
J79	VRVPVPQLQPQNPSQQQPQEQVPLVQQQQFLGQQQQFPPQQPYLQLQPFSQPQLPYSQPRPFRPQQPYPQPQPQY	0	0	0	0	0	0	1	0	0			0	0	0	1	1
J80	VRVPVPQLQPQNPSQQQPQEQVPLVQQQQFLGQQQQHFPGQQQPFPPQQPYPQPQPFLPQLPYPQPQPFPPQQSYPQPQPQY	0	0	0	0	0	1	0	0	1			0	0	1	0	1
J81	VRVPVPQLQPQNPSQQQPQEQVPLVQQQQFLGQQQQQFLGQQQPFPPQQPYPQPQPFPSQQPYLQLQPFPQPQLPYSQPQPFRPQQPYPQPQPQY	1	0	0	0	0	0	1	0	0			1	0	0	1	2
J82	VRVPVPQLQPQNPSQQQPQEQVPLVQQQQFLGQQQQQFPGQQQPFPPQQPYPQPQPFLPQLPYPQPQPFPQPQLPYSQPQPFRPQQPYPQPQPQY	1	0	0	0	0	1	1	0	1			1	0	1	1	3
J83	VRVPVPQLQPQNPSQQQPQEQVPLVQQQQFPGQQQPFPPQQPYPQPQPFPSQQPYLQLQPFPQPQLPYLQPQPFRPQQPYPQPQPQY	1	0	0	0	0	0	1	0	1			1	0	0	1	2
J84	VRVPVPQLQPQNPSQQQPQEQVPLVQQQQFPGQQQPFPPQQPYPQPQPFPSQQPYLQLQPFPQPQLSYSQPQPFRPQQPYPQPQPQY	0	0	0	0	0	0	1	0	1			0	0	0	1	1
J85	VRVPVPQLQPQNPSQQQPQEQVPLVQQQQFPGQQQQFPPQQPYPQPQPFPSQQPYLQLQPFPQPQPFPPQLPYPQPQSFPPQQPYPQPQPQY	0	0	0	0	0	0	0	0	0			0	0	0	0	0
J86	VRVPVPQLQPQNPSQQQPQEQVSLVQQQQFPGQQQPFPPQQPYPQPQPFPSQQPYLQLQPFPQPQLPYSQPQPFRPQQPYPQPQPQY	1	0	0	0	0	0	1	0	1			1	0	0	1	2
J88	FRVPVPQLQPQNPSQQQPQEQVPLVQQQQFLGQQQPFPPQQPYPQPQPFPSQQPYLQLQPFPQPQLPYSQPQPFRPQQPYPQPQPQY	1	0	0	0	0	0	1	0	0			1	0	0	1	2
J89	FRVPVPQLQPQNPSQQQPQEQVSLVQQQQFPGQQQPFPPQQPYPQPQPFPSQQPYLQLQPFPQPQLPYPQPQLPYPQPQLPYPQPQPFRPQQPYPQSQPQY	1	0	0	2	3	0	1	1	1			1	2	3	1	7
J91	VRFPVPQLQPQNPSQQQPQEQVPLVQQLQYPGQQQPFPPQQPYPQPQPFPSQQPLPQPQPFLPQLPYPQPQPFPPQQSYPQPQPQY	0	0	0	0	0	1	0	0	1			0	0	1	0	1
J93	VRFPVPQLQPQNPSQQQPQEQVPLVQQLQYPGQQQPFPPQQPYPQPQPFPSQQPLPQPQPFLPQLPYSQPQPFRPQQPYPQPQPQY	0	0	0	0	0	0	1	0	1			0	0	0	1	1
J94	VRFPVPQLQPQNPSQQQPQEQVPLVQQLQYPGQQQPFPPQQPYPQPQPFPSQQPYLQLQPFPQPQLSYSQPQPFRPQQPYPQPQPQY	0	0	0	0	0	0	1	0	1			0	0	0	1	1
J95	VRFPVPQLQPQNPSQQQPQEQVPLVQQLQYPGQQQPFPPQQPYPQPQPFPSQQPYLQLQPFPQPQPFPPQLPYPQPQSFPPQQPYPQQQPQY	0	0	0	0	0	0	0	0	1			0	0	0	0	0
J99	VRFPVPQLQPQNPSQQQPQEQVPLVQQQQFPGQQQPFPPQQPYPQPQPFPSQQPYLQLQPFPQPQLPYPQPQLPYPQPQLPYPQPQPFRPQQPYPQSQPQY	1	0	0	2	3	0	1	1	1			1	2	3	1	7
J100	VRVPVPQLQLQNPSQQQPQEQVPLVQEQQFPGQQQPFPPQQPYPQLQPFPSQQPYMQLQPFPQPQLPYPQPQLPYPQPQPFRPQQSYPQPQPQY	1	0	0	1	2	0	0	0	1			1	1	2	0	4
J101	VRVPVPQLQLQNPSQQQPQEQVPLVQEQQFPGQQQPFPPQQPYPQPQPFLPQLPYPQPQPFPPQQSYPQPQPQY	0	0	0	0	0	1	0	0	1			0	0	1	0	1
J102	VRVPVPQLQLQNPSQQQPQEQVPLVQEQQFPGQQQPFPPQQPYPQPQPFPSQQPLPQPQPFLPQLPYPQPQPFPPQQPYPQPQPQY	0	0	0	0	0	1	0	0	1			0	0	1	0	1
J103	VRVPVPQLQLQNPSQQQPQEQVPLVQEQQFPGQQQPFPPQQPYPQPQPFPSQQPYLQLQPFPQPQLPYPQPHLPYPQPQPFRPQQPYPQPQPQY	1	0	0	0	1	0	1	0	1			1	0	1	1	3
J104	VRVPVPQLQLQNPSQQQPQEQVPLVQEQQFPGQQQPFPPQQPYPQPQPQY	0	0	0	0	0	0	0	0	1			0	0	0	0	0
J105	VRVPVPQLQLQNPSQQQPQEQVPLVQEQQFPGQQQPFRPQQPYPQPQPQY	0	0	0	0	0	0	1	0	0			0	0	0	1	1
J106	VRVPVPQLQLQNPSQQQPQEQVPLVQQQQFLGQQQPFPPQQPYPQPQPFPSQQPYLQLQPFPQPQLPYSQPQPFRPQQPYPQPQPQY	1	0	0	0	0	0	1	0	0			1	0	0	1	2
J109	VRVPVPQLQPQHPSQQQPQEQVPLVQEQQFPGQQQPFPPQQPYPQPQPFPSQQPYLQLQPFPQPQLPYPQPQPFRPQQPYPQPQPQY	1	0	0	0	1	0	1	0	1			1	0	1	1	3
J111	VRVPVPQLQPQHPSQQQPQEQVPLVQQQQFLGQQQPFPPQQPYPQPQPFPSQQPYLQLQPFPQPQLPYSQPQPFRPQQPYPQPQPH	1	0	0	0	0	0	1	0	0			1	0	0	1	2
J112	VRVPVPQLQPQHPSQQQPQEQVPLVQQQQFLGQQQPFPPQQPYPQPQPFPSQQPYLQLQPFPQPQLPYSQPQPFRPQQPYPQPQPQYSQPQQPISQQQQPPFSQQQQQQQQPP	1	0	0	0	0	0	1	0	0			1	0	0	1	2
J114	VRVPVPQLQPQHPSQQQPQEQVPLVQQQQFLGQQQPFPPQQPYPQPQPFPSQQPYPQPQPQY	0	0	0	0	0	0	0	0	0			0	0	0	0	0
J115	VRVPVPQLQPQHPSQQQPQEQVPLVQQQQFLGQQQPFPPQQPYPQPQPFQPQQPYPQPQPQY	0	0	0	0	0	0	0	0	0			0	0	0	0	0
J116	VRVPVPQLQPQHPSQQQPQEQVPLVQQQQFLGQQQPFPPQQPYPQPQTQH	0	0	0	0	0	0	0	0	0			0	0	0	0	0
J120	VRVPVPQLQPQHPSQQQPQEQVPLVQQQQFPGQQQPFPPQQPYPQPQPFPSQQPYLQLQPFPQPQLPYSQPQPFRPQQPYPQPQPQY	1	0	0	0	0	0	1	0	1			1	0	0	1	2
J123	VRVPVPQLQPQNPCQQQPQEQVPLMQQQQQFPGQQEQFPPQQPYPQQQPFP*QQPYPQPQPFPPQLPYP*TQPFPPQQPYPQPQL*Y	0	0	0	0	0	0	0	0	0			0	0	0	0	0
J129	VRVPVPQLQPQNPSLQQPQEQVPLVQQQQFPGQQQTFPPQQPYPQPQPFPAQQPYPQPQLFPQPQPFPPQLPYPKPQPFPPQQPYPQPQTQH	0	0	0	0	0	0	0	0	0			0	0	0	0	0
J131	VRVPVPQLQPQNPSLQQPQEQVPLVQQQQFPGQQQTFPPQQPYPQPQPFPGQQPYPQPQLFPQPQPFPPQLPYPQPQPFPPQQPYPQPQTHH	0	0	0	0	0	0	0	0	0			0	0	0	0	0
J132	VRVPVPQLQPQNPSLQQPQEQVPLVQQQQFPGQQQTFPPQQPYPQPQPFPSQQPYLQLQPFPQPQLPYSQPQPFRPQQPYPQPQPQY	1	0	0	0	0	0	1	0	0			1	0	0	1	2
J133	VRVPVPQLQPQNPSQ*QPQEQVPLVQQQQFPGQQQPFPPQQPYPQPQPFPSQQPYLQLQPFPQPQLPYPHPQLPYPQPQPFRPQQPYPQPQPQY	1	0	0	0	0	0	1	0	1			0	0	0	0	0
J134	VRVPVPQLQPQNPSQQHPQEQVPLVQQQQFLGQQQSFPPQQPYPQPQPFPSQQPYLQLQPFLQPQLPYSQPQPFRPQQPYPQPQPQY	0	0	0	0	0	0	1	0	0			0	0	0	1	1
J136	VRVPVPQLQPQNPSQQHPQEQVPLVQQQQFLGQQQSFPPQQPYPQPQPFPSQQPYLQLQPFSQPQLPYSQPQPFRPQQPYPQPQPQY	0	0	0	0	0	0	1	0	0			0	0	0	1	1
J137	VRVPVPQLQPQNPSQQQHRASSMVQQQQFLGQQQPFPPQQPYPQPQPFPSQQPYLQLQPFPQPQLPYSQPQPFQPQQPYPQPQPQY	1	0	0	0	0	0	0	0	0			1	0	0	0	1
J138	VRVPVPQLQPQNPSQQQPFPPQQPYPQPQPFPSQQPYLQLQPFPQPQLSYSQPQPFRPQQPYPQPQPQY	0	0	0	0	0	0	1	0	0			0	0	0	1	1
J139	VRVPVPQLQPQNPSQQQPQEQVPLMQQQQQFPGQQEQFPPQQPYPHQQPFPSQQPYLQLQPFPQPQLPYSQPQPFRPQQPYPQPQPQY	1	0	0	0	0	0	1	0	0			1	0	0	1	2
J140	VRVPVPQLQPQNPSQQQPQEQVPLVQQLQYPRQQQPFPPQQPYPQPQPFPSQQPLPQRQPFLPQLPYPQPQPFPPQQPYPQPQPQY	0	0	0	0	0	1	0	0	0			0	0	1	0	1
J141	VRVPVPQLQPQNPSQQQPQEQVPLVQQQ*FPGQQQPFPPQQPYPQPQPFRPQQPYPQPQPQY	0	0	0	0	0	0	1	0	1			0	0	0	0	0
J144	VRVPVPQLQPQNPSQQQPQEQVPLVQQQQFLGQ*QQQFPGQQQPFPP*QPYPQPQPFLPQLPYPQPQPFPPQQSYPQPQPQY	0	0	0	0	-1	1	0	0	0			0	0	0	0	0
J146	VRVPVPQLQPQNPSQQQPQEQVPLVQQQQFLGQQLPYSQPQPFRPQQPYPQPQPQY	0	0	0	0	0	0	1	0	0			0	0	0	1	1
J147	VRVPVPQLQPQNPSQQQPQEQVPLVQQQQFLGQQQLQYPGQQQPFPPQQPYPQPQPFPSQQPLPQPQPFLPQLPYPQPQPFPPQQPYPQPQPQY	0	0	0	0	0	1	0	0	1			0	0	1	0	1
J150	VRVPVPQLQPQNPSQQQPQEQVPLVQQQQFLGQQQPFPPQQPYPQLQPFPSQQPYLQLQPFPQPQLPYSQPQPFRPQQPYPQPQPQYSQPQQPP	1	0	0	0	0	0	1	0	0			1	0	0	1	2
J151	VRVPVPQLQPQNPSQQQPQEQVPLVQQQQFLGQQQPFPPQQPYPQLQPFPSQQPYPQPQPQY	0	0	0	0	0	0	0	0	0			0	0	0	0	0
J152	VRVPVPQLQPQNPSQQQPQEQVPLVQQQQFLGQQQPFPPQQPYPQLQPFRPQQPYPQPQPQY	0	0	0	0	0	0	1	0	0			0	0	0	1	1
J154	VRVPVPQLQPQNPSQQQPQEQVPLVQQQQFLGQQQPFPPQQPYPQPQPFPPQQPYPQPQPQY	0	0	0	0	0	0	0	0	0			0	0	0	0	0
J156	VRVPVPQLQPQNPSQQQPQEQVPLVQQQQFLGQQQPFPPQQPYPQPQPFPSQLPYSQPQPFRPQQPYPQPQPQY	0	0	0	0	0	0	1	0	0			0	0	0	1	1
J159	VRVPVPQLQPQNPSQQQPQEQVPLVQQQQFLGQQQPFPPQQPYPQPQPFPSQQPYLQLQPFPPQQSYPQPQPQY	0	0	0	0	0	0	0	0	0			0	0	0	0	0
J161	VRVPVPQLQPQNPSQQQPQEQVPLVQQQQFLGQQQPFPPQQPYPQPQPFPSQQPYLQLQPFPQPQLPYPQPHLPYPQPQPFRPQQPYPQPQPQY	1	0	0	0	1	0	1	0	0			1	0	1	1	3
J162	VRVPVPQLQPQNPSQQQPQEQVPLVQQQQFLGQQQPFPPQQPYPQPQPFPSQQPYLQLQPFPQPQLPYPQPQPFRPQQPYPQSQPQY	1	0	0	0	1	0	1	0	0			1	0	1	1	3
J170	VRVPVPQLQPQNPSQQQPQEQVPLVQQQQFLGQQQPFPPQQPYPQPQPFPSQQPYLQLQPFPQPQLPYSXPQPFRPQQPYPQPQPQY	1	0	0	0	0	0	1	0	0			1	0	0	1	2
J171	VRVPVPQLQPQNPSQQQPQEQVPLVQQQQFLGQQQPFPPQQPYPQPQPFPSQQPYLQLQPFPQPQLSYSQPQPFRPQQPYPQPQPQYSQPQQPISQQQQPP	0	0	0	0	0	0	1	0	0			0	0	0	1	1
J173	VRVPVPQLQPQNPSQQQPQEQVPLVQQQQFLGQQQPFPPQQPYPQPQPFPSQQPYLQLQPFPQPQPFLPQLPYPQPQSFPPQQPYPQQRPKY	0	0	0	0	0	1	0	0	0			0	0	1	0	1
J175	VRVPVPQLQPQNPSQQQPQEQVPLVQQQQFLGQQQPFPPQQPYPQPQPFPSQQPYLQLQPFPQPQPFPPQQSYPQPQPQY	0	0	0	0	0	0	0	0	0			0	0	0	0	0
J176	VRVPVPQLQPQNPSQQQPQEQVPLVQQQQFLGQQQPFPPQQPYPQPQPFPSQQPYMQLQPFPQPQLPYPQPQLPYPQPQPFRPQQSYPQPQPQY	1	0	0	1	2	0	0	0	0			1	1	2	0	4
J177	VRVPVPQLQPQNPSQQQPQEQVPLVQQQQFLGQQQPFPPQQPYPQPQPFPSQQPYPQPQPFLPQLPYPQPQPFPPQQSYPQPQPQY	0	0	0	0	0	1	0	0	0			0	0	1	0	1
J178	VRVPVPQLQPQNPSQQQPQEQVPLVQQQQFLGQQQPFPPQQPYPQPQPFPSQQPYPQPQPFPPQQSYPQPQPQY	0	0	0	0	0	0	0	0	0			0	0	0	0	0
J181	VRVPVPQLQPQNPSQQQPQEQVPLVQQQQFLGQQQPFPPQQPYPQQQPQY	0	0	0	0	0	0	0	0	0			0	0	0	0	0
J182	VRVPVPQLQPQNPSQQQPQEQVPLVQQQQFLGQQQPFPPQQPYPQSQPQY	0	0	0	0	0	0	0	0	0			0	0	0	0	0
J184	VRVPVPQLQPQNPSQQQPQEQVPLVQQQQFLGQQQPFPPQQSYPQPQPQY	0	0	0	0	0	0	0	0	0			0	0	0	0	0
J186	VRVPVPQLQPQNPSQQQPQEQVPLVQQQQFLGQQQPFPSQQPYLQLQPFPQPQLPYSQPQPFRPQQPYPQPQPQY	1	0	0	0	0	0	1	0	0			1	0	0	1	2
J189	VRVPVPQLQPQNPSQQQPQEQVPLVQQQQFLGQQQQFPPQQPYPQPQPFPSQQPYLQLQPFSQPQLPYSQPQPFRPQQPYPQPQP*Y	0	0	0	0	0	0	1	0	0			0	0	0	1	1
J190	VRVPVPQLQPQNPSQQQPQEQVPLVQQQQFLGQQQQHFPGQQQPFPPQQPYPQPQPFLPQLPYPQPQPFPPQQPYPQPQPQY	0	0	0	0	0	1	0	0	1			0	0	1	0	1
J191	VRVPVPQLQPQNPSQQQPQEQVPLVQQQQFLGQQQQHFPGQQQPFPPQQPYPQPQPFLPQLPYSQPQPFRPQQPYPQPQPQY	0	0	0	0	0	0	1	0	1			0	0	0	1	1
J192	VRVPVPQLQPQNPSQQQPQEQVPLVQQQQFLGQQQQHFPGQQQPFPPQQPYPQPQPFPSQQPLPQPQPFLPQLPYPQPQPFPPQQPYPQPQPQY	0	0	0	0	0	1	0	0	1			0	0	1	0	1
J193	VRVPVPQLQPQNPSQQQPQEQVPLVQQQQFLGQQQQQFPGQQQPFPPQQPYPQPQPFLPQLPYPQPQPFPPQQPYPQPQPQY	0	0	0	0	0	1	0	0	1			0	0	1	0	1
J194	VRVPVPQLQPQNPSQQQPQEQVPLVQQQQFLGQQQQQFPGQQQPFPPQQPYPQPQPFLPQLPYPQPQPFPPQQPYPQQQPQY	0	0	0	0	0	1	0	0	1			0	0	1	0	1
J195	VRVPVPQLQPQNPSQQQPQEQVPLVQQQQFLGQQQQQFPGQQQPFPPQQPYPQPQPFLPQLPYPQPQPFPPQQSYPQPQPH	0	0	0	0	0	1	0	0	1			0	0	1	0	1
J196	VRVPVPQLQPQNPSQQQPQEQVPLVQQQQFLGQQQQQFPGQQQPFPPQQPYPQPQPFLPQLPYPQPQPFPPQQSYPQPQPQYPQLPYSQPQPFRPQQPYPQPQPQY	0	0	0	0	0	1	1	0	1			0	0	1	1	2
J197	VRVPVPQLQPQNPSQQQPQEQVPLVQQQQFLGQQQQQFPGQQQPFPPQQPYPQPQPFLPQLPYPQPQPFPPQQSYPQPQPQYPQPQQPISQQQAQLQQQQQQQQPQY	0	0	0	0	0	1	0	0	1			0	0	1	0	1
J198	VRVPVPQLQPQNPSQQQPQEQVPLVQQQQFLGQQQQQFPGQQQPFPPQQPYPQPQPFLPQLPYPQPQPFPPQQSYPQPQPQYPQPQQPISQQQQPPFSQQQQQPPFTQQQQPP	0	0	0	0	0	1	0	0	1			0	0	1	0	1
J199	VRVPVPQLQPQNPSQQQPQEQVPLVQQQQFLGQQQQQFPGQQQPFPPQQPYPQPQPFLPQLPYPQPQPFPPQQSYPQPQPQYPQPQQPISQQQQPVLPQQPPFLQQQQPP	0	0	0	0	0	1	0	0	1			0	0	1	0	1
J200	VRVPVPQLQPQNPSQQQPQEQVPLVQQQQFLGQQQQQFPGQQQPFPPQQPYPQPQPFLPQLPYPQPQPFPPQQSYPQPQPQYPQPQQPPFSQQQQSPFSQQQQQPPFAQQQQPP	0	0	0	0	0	1	0	0	1			0	0	1	0	1
J201	VRVPVPQLQPQNPSQQQPQEQVPLVQQQQFLGQQQQQFPGQQQPFPPQQPYPQPQPFLPQLPYPQPQPFPPQQSYPQPQPQYPQPQQPYPQQQPQY	0	0	0	0	0	1	0	0	1			0	0	1	0	1
J202	VRVPVPQLQPQNPSQQQPQEQVPLVQQQQFLGQQQQQFPGQQQPFPPQQPYPQPQPFLPQLPYPQPQPFRPQQPYPQPQPQY	0	0	0	0	0	1	1	0	1			0	0	1	1	2
J203	VRVPVPQLQPQNPSQQQPQEQVPLVQQQQFLGQQQQQFPGQQQPFPPQQPYPQPQPFLPQLPYPQPQPQY	0	0	0	0	0	1	0	0	1			0	0	1	0	1
J205	VRVPVPQLQPQNPSQQQPQEQVPLVQQQQFLGQQQQQFPGQQQPFPPQQPYPQPQPFPPQQSYPQPQPQY	0	0	0	0	0	0	0	0	1			0	0	0	0	0
J206	VRVPVPQLQPQNPSQQQPQEQVPLVQQQQFLGQQQQQFPGQQQPFPPQQPYPQPQPFPSQQPLPQPQPFLPQLPYPQPQPFPPQQPYPQPQPQY	0	0	0	0	0	1	0	0	1			0	0	1	0	1
J207	VRVPVPQLQPQNPSQQQPQEQVPLVQQQQFLGQQQQQFPGQQQPFPPQQPYPQPQPFPSQQPYLQLQPFPQPQLPYPQPHLPYPQPQPFRPQQPYPQPQPQY	1	0	0	0	1	0	1	0	1			1	0	1	1	3
J208	VRVPVPQLQPQNPSQQQPQEQVPLVQQQQFLGQQQQQFPGQQQPFPPQQPYPQPQPFPSQQPYLQLQPFPQPQLPYPQPQLPYPQPQLPYPQPQPFRPQQPYPQSQPQY	1	0	0	2	3	0	1	1	1			1	2	3	1	7
J209	VRVPVPQLQPQNPSQQQPQEQVPLVQQQQFLGQQQQQFPGQQQPFPPQQPYPQPQPFPSQQPYLQLQPFPQPQLPYPQPQPFRPQQPYPQPQPQY	1	0	0	0	1	0	1	0	1			1	0	1	1	3
J210	VRVPVPQLQPQNPSQQQPQEQVPLVQQQQFLGQQQQQFPGQQQPFPPQQPYPQPQPFPSQQPYLQLQPFPQPQLSYSQPQPFRPQQPYPQPQPQY	0	0	0	0	0	0	1	0	1			0	0	0	1	1
J211	VRVPVPQLQPQNPSQQQPQEQVPLVQQQQFLGQQQQQFPGQQQPFPPQQPYPQPQPFPSQQPYLQLQPFPQPQPFPPQLPYPQPQSFPPQQPYPQQQPQY	0	0	0	0	0	0	0	0	1			0	0	0	0	0
J212	VRVPVPQLQPQNPSQQQPQEQVPLVQQQQFLGQQQQQFPGQQQPFPPQQPYPQPQPFRPQQPYPQPQPQY	0	0	0	0	0	0	1	0	1			0	0	0	1	1
J213	VRVPVPQLQPQNPSQQQPQEQVPLVQQQQFLGQQQQQFPGQQQPFPQPQPQY	0	0	0	0	0	0	0	0	0			0	0	0	0	0
J214	VRVPVPQLQPQNPSQQQPQEQVPLVQQQQFLGQQQQQFPGQQQPFRPQQPYPQPQPQY	0	0	0	0	0	0	1	0	0			0	0	0	1	1
J216	VRVPVPQLQPQNPSQQQPQEQVPLVQQQQFPG*QQPFPPQQPYPQPQPFPSQQPYLQLQPFPQPQLPYPQPQPFRPQQPYPQPQPQY	1	0	0	0	0	0	1	0	0			0	0	0	0	0
J217	VRVPVPQLQPQNPSQQQPQEQVPLVQQQQFPGQPQPFRPQQPYPQPQPQY	0	0	0	0	0	0	1	0	0			0	0	0	1	1
J218	VRVPVPQLQPQNPSQQQPQEQVPLVQQQQFPGQQEQFPPQQPYPHQQPFPSQQPYPQPQPFPPQLPYPQTQPFPPQQPYPQPQPQY	0	0	0	0	0	0	0	0	0			0	0	0	0	0
J220	VRVPVPQLQPQNPSQQQPQEQVPLVQQQQFPGQQQPFPPQLPYPQPQPFRPQQPYPQSQPQY	0	0	0	0	0	0	1	0	0			0	0	0	1	1
J221	VRVPVPQLQPQNPSQQQPQEQVPLVQQQQFPGQQQPFPPQLPYPQPQPFRPQQSYPQPQPQY	0	0	0	0	0	0	0	0	0			0	0	0	0	0
J222	VRVPVPQLQPQNPSQQQPQEQVPLVQQQQFPGQQQPFPPQQPYPHQQPFPSQQPYPQPQPFPPQLPYPQTQPFPPQQPYPQPQPQY	0	0	0	0	0	0	0	0	1			0	0	0	0	0
J223	VRVPVPQLQPQNPSQQQPQEQVPLVQQQQFPGQQQPFPPQQPYPQLQPFPSQQPYMQLQPFPQPQLPYPQPQLPYPQPQLPYPQPQPFRPQQPYPQSQPQY	1	0	0	2	3	0	1	0	1			1	2	3	1	7
J224	VRVPVPQLQPQNPSQQQPQEQVPLVQQQQFPGQQQPFPPQQPYPQLQPFPSQQPYMQLQPFPQPQLPYPQPQLPYPQPQPFRPQQSYPQPQPQY	1	0	0	1	2	0	0	0	1			1	1	2	0	4
J225	VRVPVPQLQPQNPSQQQPQEQVPLVQQQQFPGQQQPFPPQQPYPQPQPFPSKQPYLQLQPFPQPQLPYHQPQPFRPQQPYPQPQPQY	1	0	0	0	0	0	1	0	1			1	0	0	1	2
J226	VRVPVPQLQPQNPSQQQPQEQVPLVQQQQFPGQQQPFPPQQPYPQPQPFPSQLPYLQLQPFPQPQLPYSQPQPFRPQQPYPQPQPQY	1	0	0	0	0	0	1	0	1			1	0	0	1	2
J227	VRVPVPQLQPQNPSQQQPQEQVPLVQQQQFPGQQQPFPPQQPYPQPQPFPSQQPLPQPQPFLPQLPYPQPQPFPPQQPYPQPQPQY	0	0	0	0	0	1	0	0	1			0	0	1	0	1
J228	VRVPVPQLQPQNPSQQQPQEQVPLVQQQQFPGQQQPFPPQQPYPQPQPFPSQQPYLQLQPFLQPQLPYSQPQPFRPQQPYPQPQPQY	0	0	0	0	0	0	1	0	1			0	0	0	1	1
J230	VRVPVPQLQPQNPSQQQPQEQVPLVQQQQFPGQQQPFPPQQPYPQPQPFPSQQPYLQLQPFPQPQLPYPQPHLPYPQPQLPYPQPQPFRPQQPYPQSQPQY	1	0	0	1	2	0	1	0	1			1	1	2	1	5
J231	VRVPVPQLQPQNPSQQQPQEQVPLVQQQQFPGQQQPFPPQQPYPQPQPFPSQQPYLQLQPFPQPQLPYPQPHLPYPQPQPFRPQQPYPQSQPQY	1	0	0	0	1	0	1	0	1			1	0	1	1	3
J232	VRVPVPQLQPQNPSQQQPQEQVPLVQQQQFPGQQQPFPPQQPYPQPQPFPSQQPYLQLQPFPQPQLPYPQPQLLYPQPQPFRPQQPYPQPQPQY	1	0	0	0	1	0	1	0	1			1	0	1	1	3
J233	VRVPVPQLQPQNPSQQQPQEQVPLVQQQQFPGQQQPFPPQQPYPQPQPFPSQQPYLQLQPFPQPQLPYPQPQLPYPQPQLPYPQPQPFPPQQSYPQPQPQY	1	0	0	2	3	0	0	1	1			1	2	3	0	6
J234	VRVPVPQLQPQNPSQQQPQEQVPLVQQQQFPGQQQPFPPQQPYPQPQPFPSQQPYLQLQPFPQPQLPYPQPQLPYPQPQLPYPQPQPFRPQQPYPQPQPQY	1	0	0	2	3	0	1	1	1			1	2	3	1	7
J235	VRVPVPQLQPQNPSQQQPQEQVPLVQQQQFPGQQQPFPPQQPYPQPQPFPSQQPYLQLQPFPQPQLPYPQPQLPYPQPQLPYPQPQPQY	1	0	0	2	3	0	0	0	1			1	2	3	0	6
J236	VRVPVPQLQPQNPSQQQPQEQVPLVQQQQFPGQQQPFPPQQPYPQPQPFPSQQPYLQLQPFPQPQLPYPQPQLPYPQPQPQY	1	0	0	1	2	0	0	0	1			1	1	2	0	4
J237	VRVPVPQLQPQNPSQQQPQEQVPLVQQQQFPGQQQPFPPQQPYPQPQPFPSQQPYLQLQPFPQPQLPYPQPQPFRPQQPYPQSQPQY	1	0	0	0	1	0	1	0	1			1	0	1	1	3
J238	VRVPVPQLQPQNPSQQQPQEQVPLVQQQQFPGQQQPFPPQQPYPQPQPFPSQQPYLQLQPFPQPQPFPPQLPYPQPQSFPPQQPYPQQQPQY	0	0	0	0	0	0	0	0	1			0	0	0	0	0
J239	VRVPVPQLQPQNPSQQQPQEQVPLVQQQQFPGQQQPFPPQQPYPQPQPFPSQQPYLQLQPFPQSQLPYPQPQPFRPQQPYPQLQPQY	0	0	0	0	0	0	1	0	1			0	0	0	1	1
J240	VRVPVPQLQPQNPSQQQPQEQVPLVQQQQFPGQQQPFPPQQPYPQPQPFPSQQPYPQPQPFPSQLPYPQPQPFPPQQPYPQPQPQY	0	0	0	0	0	0	0	0	1			0	0	0	0	0
J241	VRVPVPQLQPQNPSQQQPQEQVPLVQQQQFPGQQQPFPPQQPYPQPQPFPSQQPYPQPQPQY	0	0	0	0	0	0	0	0	1			0	0	0	0	0
J242	VRVPVPQLQPQNPSQQQPQEQVPLVQQQQFPGQQQPFPPQQPYPQPQPFPSQQPYPQSQPQY	0	0	0	0	0	0	0	0	1			0	0	0	0	0
J243	VRVPVPQLQPQNPSQQQPQEQVPLVQQQQFPGQQQPFPPQQPYPQPQPFRPQQPYPQSQPQY	0	0	0	0	0	0	1	0	1			0	0	0	1	1
J245	VRVPVPQLQPQNPSQQQPQEQVPLVQQQQFPGQQQPFPPQQSYPQPQPQY	0	0	0	0	0	0	0	0	0			0	0	0	0	0
J246	VRVPVPQLQPQNPSQQQPQEQVPLVQQQQFPGQQQPFRPQQSYPQPQPQY	0	0	0	0	0	0	0	0	0			0	0	0	0	0
J247	VRVPVPQLQPQNPSQQQPQEQVPLVQQQQFPGQQQQFPPQLPYPQPQSFPPQQPYPQQQPQY	0	0	0	0	0	0	0	0	0			0	0	0	0	0
J248	VRVPVPQLQPQNPSQQQPQEQVPLVQQQQFPGQQQQFPPQQPYPQPQPFLPQLPYPQPQPFPPQQSYPQPQPQY	0	0	0	0	0	1	0	0	0			0	0	1	0	1
J249	VRVPVPQLQPQNPSQQQPQEQVPLVQQQQFPGQQQQFPPQQPYPQPQPFPSQQPLPQPQPFLPQLPYPQPQPFPPQQPYPQPQPQY	0	0	0	0	0	1	0	0	0			0	0	1	0	1
J250	VRVPVPQLQPQNPSQQQPQEQVPLVQQQQFPGQQQQFPPQQPYPQPQPFPSQQPYLQLQPFLQPQLPYSQPQPFRPQQPYPQPQPQY	0	0	0	0	0	0	1	0	0			0	0	0	1	1
J251	VRVPVPQLQPQNPSQQQPQEQVPLVQQQQFPGQQQQFPPQQPYPQPQPFPSQQPYLQLQPFPQPQLPYPQPHLPYPQPQPFRPQQPYPQPQPQY	1	0	0	0	1	0	1	0	0			1	0	1	1	3
J252	VRVPVPQLQPQNPSQQQPQEQVPLVQQQQFPGQQQQFPPQQPYPQPQPFPSQQPYLQLQPFPQPQLPYPQPQLPYPQPQLPYPQPQPFRPQQPYPQSQPQY	1	0	0	2	3	0	1	1	0			1	2	3	1	7
J253	VRVPVPQLQPQNPSQQQPQEQVPLVQQQQFPGQQQQFPPQQPYPQPQPFPSQQPYLQLQPFPQPQLPYPQPQPFRPQQPYPQPQPQY	1	0	0	0	1	0	1	0	0			1	0	1	1	3
J255	VRVPVPQLQPQNPSQQQPQEQVPLVQQQQFPGQQQQFPPQQPYPQPQPFPSQQPYLQLQPFPQPQPFLPQLPYPQPQSFPPQQPYPQPQPQY	0	0	0	0	0	1	0	0	0			0	0	1	0	1
J257	VRVPVPQLQPQNPSQQQPQEQVPLVQQQQFPGQQQQFPPQQPYPQPQPFPSQQPYLQLQPFPQPQPFPPQLPYPQPPPFSPQQPYPQPQPQY	0	0	0	0	0	0	0	0	0			0	0	0	0	0
J259	VRVPVPQLQPQNPSQQQPQEQVPLVQQQQFPGQQQQFPPQQPYPQPQPFPSQQPYLQLQPFPQPQPFPPQLPYPQPQPFPPQQSYPQPQPQY	0	0	0	0	0	0	0	0	0			0	0	0	0	0
J260	VRVPVPQLQPQNPSQQQPQEQVPLVQQQQFPGQQQQFPPQQPYPQPQPFPSQQPYLQLQPFPQPQPFPPQLPYPQPQPFRPQQPYPQPQPQY	0	0	0	0	0	0	1	0	0			0	0	0	1	1
J261	VRVPVPQLQPQNPSQQQPQEQVPLVQQQQFPGQQQQFPPQQPYPQPQPFPSQQPYLQLQPFPQPQPFPPQLPYPQPQSFPPQQPYPQQRPKY	0	0	0	0	0	0	0	0	0			0	0	0	0	0
J262	VRVPVPQLQPQNPSQQQPQEQVPLVQQQQFPGQQQQFPPQQPYPQPQPFPSQQPYLQLQPFPQPQPFPPQLPYPQPQSFPPQQPYQQQQPQY	0	0	0	0	0	0	0	0	0			0	0	0	0	0
J263	VRVPVPQLQPQNPSQQQPQEQVPLVQQQQFPGQQQQFPPQQPYPQPQPFPSQQPYLQLQPFPQPQPFPPQQSYPQPQPQY	0	0	0	0	0	0	0	0	0			0	0	0	0	0
J264	VRVPVPQLQPQNPSQQQPQEQVPLVQQQQFPGQQQQFPPQQPYPQPQPFPSQQPYLQLQPFPQPQPFRPQQPYPQSQPQY	0	0	0	0	0	0	1	0	0			0	0	0	1	1
J265	VRVPVPQLQPQNPSQQQPQEQVPLVQQQQFPGQQQQFPPQQPYPQPQPFPSQQPYPQPQPQY	0	0	0	0	0	0	0	0	0			0	0	0	0	0
J266	VRVPVPQLQPQNPSQQQPQEQVPLVQQQQFPGQQQQFPPQQPYPQPQPFPSQQPYPQQQPQY	0	0	0	0	0	0	0	0	0			0	0	0	0	0
J267	VRVPVPQLQPQNPSQQQPQEQVPLVQQQQFPGQQQQFPPQQPYPQPQPFRPQQPYPQSQPQY	0	0	0	0	0	0	1	0	0			0	0	0	1	1
J268	VRVPVPQLQPQNPSQQQPQEQVPLVQQQQFPGQQQQFPPQQSYPQPQPQY	0	0	0	0	0	0	0	0	0			0	0	0	0	0
J270	VRVPVPQLQPQNPSQQQPQEQVPVVQQQQFLGQQQPFPPQQPFQPQQPYPQPQPQY	0	0	0	0	0	0	0	0	0			0	0	0	0	0
J271	VRVPVPQLQPQNPSQQQPQEQVPVVQQQQFLGQQQPFPPQQPYPQPQPFPSQQPFQPQQPYPQPQPQY	0	0	0	0	0	0	0	0	0			0	0	0	0	0
J272	VRVPVPQLQPQNPSQQQPQEQVPVVQQQQFLGQQQPFPPQQPYPQPQPFPSQQPYLQLQPFPQPQLPYPQPHLPYPQPQPFRPQQPYPQPQPQY	1	0	0	0	1	0	1	0	0			1	0	1	1	3
J273	VRVPVPQLQPQNPSQQQPQEQVPVVQQQQFLGQQQPFPPQQPYPQPQPFPSQQPYLQLQPFPQPQLPYPQPQLPYPQPQLPYPQPQPFRPQQPYPQSQPQY	1	0	0	2	3	0	1	1	0			1	2	3	1	7
J274	VRVPVPQLQPQNPSQQQPQEQVPVVQQQQFLGQQQPFPPQQPYPQPQPFPSQQPYLQLQPFPQPQLPYPQPQPFRPQQPYPQPQPQY	1	0	0	0	1	0	1	0	0			1	0	1	1	3
J275	VRVPVPQLQPQNPSQQQPQEQVPVVQQQQFLGQQQPFPPQQPYPQPQPFPSQQPYLQLQPFPQPQLPYSQPQPFPPQQPYPQPQPQY	1	0	0	0	0	0	0	0	0			1	0	0	0	1
J276	VRVPVPQLQPQNPSQQQPQEQVPVVQQQQFLGQQQPFPPQQPYPQPQPFPSQQPYLQLQPFPQPQLPYSQPQPFQPQQPYPQPQPQYSQPQQPISQQQQQPPFSQQQQPFTQQQPP	1	0	0	0	0	0	0	0	0			1	0	0	0	1
J278	VRVPVPQLQPQNPSQQQPQEQVPVVQQQQFLGQQQPFPPQQPYPQPQPFPSQQPYPQPQPQY	0	0	0	0	0	0	0	0	0			0	0	0	0	0
J281	VRVPVPQLQPQNPSQQQPQEQVPVVQQQQFPGQQQPFPPQQPYPQPQPFPSQQPYLQLQPFPQPQLPYPQPQPFRPQQPYPQPQPQY	1	0	0	0	1	0	1	0	1			1	0	1	1	3
J282	VRVPVPQLQPQNPSQQQPQEQVSLVQQQQFPGQQQPFPPQQPYPQPQPFPSQQPYLQLQPFPQPQLPYPQPQLPYPQPQLPYPQPQPFRPQQPYPQPQPQY	1	0	0	2	3	0	1	1	1			1	2	3	1	7
J283	VRVPVPQLQPQNPSQQQPQEQVSLVQQQQFPGQQQPFPPQQPYPQPQPFPSQQPYLQLQPFPQPQLPYPQPQPFRPQQPYPQPQPQY	1	0	0	0	1	0	1	0	1			1	0	1	1	3
J284	VRVPVPQLQPQNPSQQQPQEQVSLVQQQQFPGQQQPFPPQQPYPQPQPFPSQQPYLQLQPFPQPQLSYSQPQPFRPQQLYPQPQPQY	0	0	0	0	0	0	0	0	1			0	0	0	0	0
J285	VRVPVPQLQPQNPSQQQPQEQVSLVQQQQFPGQQQPFPPQQPYPQPQPFRPQQPYPQSQPQY	0	0	0	0	0	0	1	0	1			0	0	0	1	1
J286	VRVPVPQLQPQNPSQQQPQEQVSLVQQQQFPGQQQPFPPQQPYPQSQPQY	0	0	0	0	0	0	0	0	1			0	0	0	0	0
J287	VRVPVPQLQPQNPSQQQPQEQVSLVQQQQFPGQQQPFRPQQPYPQSQPQY	0	0	0	0	0	0	1	0	0			0	0	0	1	1
J288	VRVPVPQLQPQNPSQQQPQKQVPLVQQQQFPGQQQPFPPQQPYPQLQPFPSQQPYMQLQPFPQPQLPYPQPQLPYPQPQPFRPQQPYPQSQPQY	1	0	0	1	2	0	1	0	1			1	1	2	1	5
J289	VRVPVPQLQPQNPSQQQPQKQVPLVQQQQFPGQQQPFRPQQSYPQPQPQY	0	0	0	0	0	0	0	0	0			0	0	0	0	0
J291	VRVPVPQLQPQNPSQQQSQEQVPLVQQQQFLGQQQPFRPQQPYPQPQPQY	0	0	0	0	0	0	1	0	0			0	0	0	1	1
J293	VRVSVPQLQPQNPSQQQPQEQVPLVQQQQFLGQQQPFPPQQPYPQPQPQY	0	0	0	0	0	0	0	0	0			0	0	0	0	0
J294	VRVSVPQLQPQNPSQQQPQEQVPLVQQQQFLGQQQPFRPQQPYPQPQPQY	0	0	0	0	0	0	1	0	0			0	0	0	1	1
J295	VRVPVPQLQPQNPSQQQPQEQVPVVQQQQFLGQQQPFPPQQPYSQPQPFQPQQPYPQPQPQY	0	0	0	0	0	0	0	0	0			0	0	0	0	0
J296(J216)	VRVPVPQLQPQNPSQQQPQEQVPLVQQQQFLGQQQQQFPGQQQSYPQPQPQY	0	0	0	0	0	0	0	0	0			0	0	0	0	0
C1	VRVPVPQLQPQNPSQQQPQEQVPLVQQQQFPGQQQPFPPQQPYPQPQPFPSQQPYLQLQPFPQPQLPYPHPQLPYPQPQPFRPQQPYPQPQPQY	1	0	0	0	0	0	1	0	1			1	0	0	1	2
C2	VRVPVPQLQPQNPSQQQPQEQVPLVQQQQFSGQQQPFPPQQPYPQPQPFPSQQPYLQLQPFPQPQLPYPQPQLLYPQPQPFRPQQPYPQPQPQY	1	0	0	0	1	0	1	0	0			1	0	1	1	3
C3	VRVPVPQLQPQNPSQQQPQEQVPLVQQQQFSGQQQPFPPQQPYPQPQPFPSQQPYLQLQPFPQPQLPYPQPQPFRPQQPYPQPQPQY	1	0	0	0	1	0	1	0	0			1	0	1	1	3
C4	VRVPVPQLQPQNPSQQQPQEQVPLVQQQQFPGQQQPFPPQQPYAQPQPFPSQQPYPQPQPFPSQLPYPQPQPFPPQQPYPQPQPQY	0	0	0	0	0	0	0	0	1			0	0	0	0	0
C5	VRVPVPQLQPQNPSQQQPQEQVPLVQQQQFSGQQQPFPPQQPYPQPQPFPSQQPYLQLQKFPQPQLPYPQPQLLYPQPQPFRPQQPYPQPQPQY	0	0	0	0	1	0	1	0	0			0	0	1	1	2
C6	VRVPVPQLQPQNPSQQQPQEQVPLVQQQQFPGQQQPFPPQQPYPQPQPFPSQQSYLQLQPFPQPQLPYPQPQPFRPQQPYPQPQPQY	1	0	0	0	1	0	1	0	1			1	0	1	1	3
C7	VRVPVPQLQPQNPSQQQPQEQVPLVQQQQFPGQQQPFPPQQPYPQPQPFPSQQPYLQLQPFPQPQLLYPQPQPFRPQQPYPQPQPQY	0	0	0	0	0	0	1	0	1			0	0	0	1	1
C8	VRVPVPQLQLQNPSQQQPQEQVPLVQQQQFPGQQQPFPPQQPYPQPQPFPSQQPYLQLQPFPQPQLPYPQPQPFRPQQPYPQLQPQY	1	0	0	0	1	0	1	0	1			1	0	1	1	3
C9	VRVPVPQLQPQNPSQQQPQEQVPLVQQQQFPGRQQPFPPQQPYPQPQPFPSQQPYLQLQPFPQPQLPYPQPQLLYPQPQPFRPQQPYPQPQPQY	1	0	0	0	1	0	1	0	0			1	0	1	1	3
C10	VRVPVPQLQPQNPSQQQPQEQVPLVQQQQFPGQQQPFPPQQPYPQPQPFPSQQPFRPQQPYPQPQPQY	0	0	0	0	0	0	1	0	1			0	0	0	1	1
C11	VRVPVPQLQPQNPSQQQPQEQVPLVQQQQFPGQQQPFPPQQPYPQPQPFPSQQPYLQLQPFPQLQLPYPQPQLLYPQPQPFRPQQPYPQPQPQY	0	0	0	0	0	0	1	0	1			0	0	0	1	1
C12	VRVPVPQLQPQNPSQQQPQEQVPLVQQQQFPGQQQPFPPQQPYPQPQPFPSQQPYLQLQPFPQPQLPYPQPQPFPPQQPYPQPQPQY	1	0	0	0	1	0	0	0	1			1	0	1	0	2
C13	VRVPVPQLQPQNPSQQQPQEQVPLMQQQQQFPGQQEQFPPQQPYPQQQPFP*QQPYPQPQPFPPQLPYP*TQPFPPQQPYPQPQL*Y	0	0	0	0	0	0	0	0	0			0	0	0	0	0
C14	VRVPVPQLQPQNPSQQQPQEQVPLVQQQQFPGQQQPFPPQQPYPQPQPFPSQLPYPQPQPFPPQQPYPQPQPQY	0	0	0	0	0	0	0	0	1			0	0	0	0	0
C15	VRVPVPQLQPQNPSQQQPQEQVPLVQQQQFPGQQQPFPPQQPYPQPQLPYPQPQPFRPQQPYPQPQPQY	0	0	0	1	1	0	1	0	1			0	1	1	1	3
C16	VRVPVPQLQPQNPSQQQPQEQVPLVQQQQFPGQQQPFPPQQPYPQPQLPYPQPQLPYPQPQPFRPQQPYPQPQPQY	0	0	0	2	2	0	1	0	1			0	2	2	1	5
C17	VRVPVPHLQPQNPSQQQPQEQVPLMQQQQQFSGKQEQFPPQQPYAQQQTFPSQQPYPQPQPFPQTQPFPPQQPYPQPQPQY	0	0	0	0	0	0	0	0	0			0	0	0	0	0
C18	VRVPVPQLQPQNPSQQQPQEQVPLVQQQQFPGQQQPFPSQQPYLQLQPFPQPQLPYPQPQLPYPQPQPFRPQQPYPQPQPQY	1	0	0	1	2	0	1	0	0			1	1	2	1	5
C19	VRVPVPQLQPQNPSQQQPQEQVPLVQQQQFPGQQQPFPSQQPYLQLQPFPQPQLPYPQPQPFRPQQPYPQPQPQY	1	0	0	0	1	0	1	0	0			1	0	1	1	3
C20	VRVPVPQLQPQNPSQQQPQEQVPLVQQQQFPGQQQPFLPQQPYPQPQPFPSQQPYLQLQPFPQPQLPYPQPQPFRPQQPYPQPQPQY	1	0	0	0	1	0	1	0	0			1	0	1	1	3
C21	VRVPVPQLQPQNPSQQQPQEQVPLVQQQQFPGQQQPFPPQQPYPQPQPFPSQQPYLQVQPFPQLQLPYPQPQLPYPQPQPFRPQQPYPQPQPQY	0	0	0	1	1	0	1	0	1			0	1	1	1	3
C22	VRVPVPQLQPQNPSQQQPQEQVPLVQQQQFPGQQQPFPPQQPYPQPQPFPSQQPYLQLQPFPQPQQPYPQPQLLYPQPQPFRPQQPYPQPQPQY	0	0	0	0	0	0	1	0	1			0	0	0	1	1
C23	VRVPVPQLQPQNPSQQQPQEQVPLVQQQQFPGQQQPFPPQQPYPQPQPFPSQQPYLQLQPFPQPQLPYPQPQPQY	1	0	0	0	1	0	0	0	1			1	0	1	0	2
C24	VRVPVPQLQPQNPSQQQPQEQVPLVQQQQFPGQQQPFPPQQPYPQPQPFPSQQPYLQLQPFPQPQLPYPQPQLPY	1	0	0	1	1	0	0	0	1			1	1	1	0	3
C25	VRVPVPQLQPQNPSQQQPQEQVPLVQQQQFPGQQQPFPSQQPYLQLQPFPQPQLPYPHPQLPYPQPQPFRPQQPYPQPQPQY	1	0	0	0	0	0	1	0	0			1	0	0	1	2
C26	VRVPVPQLQPQNPSQQQPQEQVPLVQQQQFPGQQQPFPPQQPYPQPQPFPSQQPYLQLQPFPQPQLPYPQPQLPYPQPQPFPPQQPYPQPQPQY	1	0	0	1	2	0	0	0	1			1	1	2	0	4
C27	VRVPVPQLQPQNPSQQQPQEQVPLVQQQQFPGQQQPFPPQQPYPQPQPFPSQQPYLQLQPFPQPQPFRPQQPYPQPQPQY	0	0	0	0	0	0	1	0	1			0	0	0	1	1
C28	VRVPVPQLQPQNPSQQQPQEQVPLVQQQQFPGQQQPFPPQQPYPQPQPFPSQQPYLQLQPYLQLQPFPQPQLPYPQPQLPYPQPQPFRPQQPYPQPQPQY	1	0	0	1	2	0	1	0	1			1	1	2	1	5
C29	VRVPVPQLQPQNPSQQQPQEQVPLVQQQQFLGQQQPFPPQQPYPQPQPFPSQQPYLQLQPFPQPQLPYPQPQLPYPQPQPFRPQQPYPQPQPQY	1	0	0	1	2	0	1	0	0			1	1	2	1	5
C30	VRVPVPQLQPQNPSQQQPFPPQQPYPQPQPFPSQQPYLQLQPFPQPQLPYPQPQPFRPQQPYPQPQPQY	1	0	0	0	1	0	1	0	0			1	0	1	1	3
C31	VRVPVPQLQPQNPSQQQPQEQVPLVQQQQFPGQQQPFPPQQPYPQPQPFPSQQPYLQLQPYPQPQLPYPQPQPFRPQQPYPQPQPQY	0	0	0	1	1	0	1	0	1			0	1	1	1	3
C32	VRVPVPQLQPQNPSQQQPQEQVPLVQQQQFPGQQQPFPPQQPYPQPQPFPSQQPYLQLQPFPQPQLPYPQPQPFRPQQPY	1	0	0	0	1	0	0	0	1			1	0	1	0	2
C33	VRVPVPQLQPQNPSQQQPQEQVPLVQQQQFPGQQQPFPPQQPYAQPQPFPSQQPYPQPQPFPSQLPYPQPQPFRPQQPYPQPQPQY	0	0	0	0	0	0	1	0	1			0	0	0	1	1
C34	VRVPVPQLQPQNPSQQQPFPPQQPYPQPQPFPSQQPYLQLQPFPQPQLPYPQPQLPYPQPQPFRPQQPYPQPQPQY	1	0	0	1	2	0	1	0	0			1	1	2	1	5
C35	VRVPVPQLQPQNPTQQQPQEQVPLMQQQQFPGQQQPFPPQQPYPQLQPFPSQQPYP*PQPFPPQLPYPQPQPFPAQQPYPQPQPQY	0	0	0	0	0	0	0	0	1			0	0	0	0	0
C36	VRVPVPQLQPQNPSQQQPQEQVPLVQQQQFPGQQQPFPPQQPYPQPQPFPSQQPYLQLQPFPQPQLPYPHPQLPYPQPQPQY	1	0	0	0	0	0	0	0	1			1	0	0	0	1
C37	VRVPVPQLQPQNPSQQQPQEQVPLVQQQQFSGQQQPFPSQQPYLQLQPFPQPQLPYPQPQLLYPQPQPFRPQQPYPQPQPQY	1	0	0	0	1	0	1	0	0			1	0	1	1	3
C38	VRVPVPQLQPQNPSQQQPQEQVPLVQQQQFPGQQQPFPPQQPYAQPQPFPSQQPYLQLQPFPQPQLPYPQPQPFRPQQPYPQPQPQY	1	0	0	0	1	0	1	0	1			1	0	1	1	3
C39	VRVPVPQLQPQNPSQQQPQEQVPLVQQQQFSGQQQPFPPQQPYPQPQPFPSQQPYPQPQPFPSQLPYPQPQPFPPQQPYPQPQPQY	0	0	0	0	0	0	0	0	0			0	0	0	0	0
C40	VRVPVPQLQPQNPSQQQPQEQVPLVQQQQFPGQQQPFPPQQPYPQPQPFPSQQPYLQLQPFPQPQLPYPQPQPFRPQQPYPQLQPQY	1	0	0	0	1	0	1	0	1			1	0	1	1	3
C41	VRVPVPQLQPQNPSQQQPQEQVPLVQQQQFLGQQQQFPPQQPYPQPQPFPSQQPYLQLQPFPQPQLPYSQPQPFRPQQPYPQPQPQY	1	0	0	0	0	0	1	0	0			1	0	0	1	2
C42	VRVPVPQLQPQNPSQQQPQEQVPLVQQQQFPGQQQPFPPQQPYPQPQLPYPHPQLPYPQPQPFRPQQPYPQPQPQY	0	0	0	1	0	0	1	0	1			0	1	0	1	2
C43	VRVPVPQLQPQNPSQQQPQEQVPLVQQQQFPGQQQPFPPQQPYPQPQPFPSQQPYLQLQPYPHPQLPYPQPQPFRPQQPYPQPQPQY	0	0	0	0	0	0	1	0	1			0	0	0	1	1
C44	VRVPVPQLQPQNPSQQQPQEQVPLVQQQQFPGQQQPFPPQQPYPQPQPFPSQQPYLQLQPFPQPQLPYSHPQPFRPQQPYPQPQPQY	1	0	0	0	0	0	1	0	1			1	0	0	1	2
C45	VRVPVPQLQPQNPSQQQPQEQVPLVQQQQFPGQQQPFPPQQPYPQPQPFPSQQPYLQLQPFPQPQLPYPHPQLLYPQPQPFRPQQPYPQPQPQY	1	0	0	0	0	0	1	0	1			1	0	0	1	2
C46	VRVPVPQLQLQNPSQQQPQEQVPLVQQQQFPGQQQPFPPQQPYPQPQPFPSQQPYLQLQPFPQPQLPYPQPQPFRPQQPYPQPQPQY	1	0	0	0	1	0	1	0	1			1	0	1	1	3
C47	VRVPVPQLQPQNPSQQQPQEQVPLVQQQQFPGQQQPFPPQQPYPQPQPFPSQQPYLQLQPFRPQQPYPQPQPQY	0	0	0	0	0	0	1	0	1			0	0	0	1	1
C48	VRVPVPQLQPQNPSQQQPQEQVPLVQQQQFPGQQQPFPPQQPYPQPQPFPSQQPYLQLQPFPSQLPYPQPQPFPPQQPYPQPQPQY	0	0	0	0	0	0	0	0	1			0	0	0	0	0
C49	VRVPVPQLQPQNPSQQQPQEQVPLVQQQQFPGRQQPFPPQQPYPQPQPFPSQQPYLQLQPFSQPQLPYPHPQLPYPQPQPFRPQQPYPQPQPQY	0	0	0	0	0	0	1	0	0			0	0	0	1	1
C50	VRVPVPQLQPQNPSQQQPQEQVPLVQQQQFSGQQQPFPPQQPYPQPQPFPSQQPYLQLQPFPQPQLPYPHPQLLYPQPQPFRPQQPYPQPQPQY	1	0	0	0	0	0	1	0	0			1	0	0	1	2
C51	VRVPVPQLQPQNPSQQQPQEQVPLVQQQQFSGQQQPFPPQQPYPQPQPFPSQQPYLQLQPFPQLQLPYPQPQLPYPQPQPFRPQQPYPQPQPQY	0	0	0	1	1	0	1	0	0			0	1	1	1	3
C52	VRVPVPQLQPQNPSQQQPFPPQQPYPQPQPFPSQQPYLQLQPFPQLQLPYPQPQLLYPQPQPFRPQQPYPQPQPQY	0	0	0	0	0	0	1	0	0			0	0	0	1	1
C53	VRVPVPQLQPQNPSQQQPQEQVPLVQQQQFPGRQQPFPPQQPYPQPQPFPSQQPYPQPQPFPSQLPYPQPQPFPPQQPYPQPQPQY	0	0	0	0	0	0	0	0	0			0	0	0	0	0
C54	VRVPVPQLQPQNPSQQQPQEQVPLVQQQQFPGQQQPFPPQQPYPQPQPFPSQQPYLQLQPFPQPQLPYPQPQLPYSQPQPFRPQQPYPQPQPQY	1	0	0	1	1	0	1	0	1			1	1	1	1	4
C55	VRVPVPQLQPQNPSQQQPQEQVPLVQQQQFSGQQQPFPPQQPYPQPQPFPSQQPYLQLQPFPQPQLPYPQPQLPYPQPQPFRPQQPYPQPQPQY	1	0	0	1	2	0	1	0	0			1	1	2	1	5
C56	VRVPVPQLQPQNPSQQQPFPPQQPYPQPQPFPSQQPYLQLQPFPQPQLPYPHPQLPYPQPQPFRPQQPYPQPQPQY	1	0	0	0	0	0	1	0	0			1	0	0	1	2
C57	VRVPVPQLQPQNPSQQQPFPPQQPYPQPQPFPSQQPYLQLQKFPQPQLPYPQPQLLYPQPQPFRPQQPYPQPQPQY	0	0	0	0	1	0	1	0	0			0	0	1	1	2
C58	VRVPVPQLQPQNPSQQQPQEQVPLVQQQQFPGQQQPFPPQQPYPQQQPFP*QQPYPQPQPFPPQLPYP*TQPFPPQQPYPQPQL*Y	0	0	0	0	0	0	0	0	1			0	0	0	0	0
C59	VRVPVPQLQPQNPSQQQPQEQVPLVQQQQFPGQQQPFPPQQPYPQPQPFPSQQPYLQLQPFPHPQLPYPQPQPFRPQQPYPQPQPQY	0	0	1	0	0	0	1	0	1			1	0	0	1	2
C60	VRVPVPQLQPQNPSQQQPQEQVPLVQQQQFPGQQQPFPPQQPYPQPQPFPSQQPYLQLQPFPQPQLPYPQPQLPYPQPQPSRPQQPYPQPQPQY	1	0	0	1	2	0	0	0	1			1	1	2	0	4
C61	VRVPVPQLQPQNPSQQQPQEQVPLVQQQQFPGRQQPFPSQQPYLQLQPFPQPQLPYPQPQPFRPQQPYPQPQPQY	1	0	0	0	1	0	1	0	0			1	0	1	1	3
C62	VRVPVPQLQPQNPSQQQPQEQVPLVQQQQFPGQQQPFPPQQPYPQLQPFPSQQPYP*PQPFPPQLPYPQPQPFPAQQPYPQPQPQY	0	0	0	0	0	0	0	0	1			0	0	0	0	0
C63	VRVPVPQLQPQNPSQQQPQEQVPLVQQQQFPGQQQPFPPQQPYPQPQPFPSQLPYPQPQPFRPQQPYPQPQPQY	0	0	0	0	0	0	1	0	1			0	0	0	1	1
C64	VRVPVPQLQPQNPSQQQPQEQVPLVQQQQFPGQQQPFPPQQPYPQPQPFPSQQPYLQLQKFPQPQLPYPQPQLLYPQPQPFRPQQPYPQPQPQY	0	0	0	0	1	0	1	0	1			0	0	1	1	2
C65	VRVPVPQLQPQNPSQQQPQEQVPLVQQQQFSGQQQPFPPQQPYPQPQLLYPQPQPFRPQQPYPQPQPQY	0	0	0	0	0	0	1	0	0			0	0	0	1	1
C66	VRVPVPQLQPQNPSQQQPQEQVPLVQQQQFPGQQQPFPPQQPYPHPQLPYPQPQPFRPQQPYPQPQPQY	0	0	0	0	0	0	1	0	1			0	0	0	1	1
C67	VRVPVPQLQPQNPSQQQPQEQVPLVQQQQFPGQQEQFPPQQPYPQQQPFP*QQPYPQPQPFPPQLPYP*TQPFPPQQPYPQPQL*Y	0	0	0	0	0	0	0	0	0			0	0	0	0	0
C68	VRVPVPQLQPQNPSQQQPQEQVPLVQQQQFPGQQQPFPSQQPYPQPQPFPSQLPYPQPQPFPPQQPYPQPQPQY	0	0	0	0	0	0	0	0	0			0	0	0	0	0
C69	VRVPVPQLQPQNPSQQQPQEQVPLVQQQQFSGQQQPFPPQQPYPQPQPFPSQQPYLQLQKFPQPQLPYPQPQPFRPQQPYPQPQPQY	0	0	0	0	1	0	1	0	0			0	0	1	1	2
C70	VRVPVPQLQPQNPSQQQPQEQVPLVQQQQFPGQQQPFPPQQPYPQQQPFPSQQPYLQLQPFPQPQLPYPQPQPFRPQQPYPQPQPQY	1	0	0	0	1	0	1	0	1			1	0	1	1	3
C71	VRVPVPQLQPQNPSQQQPQEQVPLVQQQQFPGRQQPFPPQQPYPQPQPFPSQQPYLQLQPFPQPQLPYPHPQLLYPQPQPFRPQQPYPQPQPQY	1	0	0	0	0	0	1	0	0			1	0	0	1	2
C72	VRVPVPQLQPQNPSQQQPQEQVPLVQQQQFPGRQQPFPPQQPYPQPQPFPSQQPYLQLQPYPQPQLLYPQPQPFRPQQPYPQPQPQY	0	0	0	0	0	0	1	0	0			0	0	0	1	1
C73	VRVPVPQLQPQNPSQQQPQEQVPLVQQQQFPGRQQPFPPQQPYPQPQPFPSQQPYLQLQPFPHPQLPYPQPQPFRPQQPYPQPQPQY	0	0	1	0	0	0	1	0	0			1	0	0	1	2
C74	VRVPVPQLQPQNPSQQQPQEQVPLVQQQQFSGQQQPFPPQQPYPQPQPFPSQQPYLQLQPFPHPQLPYPQPQPFRPQQPYPQPQPQY	0	0	1	0	0	0	1	0	0			1	0	0	1	2
C75	VRVPVPQLQPQNPSQQQPQEQVPLVQQQQFPGQQQPFPPQQPYAQPQPFPSQLPYPQPQPFPPQQPYPQPQPQY	0	0	0	0	0	0	0	0	1			0	0	0	0	0
C76	VRVPVPQLQPQNPSQQQPQEQVPLVQQQQFSGQQQPFPPQQPYPQPQPFPSQQPYLQLQPFPQPQLPYPQPQLLYPQPQPQY	1	0	0	0	1	0	0	0	0			1	0	1	0	2
C77	VRVPVPQLQPQNPSQQQPQEQVPLVQQQQFSGQQQPFPPQQPYPQPQPFPSQQPYLQLQPFSQPQLPYPHPQLPYPQPQPFRPQQPYPQPQPQY	0	0	0	0	0	0	1	0	0			0	0	0	1	1
C78	VRVPVPQLQPQNPSQQQPQEQVPLVQQQQFSGQQQPFPPQQPYPQPQPFPSQQPYLQLQPFPQPQLPYPHPQLPYPQPQPFRPQQPYPQPQPQY	1	0	0	0	0	0	1	0	0			1	0	0	1	2
C79	VRVPVPQLQPQNPSQQQPQEQVPLVQQQQFPGQQQPFPPQQPYPQPQPFPSQQPYLQLQPYPQPQPQY	0	0	0	0	0	0	0	0	1			0	0	0	0	0
C80	VRVPVPQLQPQNPSQQQPQEQVPLVQQQQFPGQQQPFPPQQPYAQPQPFPSQQPYPQPQLPYPQPQPFRPQQPYPQPQPQY	0	0	0	1	1	0	1	0	1			0	1	1	1	3
C81	VRVPVPQLQPQNPSQQQPQEQVPLVQQQQFPGRQQPFPPQQPYPQPQPFPSQQPYLQLQPFPQPQLPYPQPQLPYPQPQPFRPQQPYPQPQPQY	1	0	0	1	2	0	1	0	0			1	1	2	1	5
C82	VRVPVPQLQPQNPSQQQPQEQVPLVQQQQFPGRQQPFPPQQPYPQPQPFPSQQPYLQLQPFPQPQLPYPHPQLPYPQPQPFRPQQPYPQPQPQY	1	0	0	0	0	0	1	0	0			1	0	0	1	2
C83	VRVPVPQLQPQNPSQQQPQEQVPLVQQQQFPGQQQPFPPQQPYPQPQPFPSQQPYLQLQPFPPQQPYPQPQPQY	0	0	0	0	0	0	0	0	1			0	0	0	0	0
C84	VRVPVPQLQPQNPSQQQPQEQVPLVQQQQFPGQQQPFPPQQPYLQLQPFPQPQLPYPQPQPFRPQQPYPQPQPQY	1	0	0	0	1	0	1	0	1			1	0	1	1	3
C85	VRVPVPQLRPQNPSQQQPQEQVPLVQQQQFPGQQQPFPPQQPYPQPQPFPSQQPYLQLQPFPQPQLPYPQPQPFRPQQPYPQPQPQY	1	0	0	0	1	0	1	0	1			1	0	1	1	3
C86	VRVPVPQLQPQNPSQQQPQEQVPLVQQQQFPGQQQPFPPQQPYAQPQPFPSQQPYPQPQPFPPQQPYPQPQPQY	0	0	0	0	0	0	0	0	1			0	0	0	0	0
C87	VRVPVPQLQPQNPSQQQPQEQVPLVQQQQFPGQQQPFPPQQPYPQPQPFPSQQPYLQLQPFPQPQLPYPQPQPFPSQQPYPQPQPQY	1	0	0	0	1	0	0	0	1			1	0	1	0	2
C88	VRVPVPQLQPQNPSQQQPQEQVPLVQQQQFPGQQQPFPPQQPYAQPQPFPSQQPYLQLQPFPQPQLPYPQPQLLYPQPQPFRPQQPYPQPQPQY	1	0	0	0	1	0	1	0	1			1	0	1	1	3
C89	VRVPVPQLQPQNPSQQQPQEQVPLVQQQQFPGQQQPFPPQQPYPQPQPFPSQQPYLQLQPFPQPQLPYPQPQPFRPQQPYPQPQL*Y	1	0	0	0	1	0	1	0	1			1	0	1	1	3
C90	VRVPVPQLQPQNPSQQQPQEQVPLVQQQQFPGQQQPFPPQQPYPQPQPFPSQQPYPQPQLPYPQPQPFRPQQPYPQPQPQY	0	0	0	1	1	0	1	0	1			0	1	1	1	3
C91	VRVPVPQLQPQNPSQQQPQEQVPLVQQQQFPGQQQPFPPQQPYAQPQPFPSQQPYPHPQLPYPQPQPFRPQQPYPQPQPQY	0	0	0	0	0	0	1	0	1			0	0	0	1	1
C92	VRVPVPQLQPQNPSQQQPQEQVPLVQQQQFPGQQQPFLPQQPYPQPQPFPSQQPYLQLQPFPQPQLPYPQPQPFRPQQPYPQLQPQY	1	0	0	0	1	0	1	0	0			1	0	1	1	3
C93	VRVPVPQLQPQNPSQQQPQEQVPLVQQQQFSGQQQPFPPQQPYPQPQPFPSQQPYLQLQPYPQPQLLYPQPQPFRPQQPYPQPQPQY	0	0	0	0	0	0	1	0	0			0	0	0	1	1
C94	VRVPVPQLQPQNPSQQQPQEQVPLVQQQQFLGQQQQFPPQQPYPQPQPFPSQQPYLQLQPFPQPQPFLPQLPYPQPQSFPPQQPYPQQRPKY	0	0	0	0	0	1	0	0	0			0	0	1	0	1
C95	VRVPVPQLQPQNPSQQQPQEQVPLVQQQQFPGRQQPFPPQQPYPQPQPFPSQQPYLQLQPFPQPQLPYSHPQPFRPQQPYPQPQPQY	1	0	0	0	0	0	1	0	0			1	0	0	1	2
C96	VRVPVPQLQPQNPSQQQPQEQVPLMQQQQQFPGQQQPFPPQQPYPQPQPFPSQQPYLQLQPFPQPQLPYPQPQPFRPQQPYPQPQPQY	1	0	0	0	1	0	1	0	1			1	0	1	1	3
C97	VRVPVPQLQPQNPSQQQPQEQVPLVQQQQFPGQQQPFPPQQPYPQPQPFPSQQPYLQPQPFRPQQPYPQPQPQY	0	0	0	0	0	0	1	0	1			0	0	0	1	1
C98	VRVPVPQLQPQNPSQQQPQEQVPLVQQQQFSGQQQPFPPQQPYPQPQPFPSQQPYLQLQPFPQPQLPYPHPQLPYPQPQPFPPQQPYPQPQPQY	1	0	0	0	0	0	0	0	0			1	0	0	0	1
C99	VRVPVPQLQPQNPSQQQPQEQVPLVQQQQFSGQQQPFPPQQPYPQPQPFPSQQPYLQLQPFPQPQLPYSQPQPFRPQQPYPQPQPQY	1	0	0	0	0	0	1	0	0			1	0	0	1	2
C100	VRVPVPQLQPQNPSQQQPQEQVPLVQQQQFPGQQQPFPPQQPYPQPQPFPSQQPYLQLQPFPQPQLPYPQPFRPQQPYPQPQPQY	1	0	0	0	1	0	1	0	1			1	0	1	1	3
C101	VRVPVPQLQPQNPSQQQPQEQVPLVQQQQFPGQQQPFPPQQPYPQPQQFPSQQPYLQLQPFPQPQLPYPQPQLPYPQPQPFRPQQPYPQPQPQY	1	0	0	1	2	0	1	0	1			1	1	2	1	5
C102	VRVPVPQLQPQNPSQQQPQEQVPLVQQQQFPGQQQPFPPQQPYPQPQPFPSQQPYLQLQKFPQPQLPYPQPQLPYPQPQPFRPQQPYPQPQPQY	0	0	0	1	2	0	1	0	1			0	1	2	1	4
C103	VRVPVPQLQPQNPTQQQPQEQVPLMQQQQFPGQQQPFPPQQPYPQPQPFPSQQPYLQLQPFPQPQLPYPQPQLPYPQPQPFRPQQPYPQPQPQY	1	0	0	1	2	0	1	0	1			1	1	2	1	5
C104	VRVPVPQLQPQNPSQQQPQEQVPLVQQQQFPGQQQPFPPQQPYPQPQPFPSQQPFPQPQLPYPQPQLPYPQPQPFRPQQPYPQPQPQY	1	0	0	1	2	0	1	0	1			1	1	2	1	5
C105	VRVPVPQLQPQNPSQQQPQEQVPLVQQQQFSGQQQPFPPQQPYPQPQPFPSQQPYLQLQPFPQPQLPYSHPQPFRPQQPYPQPQPQY	1	0	0	0	0	0	1	0	0			1	0	0	1	2
C106	VRVPVPQLQPQNPSQQQPQEQVPLVQQQQFPGQQQPFPPQQPYAQPQPFPSQQPYPQPQLLYPQPQPFRPQQPYPQPQPQY	0	0	0	0	0	0	1	0	1			0	0	0	1	1
C107	VRVPVPQLQPQNPSQQQPQEQVPLMQQQQQFPGQQEQFPPQQPYPQQQPFP*QQPYPQPQPFPPQLPYP*TQPFPPQQPYPQPQPQY	0	0	0	0	0	0	0	0	0			0	0	0	0	0
C108	VRVPVPQLQPQNPSQQQPQEQVPLVQQQQFPGQQQPFPPQQPYPQPQPFPPQQPYLQLQPFPQPQLPYPQPQPFRPQQPYPQPQPQY	1	0	0	0	1	0	1	0	1			1	0	1	1	3
C109	VRVPVPQLQPQNPSQQQPQEQVPLVQQQQFPGQQQPFPPQQPYAQQQTFPSQQPYPQPQPFPQTQPFPPQQPYPQPQPQY	0	0	0	0	0	0	0	0	1			0	0	0	0	0
C110	VRVPVPQLQPQNPSQQQPFPPQQPYAQPQPFPSQQPYPQPQPFPSQLPYPQPQPFPPQQPYPQPQPQY	0	0	0	0	0	0	0	0	0			0	0	0	0	0
C111	VRVPVPQLQPQNPSQQQPQEQVPLVQQQQFPGQQQPFPPQQPYPQPQLPYPQPQLLYPQPQPFRPQQPYPQPQPQY	0	0	0	1	1	0	1	0	1			0	1	1	1	3
C112	VRVPVPQLQPQNPSQQQPQEQVPLVQQQQFPGQQQPFPPQQPYPQPQPFPSQQPYLQLQPFPQPQPFPPQQPYPQPQPQY	0	0	0	0	0	0	0	0	1			0	0	0	0	0
C113	VRVPVPQLQPQNPSQQQPQEQVPLVQQQQFLGQQQPFPPQQPYPQPQPFPSQQPYLQLQPFPQPQLPYPQPQLPYPQPQPFRPQQPY	1	0	0	1	2	0	0	0	0			1	1	2	0	4
	total	163	0	3	65	155	38	230	12	169			159	63	189	220	631
Nr of new epitopes (J,C,N)
349
Nr of new epitopes from Salentijn et al 2013 (P)
38
total
387
