# Supplementary material for: Exploring the alpha‐gliadin locus: the 33‐mer peptide with six overlapping coeliac disease epitopes in Triticum aestivum is derived from a subgroup of Aegilops tauschii
Source: Plant J. 2021 Feb 19;106(1):86–94. doi: 10.1111/tpj.15147 (PMC8248119; doi:10.1111/tpj.15147)
Supplement: Supplementary file 5 — Table S5. Epitope frequency for each accession. [file TPJ-106-86-s002.xlsx]

## Sheet: Sheet1
Supplementary Table S5. Unique peptide variant (UPV) frequency for each accession.
sequence tag	MID-01	MID-02	MID-03	MID-04	MID-05	MID-06	MID-07	MID-08	MID-10	MID-11	MID-13	MID-14	MID-15	MID-16	MID-17	MID-18	MID-19	MID-20	MID-21	MID-22	MID-23	MID-24	MID-25	MID-26	MID-27	MID-28	MID-29	MID-30	MID-31	MID-32	MID-33	MID-34	MID-35	MID-36	MID-37	MID-38	MID-39	MID-40	MID-41	MID-42	MID-44	MID-46	MID-48	MID-67	MID-68	MID-69	MID-70	MID-71	MID-72
nr reads	716	846	1727	1926	1371	834	1626	1691	973	1239	888	893	809	926	855	544	1158	782	1084	873	520	1855	1538	2388	1638	4596	5104	2462	3009	4032	5292	2947	1022	1104	1800	1579	402	1003	745	1025	1106	1688	1150	199	297	2165	4441	2871	3759
genotype	Ent-112	Ent-316	Ent-274	Ent-72	Ent-113	Ent-367	Ent-417	Ent-429	Ent-95	Ent-230	Ent-389	Ent-408	Ent-392	Ent-270	Ent-390	Ent-111	Ent-424	Ent-400	Ent-356	Ent-109	Ent-378	Ent-385	Ent-303	Ent-189	Ent-53	Ent-62	Ent-93	Ent-118	Ent-131	Ent-153	Ent-176	Ent-248	Ent-361	Ent-387	Ent-388	Ent-395	Ent-398	Ent-419	Ent-422	Ent-426	Ent-179	Ent-323	Ent-310	Ent-077	Ent-078	Ent-081	Ent-087	Ent-090	Ent-147
sub-genome	D	D	D	D	D	D	D	D	D	D	D	D	D	D	D	D	D	D	D	D	D	D	D	D	D	D	D	D	D	D	D	D	D	D	D	D	D	D	D	D	D	D	D	D	D	D	D	D	D
SSR-group	3	13	2	8	5	9	3	9	10	6	2	4	1	9	14	1	6	7	13	1	5	9	13	8	10	5	6	10	11	8	4	3	10	14	14	5	8	11	9	3	10	12	12
Sub-population at k = 3; k=7	IIC	IIC	IIB	IIC	IIC	IIB	IIC	IIC	IIB	IIC	IIB	IIC	IIC	IIC	IIB	IIC	IIC	IIC	IIC	IIC	IIC	IIB	IIC	IIC	IIB	IIC	IIB	IIIG	IIC	IIC	IIC	IIC	IIIF	IIB	IIB	IIC	IIC	IIC	IIC	IIC	IIIG	IIC	IIC	IIID	IIID	IIID	IIID	IIIE	IIID
UPV
P77	25.5587	21.0402	12.7968	15.6802	18.016	0.359712	21.8327	18.9829	17.9856	16.3035	2.81532	21.5006	16.5637	10.6911	3.39181	6.43382	25.8204	16.624	21.31	14.5475	21.3462	12.1294	11.0533	17.1692	21.3675	19.4735	15.3605	12.7945	17.215	16.8899	21.9955	16.6949	20.0587	3.07971	2.72222	12.7296	16.1692	15.8524	26.3087	12.1951	12.387	7.64218	25.5652	0	3.367	66.5589	44.9223	49.6343	64.3788
P82	9.63687	19.5035	14.3602	8.15161	7.5857	0	37.7614	38.2022	1.02775	12.4294	23.7613	53.4155	9.39431	10.9071	15.5556	11.3971	46.8048	20.4604	15.9594	11.5693	6.53846	14.717	18.1404	9.79899	1.0989	10.6614	11.2853	10.6011	9.30542	42.0635	60.6954	13.8107	60.4697	14.4928	17	8.86637	8.95522	7.27817	17.3154	14.0488	11.6637	9.71564	23.3913	0	0	0.0461894	9.14209	30.6165	4.78851
J11	14.1061	9.57447	38.0428	13.0841	18.7454	1.67866	2.64453	2.06978	3.90545	35.0282	14.6396	5.48712	26.2052	35.4212	25.848	4.22794	4.23143	5.75448	28.7823	25.6586	16.7308	30.9434	32.1847	4.14573	5.86081	6.87554	38.4404	35.5402	19.0761	2.50496	6.12245	5.12385	5.47945	32.2464	31.1667	35.5288	25.6219	3.09073	34.8993	33.2683	0.904159	12.263	9.13043	0	0	0	0	0.696621	0
C1	5.30726	0.236407	10.3069	20.7684	16.6302	0	0	0	22.9188	3.06699	1.01351	0	12.1137	11.4471	11.345	10.6618	0	16.4962	0.461255	9.3929	24.0385	12.6685	12.2237	26.9263	30.525	30.2437	2.05721	10.5605	21.8013	0.173611	0	27.3498	0	11.1413	10.5556	15.1362	12.6866	0	0.402685	16.878	0	12.2038	0.173913	0	0	0	0	0	0
C2	17.1788	22.8132	8.28025	0.726895	14.442	0	0	0	18.9106	10.9766	6.41892	0	12.3609	8.42333	12.6316	14.1544	0	14.3223	10.2399	12.7148	1.34615	12.7224	8.3225	16.5829	15.2625	15.2306	11.5596	11.8197	2.35959	0	0	14.7268	0	14.0399	12.7778	11.273	8.45771	16.9492	3.48993	9.95122	0	11.7891	17.5652	0	0	0	0	0	0
P1	0	0	0	4.51713	1.23997	58.0336	6.51907	7.2738	0	0	17.2297	0	0	0	0.116959	0.183824	0.0863558	0	0	0.114548	0	0	0.0650195	0.921273	0.30525	0.500435	1.0384	0.121852	0	11.88	0	2.34136	0.0978474	0	0.111111	0	7.21393	23.0309	0.402685	0.195122	0	0.473934	0	0	0	0	0	0	0
P18	0	0	0	0	0	0	0	0	0	0	0	0	0	0	0	0	0	0	0	0	0	0	0	0	0	0	0	0	0	0	0	0	0	0	0	0	0	0	0	0	0	0	0	65.8291	25.2525	0	0.0450349	0.0348311	0
P13	0	0	0	0	0	0	0	0	0	0	0	0	0	0	0	0	0	0	0	0	0	0	0	0	0	0	0	0	0	0	0	0	0	0	0	0	0	0	0	0	0	0	0	20.1005	42.0875	0	0	0	0
C4	3.49162	5.08274	1.15808	3.58255	6.05398	0	2.27552	2.60201	9.96917	2.25989	2.47748	4.14334	2.10136	1.40389	6.43275	2.94118	6.39033	5.24297	5.16605	3.43643	2.30769	1.83288	1.36541	4.56449	4.33455	2.06701	1.78292	1.13729	1.62845	2.62897	0.85034	2.61283	1.56556	0.543478	2.33333	1.07663	1.99005	1.49551	0.536913	0.682927	0	3.5545	2	0	0	0	0	0	0
J1	0	0	0	0	0	0	0	0	0	0	0	0	0	0	0	0	0	0	0	0	0	0	0	0	0	0	0	0	0	0	0	0	0	0	0	0	0	0	0	0	0	0	0	12.5628	27.6094	0	0.112587	0	0
J2	0	0	0	0	0	0	0	0	0	0	0	0	0	0	0	0	0	0	0	0	0	0	0	0	0	0	0	0	0	0	0	0	0	0	0	0	0	0	0	0	0	0	0	0	0	0	0.0450349	0	0
C3	6.42458	4.96454	3.011	1.40187	1.75055	0	0	0	3.59712	3.9548	1.12613	0	2.84302	2.91577	1.9883	0.551471	0	1.6624	2.58303	1.94731	4.03846	2.80323	2.40572	1.96817	2.5641	1.89295	3.68339	3.00569	3.9548	0	0	2.1717	0	3.98551	2.66667	3.60988	1.74129	0.897308	0.939597	2.14634	0	2.90284	5.65217	0	0	0	0	0	0
P28	0	0	0	0	0	0	0	0	0	0	0	0	0	0	0	0	0	0	0	0	0	0.107817	0	0	0	0	0.0587774	0.0406174	0	0.198413	0	0.101798	0	0	0	0	0	0	0	0	0	0	0	0	0.3367	0	0	0	0
N11	0	0	0	3.42679	1.60467	0	5.71956	6.32762	0.102775	0	5.96847	0.111982	0	0	0.467836	0.183824	0.259067	0	0	0	0	0.215633	0.195059	1.67504	0.549451	0.935596	0.842476	0.0406174	0	6.15079	0.0188964	2.51103	0.0978474	0	0.444444	0.126662	2.98507	4.28714	0.671141	0	0	0.236967	0	0	0	0	0	0	0
J4	0	0	0	0	0	0	0	0	0	0	0	0	0	0	0	0	0	0	0	0	0	0	0	0	0	0	0	0	0	0	0	0	0	0	0	0	0	0	0	0	0	0	0	0	0	0	0	0	0
J5	0	0	0	0	0	0	0	0	0	0	0	0	0	0	0	0	0	0	0	0	0	0	0	0	0	0	0	0	0	0	0	0	0	0	0	0	0	0	0	0	0	0	0	0	0	0	0	0	0
J8	0	0	0	0	0	0	0	0	0	0	0	0	0	0	0	0	0	0	0	0	0	0	0	0	0	0	0	0	0	0	0	0	0	0	0	0	0	0	0	0	0	0	0	0	0	15.4734	0	0	0
J9	0	0	0	0	0	0	0	0	0	0	0	0	0	0	0	0	0	0	0	0	0	0	0	0	0	0	0	0	0	0	0	0	0	0	0	0	0	0	8.5906	0	0.361664	0	0	0	0	7.52887	3.12993	4.11007	0
J232	2.7933	4.84634	0.463231	0.155763	1.82349	0	0	0.0591366	2.36382	1.12994	0.225225	0.111982	1.48331	1.2959	0	0.919118	0	2.04604	0.184502	1.94731	0.384615	0.97035	0.845254	2.21943	2.13675	1.84943	1.0384	0.9342	0.465271	0	0	1.62878	0.0978474	0.0905797	0.166667	0.823306	0	1.09671	0.402685	0.390244	0	0.533175	3.21739	0	0	0	0.135105	0.801115	0
P3	0	0	0	1.92108	0.510576	18.5851	1.90652	3.5482	0.102775	0	0.225225	0	0	0	0	0	0.0863558	0	0	0	0	0	0.0650195	0.293132	0.18315	0.0217581	0.15674	0.0406174	0	2.77778	0	0.746522	0	0	0	0	2.23881	7.37787	0	0	0	0.0592417	0	0	0	0	0	0	0
C6	0	0	0	0	0	0	0	0	0	0	0	0	0	0	0	20.7721	0	0	0	0	0	0	0	0	0	0	0	0	0	0	0	0	0	0	0	0	0	0	0	0	0	18.3649	0	0	0	0	0	0	0
C8	0	0	0	0	0	0	0	0	0	0	0	0	0	0	0	0	0	0	0	0	0	0	0	0	0	0	0	0	0	0	0	0	0	0	0	0	0	0	0	0	34.1772	0	0	0	0	0	0	0	0
J17	0.418994	0.591017	0.579039	1.92108	0.802334	0	0.0615006	0	1.02775	0.807103	0.900901	0	0.494438	0	0.233918	0	0	0.383632	0.922509	0.343643	0.384615	0.107817	0	0	0.549451	0.587467	0.607367	0.16247	0.265869	0	0.0188964	0	0	1.08696	0.555556	0.759975	0.746269	0.299103	0	0	0	0	0.434783	0	0	0.508083	0	0.487635	0
C5	0	0	0	9.91693	0	0	0	0	0	0	0	0	0	0	0	0	0	0	0	0	8.84615	0	0	0	0	0	0	0	11.0668	0.0744048	0	0	0	0	0	0	0	0	0	0	0	0	0	0	0	0	0	0	0
P11	0	0	0	0	0	0	0	0	0	0	0	0	0	0	0	0	0	0	0	0	0	0	0	0	0	0	0.039185	0	0	0.0496032	0	0	0	0	0	0	0.497512	0.398804	0	0	0	0	0	0	0	0	0	0	0
J13	0	0	0	0	0	0	0	0	0	0	0	0	0	0	0	0	0	0	0	0	0	0	0	0	0	0	0	0	0	0	0	0	0	0	0	0	0	0	0	0	0	0	0	0	0	0	0	9.02125	0
P2	0	0	0	0	0	0	0	0	0	0	0	0	0	0	0	0	0	0	0	0	0	0	0	0	0	0	0	0	0	0.0496032	0	0	0	0	0	0.0633312	0	5.28415	0	0	0	0	0	0	0	0	0	0	0
P33	0	0	0	0.0519211	0	0	0	0	0	0	0	0	0	0	0	0	0	0	0	0	0	0	0.0650195	0	0	0.0217581	0.0195925	0.0406174	0	0.0744048	0	0.169664	0	0	0	0	0.248756	0	0	0	0	0	0	0	0	0	0	0	0
C10	0.558659	0.35461	0.173712	0.207684	0	0	2.33702	0.946186	0.20555	0.403551	0	0.783875	0.618047	0.539957	1.52047	2.20588	1.72712	1.40665	0.830258	1.03093	1.92308	0.161725	1.17035	0.20938	0.0610501	0.261097	0.548589	0.365556	0.299103	0.0992063	0.226757	0.135731	0.489237	0.181159	0.888889	0.253325	0	0	0	0.195122	0	2.25118	0.347826	0	0	0	0	0	0
C7	0.418994	1.30024	1.04227	0.46729	1.02115	0	0	0	0.4111	0.645682	0.112613	0	1.3597	1.51188	0.467836	0.551471	0	0.767263	0.830258	1.03093	0.192308	0.592992	0.130039	0.251256	0.671551	0.696258	0.822884	0.9342	1.06348	0	0	0.542925	0	0.815217	0.666667	0.886637	0.248756	0.498504	0.134228	0.780488	0	0.414692	2.26087	0	0	0	0	0	0
P4	0	0	0	0	0	0	0	0	0	0	0	0	0	0	0	0	0	0	0	0	0	0	0	0	0	0	0	0	0	0	0	0	0	0	0	0	0	0	0	0	0	0	0	0	0	0	0	0	0
P27	0	0	0	0	0	0	0	0	0	0	0	0	0	0	0	0	0	0	0	0	0	0	0	0	0	0	0	0	0	0	0	0	0	0	0	0	0	0	0	0	0	0	0	0	0	0	0	0	0
C11	0	0	0	0	0	0	0	0	0	0	2.13964	0	0	0	4.09357	0	0	0	3.78229	0	0	0	0	0.041876	0	0	0	0	0	0	0	0	0	5.61594	5.11111	0	0.746269	0	0	0	0	0	0	0	0	0	0	0	0
J15	0	0	0	0	0	0	0	0	0	0	0	0	0	0	0	0	0	0	0	0	0	0	0	0	0	0	0	0	0	0	0	0	0	0	0	0	0	0	0	0	0	0	0	0	0	0	20.9412	0	0
C9	0	0	1.21598	0	0	0	0	0	0.102775	1.37207	0	0	1.60692	2.15983	0.350877	1.65441	0	0	0.369004	1.14548	0	1.56334	0.520156	0	0.1221	0.0217581	1.84169	1.05605	0	0	0	0	0	0.271739	0.277778	1.45662	0.248756	0	0.268456	1.36585	0	0.533175	0	0	0	0	0	0	0
N190	0	0	0	0	0	0	0	0	0	0	0	0	0	0	0	0	0	0	0	0	0	0	0	0	0	0	0	0	0	0	0	0	0	0	0	0	0	0	0	0	0	0	0	0	0	0	0	0	0
P8	0	0	0	0	0	10.7914	0.676507	1.89237	0	0	0.45045	0	0	0	0	0	0	0	0	0.114548	0	0	0	0	0.1221	0.0435161	0.293887	0	0	1.09127	0	0.576858	0	0	0	0	0.995025	1.99402	0	0	0	0	0	0	0	0	0	0	0
P9	0	0	0	0	0	0	0.246002	0	0	0	0	0	0	0	0	0	0	0	0	0	0	0	0	0	0	0	0	0	0	0	0	0	0	0	0	0	0	0	0	0	0	0	0	0	0	0	0	0	0
C12	0.558659	0.70922	0.463231	0.311526	0.656455	0	0.123001	0	0.719424	0.403551	0	0.783875	0	0.431965	0.233918	0.919118	0.777202	0.639386	0.553506	0.45819	1.53846	0.32345	0.455137	0.41876	0.671551	0.261097	0.470219	0.284322	0.398804	0.272817	0.188964	0.135731	0.293542	0.271739	0.166667	0.569981	0	0.0997009	0.268456	0.097561	0	0.592417	0.608696	0	0	0	0	0	0
C22	0	0	0	0	0	0	0	0	0	0	0	0	5.93325	5.61555	0	0	0	0	0.0922509	5.38373	0	0	0	0	0	0	0	0	0	0	0	0	0	0	0	0.0633312	0	0	0	0	0	0	0	0	0	0	0	0	0
C13	0.27933	0	0.173712	0.46729	1.38585	2.15827	0	0	1.33607	1.04923	0	0	0.494438	0.107991	0.233918	0	0	0.127877	0.830258	0.114548	0.769231	0.97035	0.195059	0.0837521	0.549451	0.369887	0.979624	0.16247	0.398804	0	0	0.305395	0	0	0.611111	0.696643	0.746269	0.299103	0	0.292683	0	0	0.26087	0	0	0	0	0	0
C21	0	0	0	0	0	0	0	0	0	0	0	0	0	0	0	9.55882	0	0	0	0	0	0	0	0	0	0	0	0	0	0	0	0	0	0	0	0	0	0	0	0	0	6.1019	0	0	0	0	0	0	0
C14	0.27933	0.472813	0.115808	0.311526	0.510576	0	0.0615006	0.118273	0.4111	0.564972	0	0.335946	0.123609	0.323974	1.52047	0.367647	1.03627	1.02302	0.369004	0.572738	0.384615	0.431267	0.650195	0.711893	0.549451	0.282855	0.176332	0.284322	0.432037	0.297619	0.170068	0.339328	0.195695	0	0.277778	0.189994	0	0	0	0.195122	0	0.473934	0.347826	0	0	0	0	0	0
J21	0	0	0	0	0	0	0	0	0	0	0	0	0	0	0	0	0	0	0	0	0	0	0	0	0	0	0	0	0	0	0	0	0	0	0	0	0	0	0	0	0	0	0	1.00503	0	0	13.7582	0	0
C20	0	0	0	0	0	0	0	0	0	0	0	0	0	0	0	0	0	0	0	0	0	0	0	0	0	0	0	0	0	0	0	0	0	0	0	0	0	0	0	0	14.1049	0	0.0869565	0	0	0	0	0	0
J34	0	0	0	0	0	0	0	0	0	0	0	0	0	0	0	0	0	0	0	0	0	0	0	0	0	0	0	0	0	0	0	0	0	0	0	0	0	0	0	0	0	0	0	0	0	0.785219	0.18014	0.731452	0.877893
C23	0.27933	0.70922	0.75275	0.103842	1.75055	0	0	0.0591366	0.20555	0.242131	0	0	0.247219	0.215983	0.584795	0.367647	0.431779	0.767263	0	0.343643	0.384615	0.377358	0.0650195	0.125628	0.18315	0.369887	0.215517	0.284322	0.432037	0.0248016	0.170068	0.101798	0.587084	0.362319	0.222222	0.253325	0	0	0.134228	0.097561	0	0.236967	0.956522	0	0	0	0	0	0
P7	0	0	0	0	0	0	0	0	0	0	0	0	0	0	0	0	0	0	0	0	0	0	0	0	0	0	0	0	0	0	0	0	0	0	0	0	0	0	0	0	0	0	0	0	0	0	0	0	0
J6	0	0	0	0	0	0	0	0	0	0	0	0	0	0	0	0	0	0	0	0	0	0	0	0	0	0	0	0	0	0	0	0	0	0	0	0	0	0	0	0	0	0	0	0	0	0	0	0	0
C15	0.27933	0.35461	0.636943	0.103842	0.145879	0	0.307503	0.17741	0.20555	0.161421	0.337838	0.783875	0.123609	0.107991	0.584795	0.367647	0.949914	0.127877	0	0.343643	0.192308	0.107817	0.390117	0.0837521	0.18315	0.261097	0.23511	0.284322	0.498504	0.198413	0.359033	0.203597	0.391389	0.543478	0.166667	0.189994	0	0	0	0.195122	0.0904159	0.236967	0.695652	0	0	0	0	0	0
C16	0.418994	0.35461	0.579039	0.259605	0.218818	0	0.184502	0	0.102775	0.242131	0.45045	0	0.247219	0.215983	0.233918	0.551471	0.431779	0.383632	0.369004	0.229095	0.384615	0.215633	0.390117	0.251256	0.1221	0.152306	0.137147	0.243704	0.498504	0.173611	0.491308	0.23753	0.293542	0.543478	0.111111	0	0	0	0.402685	0	0.0904159	0.236967	1.04348	0	0	0	0	0	0
J25	0	0	0	0	0	0	0	0	0	0	0	0	0	0	0	0	0	0	0	0	0	0	0	0	0	0	0	0	0	0	0	0	0	0	0	0	0	0	0	0	0	0	0	0	0	0.0923788	0	0.0348311	11.2796
C33	0.27933	0.70922	0.231616	0.103842	0.364697	0	0.246002	0.17741	0.513875	0.0807103	0.112613	0.671892	0.123609	0.107991	0.701754	0.183824	0.949914	0.639386	0.553506	0.229095	0	0.161725	0.195059	0.251256	0.42735	0.152306	0.274295	0.203087	0.166168	0.173611	0.0944822	0.23753	0.293542	0	0.222222	0.253325	0	0	0	0.097561	0	0.296209	0.521739	0	0	0	0	0	0
C18	0.139665	0.118203	0.173712	0	0.0729395	0	0.369004	0.236546	0	0.0807103	0	0.895857	0.247219	0	0.584795	0.551471	1.46805	1.27877	0	0	0.384615	0	0.780234	0.167504	0	0.10879	0.176332	0.243704	0.0664673	0.347222	0.415722	0.305395	0.391389	0.0905797	0.388889	0.126662	0.248756	0	0.134228	0	0	0.236967	0.0869565	0	0	0	0	0	0
C17	0	0	0	0	0	0	2.64453	5.26316	0	0	0	0	0	0	0	1.28676	0	0	0	0	0	0	0	0	0	0	0	0	0	0.0744048	0.396825	0	0.880626	0	0	0	0	0	0	0	0	0.236967	0	0	0	0	0	0	0
J240	0	0.236407	0	0.207684	0.291758	0	0.246002	0.35482	1.13052	0.0807103	0	0.447928	0.123609	0	0	0	0.863558	0.767263	0.553506	0.45819	0.384615	0.107817	0	0.376884	0.30525	0.130548	0.0979624	0.0406174	0.232635	0.248016	0.170068	0.339328	0	0	0	0.189994	0	0.398804	0.134228	0.292683	0.0904159	0.0592417	0.347826	0	0	0	0	0	0
J28	0	0	0	0	0	0	0	0	0	0	0	0	0	0	0.233918	0	0	0.127877	0	0	0	0	0	0	0	0	0	0	0	0	0	0	0	1.81159	0.833333	0	0	0	0	0	0	0	0	0	0	0	0	0	0
C44	0	0	0	0.415369	0	0	3.19803	1.65582	0	0	0.675676	0	0	0	0	0	0.0863558	0	0	0	0	0	0	0.335008	0.0610501	0.10879	0.0979624	0	0	1.95933	0	0.23753	0.0978474	0	0	0	0.248756	0.897308	0	0	0	0	0	0	0	0	0	0	0
J236	0.27933	0.70922	0.463231	0	0	0	0.184502	0.413956	0	0.0807103	0.337838	0.55991	0.247219	0.215983	0	0.183824	0.518135	0.255754	0	0	0	0.215633	0.130039	0.0837521	0.1221	0.10879	0.215517	0.324939	0.199402	0.272817	0.510204	0.0339328	0.978474	0.271739	0.166667	0.253325	0	0.398804	0.536913	0.195122	0.180832	0.118483	0.26087	0	0	0	0	0	0
C19	1.25698	0.118203	0.173712	0	0.0729395	0	0	0	0.20555	0.161421	0	0.895857	0	0.215983	0	0	0.863558	0.639386	0.0922509	0.343643	0.384615	0.32345	0.325098	0.795645	0.0610501	0.0870322	0.137147	0.121852	0.36557	0.124008	0.377929	0.644723	0.0978474	0	0	0.0633312	0	0	0.671141	0	0	0.35545	0	0	0	0	0	0	0
C32	0	0.236407	0	0.0519211	0	0	0.676507	0.35482	0.102775	0	0	2.12766	0.247219	0	0	0	0	0	0.0922509	0	0.192308	0.0539084	0.0650195	0	0.0610501	0.0652742	0.0195925	0	0.199402	0.719246	2.56992	0.0678656	1.27202	0	0	0	0	0.0997009	0.268456	0.097561	0	0.0592417	0.26087	0	0	0	0	0	0
C46	0	0	0	0	0	0	0	0	0	0	0	0	0	0	0	0	0	0	0	0	0	0	0	0	0	0	0	0	0	0	0	0	0	0	0	0	0	0	0	0	9.6745	0	0	0	0	0	0	0	0
P43	0	0	0	0	0	0	0	0	0	0	0	0	0	0	0	0	0	0	0	0	0	0	0	0	0	0	0	0	0	0	0	0	0	0	0	0	0	0	0	0	0	0	0	0	0	0	0	0	9.57702
C28	0	0	0	0	0	0	0	0	4.111	0	0	0	0	0	0	0	0	0	0	0	0	0	0	0	4.82295	0	0	0	0	0	0	0	0	0	0	0	0	0	0	0	0	0	0	0	0	0	0	0	0
P44	0	0	0	0	0	5.51559	0	0.0591366	0	0	0.112613	0	0	0	0	0	0	0	0	0	0	0	0	0	0	0	0	0	0	0.396825	0	0	0	0	0	0	0	0	0	0	0	0	0	0	0	0	0	0	0
C26	0.418994	0.472813	0.0579039	0	0.145879	0	0.123001	0.0591366	0.20555	0.0807103	0.112613	1.00784	0.247219	0.215983	0.467836	0	1.20898	0.639386	0.276753	0.229095	0.192308	0.32345	0.520156	0.041876	0.1221	0.0652742	0.0783699	0.121852	0	0.0992063	0.283447	0.135731	0.293542	0	0.277778	0	0	0	0	0.097561	0	0	0.173913	0	0	0	0	0	0
C41	0	0	0	0	0	0	0	0	0	0	8.44595	0	0	0	0	0	0	0	0	0	0	0	0	0	0	0	0	0	0	0	0	0	0	0	0	0	0	0.0997009	0	0	0	0	0	0	0	0	0	0	0
C25	0.418994	0	0.0579039	0.0519211	0	0	0	0	0.308325	0	0	0	0.370828	0	0.233918	0.551471	0	0.127877	0.0922509	0.229095	0.769231	0.485175	0.650195	1.21441	0.30525	0.304613	0	0.0812348	0.166168	0	0	0.203597	0	0.181159	0.111111	0.253325	0.497512	0	0	0.097561	0	0.829384	0	0	0	0	0	0	0
J20	0	0	0	0	0	0	0	0	0	0	0	0	0	0	0	0	0	0	0	0	0	0	0	0	0	0	0	0	0	0	0	0	0	0	0	0	0	0	0	0	0	0	0	0	0	0	0	0	0
C29	0	0	0	0.415369	0	0	1.10701	1.06446	0	0	1.01351	0	0	0	0	0	0	0	0	0	0	0.0539084	0.130039	0	0.0610501	0.0870322	0.117555	0	0	2.00893	0	0.271463	0	0	0.0555556	0	0.497512	1.39581	0	0	0	0	0	0	0	0	0	0	0
J10	0	0	0	0	0	0	0	0	0	0	0	0	0	0	0	0	0	0	0	0	0	0	0	0	0	0	0	0	0	0	0	0	0	0	0	0	0	0	0	0	0	0	0	0	0	0	0	0	0
J77	0	0	0	0.363448	0.145879	0	0.861009	0.35482	0	0	1.12613	0	0	0	0	0	0	0	0.0922509	0	0	0.0539084	0.0650195	0.20938	0.0610501	0.0652742	0.176332	0	0	1.14087	0	0.373261	0	0	0	0	0.746269	1.59521	0.268456	0	0.271248	0.118483	0	0	0	0	0	0	0
C35	0	0	0	0	0	0	0.184502	0.295683	0	0	0	0.895857	0	0	0	3.125	0.431779	0	0	0	0	0	0	0	0	0	0	0	0	0.570437	0.359033	0	1.36986	0	0	0	0	0	0	0	0	0.414692	0	0	0	0	0	0	0
C30	0.977654	0.118203	0.0579039	0.311526	0	0	0.0615006	0.118273	0	1.04923	0.225225	0.111982	0	0.107991	0.233918	0.183824	0.172712	0.255754	0.184502	0.343643	0.192308	0.0539084	0.0650195	0	0.1221	0.261097	0.23511	0.243704	0.232635	0.0496032	0.132275	0	0.0978474	0.0905797	0.111111	0.253325	0.248756	0	0	0.195122	0	0.414692	0.0869565	0	0	0	0	0	0
C40	0	0	0	0	0	0	0	0	0	0	0	0	0	0	0	0	0	0	0	0	0	0	0	0	0	0	0	0	0	0	0	0	0	0	0	0	0	0	0	0	7.59494	0	0	0	0	0	0	0	0
J33	0	0	0	0	0	0	0	0	0	0	0	0	0	0	0	0	0	0	0	0	0	0	0	0	0	0	0	0	0	0	0	0	0	0	0	0	0	0	0	0	0	0	0	0	0	1.47806	0	0.348311	0.532056
J35	0	0	0	0	0	0	0	0	0	0	0	0	0	0	0	0	0	0	0	0	0	0	0	0	0	0	0	0	0	0	0	0	0	0	0	0	0	0	0	0	0	0	0	0	0	0	0	0	7.44879
J52	0	0	0	0	0	0	0	0	0	0	0	0	0	0	0	0	0	0	0	0	0	0	0	0	0	0	0	0	0	0	0	0	0	0	0	0	0	0	0	0	0	0	0	0	0	2.54042	0	0	0
J29	0	0	0	0	0	0	0	0	0	0	0	0	0	0	0	0	0	0	0	0	0	0	0	0	0	0	0	0	0	0	0	0	0	0	0	0	0	0	0	0	0	0	0	0	0	0	6.80027	0	0
C31	0.27933	0.472813	0.289519	0.0519211	0	0	0	0.0591366	0	0.322841	0.225225	0	0.247219	0.215983	0.233918	0.183824	0.259067	0.127877	0.276753	0.114548	0	0.107817	0	0.0837521	0.0610501	0	0.31348	0.243704	0.0664673	0.272817	0.359033	0	0.195695	0.271739	0.111111	0.316656	0	0	0.268456	0	0	0.118483	0.434783	0	0	0	0	0	0
C37	0.837989	0.236407	0.0579039	0	0.145879	0	0	0	0.102775	0.161421	0	0	0	0.107991	0.116959	0.551471	0	0.767263	0.184502	0.45819	0	0.0539084	0.0650195	0.544389	0.0610501	0.10879	0.0979624	0	0.0664673	0	0	0.339328	0	0	0.388889	0.189994	0	0	0.134228	0.097561	0	0.533175	0.0869565	0	0	0	0	0	0
C34	0.27933	0.472813	0	0.155763	0	0	0.492005	1.00532	0	0.564972	0.225225	0.335946	0	0	0.116959	0	0.431779	0	0.0922509	0.114548	0	0	0.195059	0.041876	0	0.0652742	0.137147	0.16247	0.0664673	0.0744048	0.359033	0	0.489237	0.181159	0	0	0	0	0	0.195122	0	0.0592417	0	0	0	0	0	0	0
N56	0	0	0	0	0	0	0	0	0	0	0	0	0	0	0	0	0	0	0	0	0	0	0	0	0	0	0	0	0	0	0	0	0	0	0	0	0	0	0	0	0	0	0	0	0	0	0	0	0
C24	0	0.118203	0.405327	0.311526	0.218818	0	0.123001	0.17741	0.102775	0.322841	0	0.335946	0	0	0.116959	0	0.0863558	0.255754	0.0922509	0.687285	0	0	0.0650195	0.167504	0.2442	0.261097	0.0587774	0.16247	0.132935	0.297619	0.642479	0.169664	0.293542	0	0.111111	0.0633312	0	0	0	0.195122	0	0	0	0	0	0	0	0	0
C27	0.139665	0.118203	0.405327	0.103842	0.218818	0	0.0615006	0	0	0.403551	0	0.335946	0.247219	0.107991	0.116959	0	0.0863558	0.127877	0	0.229095	0	0	0.195059	0.460637	0.18315	0.152306	0.195925	0	0.232635	0.14881	0.245654	0.373261	0.0978474	0.0905797	0.166667	0	0	0.0997009	0	0.195122	0.0904159	0.296209	0.26087	0	0	0	0	0	0
C81	0	0	0.347423	0.0519211	0	0	0	0	0	0.322841	0	0	0.123609	0.431965	0.116959	0.551471	0	0	0.553506	0.114548	0	0.377358	0.455137	0	0	0	0.215517	0.324939	0	0	0	0	0	0.181159	0.333333	0.126662	0	0	0.268456	0.682927	0	0.35545	0.0869565	0	0	0	0	0	0
J45	0	0	0	0	0	0	0	0	0	0	0	0	0	0	0	0	0	0	0	0	0	0	0	0	0	0	0	0	0	0	0	0	0	0	0	0	0	0	0	0	0	0	0	0	0	1.84758	0.18014	0.522466	0.345837
C39	0.139665	0.35461	0.115808	0.103842	0.145879	0	0	0	0.719424	0.484262	0.112613	0	0	0.215983	0.467836	0.183824	0	0.383632	0	0.114548	0	0.161725	0	0.460637	0.30525	0.174064	0.0587774	0	0.0997009	0	0	0.23753	0	0.181159	0.111111	0.0633312	0	0.199402	0	0	0	0.0592417	0.173913	0	0	0	0	0	0
C52	0	0.118203	0	0.0519211	0	0	0	0	0	0.322841	3.15315	0	0	0	0	0	0	0.511509	0	0.114548	0	0	0.0650195	0.041876	0	0.0435161	0.0195925	0.0406174	0	0	0	0	0	0.181159	0.111111	0.126662	0.248756	0	0	0.097561	0	0.177725	0.347826	0	0	0	0	0	0
C36	0	0	0.115808	0.259605	0	0	0	0	0.102775	0.0807103	0	0	0.370828	0.107991	0	0	0	0.511509	0	0.343643	0.576923	0.269542	0.0650195	0.20938	0.4884	0.478677	0.0195925	0.284322	0.332336	0	0	0.101798	0	0.0905797	0.0555556	0.253325	0.248756	0	0	0.097561	0	0.296209	0	0	0	0	0	0	0
N17	0	0	0	0.103842	0	0.119904	0.246002	0	0	0	0	0	0	0	0	0	0	0	0	0	0	0	0	0	0	0	0.0195925	0	0	0.0496032	0	0	0	0	0	0	0	0	0	0	0	0	0	0	0	0	0	0	0
P6	0	0	0	0.623053	0.0729395	1.91847	0.184502	0.295683	0	0	0.900901	0	0	0	0	0	0	0	0	0	0	0	0.0650195	0	0	0	0	0	0	0.570437	0	0.135731	0	0	0	0	0.497512	0.299103	0	0	0	0	0	0	0	0	0	0	0
J176	0	0	0	0	0	0	0	0	0	0	0	0	0	0	0	0	0	0	0	0	0	0	0	0	0	0	0	0	0	0	0	0	0	0	0	0	0	0	0	0	5.06329	0	0	0	0	0	0	0	0
C51	0	0	0	0	0	0	0	0	0	0	0.45045	0	0	0	1.16959	0	0	0	0.645756	0	0	0	0	0	0	0	0	0	0	0	0	0.0339328	0	1.08696	0.944444	0	0.248756	0	0	0	0	0.473934	0	0	0	0	0	0	0
C38	0.418994	0.236407	0.0579039	0.103842	0.0729395	0	0.0615006	0.0591366	0.513875	0.161421	0	0	0	0.323974	0.467836	0	0	0.127877	0.0922509	0	0	0.161725	0.195059	0.41876	0.0610501	0.152306	0.176332	0.16247	0.166168	0.0744048	0.132275	0.0339328	0.0978474	0	0.0555556	0.0633312	0	0	0	0	0	0.177725	0.173913	0	0	0	0	0	0
P23	0	0	0	0	0	0	0.123001	0	0	0	0	0	0	0	0	0	0	0	0	0	0	0	0	0	0	0	0	0	0	0	0	0	0	0	0	0	0	0	0	0	0	0	0	0	0	0	0	0	0
P56	0	0	0	0	0	0	0	0	0	0	0	0	0	0	0	0	0	0	0	0	0	0	0	0	0	0	0	0	0	0	0	0	0	0	0	0	0	0	0	0	0	0	0	0	0	0	0	0	0
C68	0.27933	0	0	0.311526	0.364697	0	0	0	0.4111	0	0.225225	0.223964	0.123609	0	0.584795	0	0.431779	0.127877	0.0922509	0.114548	0.192308	0	0.325098	0.167504	0.18315	0.0652742	0.0587774	0	0.0332336	0	0.0188964	0.0339328	0	0	0.111111	0.0633312	0	0	0	0	0	0	0.347826	0	0	0	0	0	0
C42	0	0	0.115808	0.259605	0.145879	0	0	0	0.924974	0.0807103	0	0	0.123609	0	0.233918	0	0	0.383632	0	0	0.192308	0.161725	0.0650195	0.20938	0.3663	0.282855	0.039185	0	0.166168	0	0	0.135731	0	0.0905797	0.111111	0.189994	0.248756	0	0	0.097561	0	0.118483	0	0	0	0	0	0	0
C49	0	0	0	0	0	0	0	0	0	0	0	0	0	0	0.935673	0	0	0	0	0	0	0	0	0	0	0	0	0	0	0	0	0	0	2.08333	1.72222	0	0	0	0	0	0	0	0	0	0	0	0	0	0
P29	0	0	0	0	0	0	0	0	0	0	0	0	0	0	0	0	0	0	0	0	0	0	0	0	0	0	0	0	0	0	0	0	0	0	0	0	0	0	0	0	0	0	0	0	0	0	0	0	0
C85	4.18994	0	0	0	0	0	0	0	0	0.0807103	0	0	0	0	0	0	0	0	0	0	0	0	0.0650195	0	0	0	0.0195925	0	0	0	0	0	0	0	0	0	0	0	0	0.097561	0	0.0592417	0	0	0	0	0	0	0
C45	0.139665	0	0.231616	0.103842	0	0	0	0	0.20555	0.0807103	0	0	0.123609	0.107991	0	0	0	0	0	0.229095	0	0.107817	0.130039	0.167504	0.2442	0.304613	0	1.74655	0.166168	0	0	0.271463	0	0	0	0.0633312	0	0	0	0	0	0.0592417	0	0	0	0	0	0	0
C47	0	0	0.115808	0.415369	0	0	0.123001	0	0	0.0807103	0	0	0.123609	0.107991	0.467836	0	0.0863558	0	0.184502	0.229095	0.192308	0	0.0650195	0	0	0.10879	0.137147	0.0812348	0.0997009	0.0248016	0.0944822	0	0.0978474	0.271739	0.111111	0.189994	0	0	0.268456	0.097561	0	0	0.347826	0	0	0	0	0	0
C43	0	0	0.173712	0	0.145879	0	0	0	0.719424	0	0	0	0	0.107991	0	0	0	0.255754	0	0.229095	0.192308	0.107817	0	0.293132	0.2442	0.239339	0.0195925	0.121852	0.432037	0	0	0.339328	0	0.0905797	0.111111	0.126662	0	0	0	0	0	0	0	0	0	0	0	0	0
C48	0	0	0.173712	0.207684	0	0	0.0615006	0	0	0.322841	0	0.335946	0	0.323974	0.116959	0	0.0863558	0.255754	0.184502	0.229095	0	0	0.195059	0.167504	0.1221	0.0870322	0.0979624	0.0812348	0.0664673	0.0496032	0.0755858	0.101798	0	0	0	0	0	0	0.268456	0.097561	0	0.177725	0	0	0	0	0	0	0
C53	0	0	0.231616	0	0	0	0	0	0	0.322841	0.112613	0	0.123609	0.323974	0.584795	0.183824	0	0	0.276753	0.114548	0	0.215633	0.325098	0	0	0	0.254702	0.121852	0	0	0	0	0	0.0905797	0.166667	0	0	0	0	0.097561	0	0.296209	0	0	0	0	0	0	0
N156	0	0	0	0	0	0	0	0	0	0	0	0	0	0	0	0	0	0	0	0	0	0	0	0	0	0	0	0	0	0	0	0	0	0	0	0	0	0	0	0	0	0	0	0	0.673401	0	0	0	0
J12	0	0	0	0	0	0	0	0	0	0	0	0	0	0	0	0	0	0	0	0	0	0	0	0	0	0	0	0	0	0	0	0	0	0	0	0	0	0	0	0	0	0	0	0	0	0	0	0	0
C62	0	0	0	0	0	0	0	0	0	0	0	0.223964	0	0	0	1.28676	0.345423	0	0	0	0	0	0	0	0	0	0	0	0	0.198413	0.26455	0	0.880626	0	0	0	0	0	0	0	0	0.414692	0	0	0	0	0	0	0
C55	0	0	0.115808	0	0.0729395	0	0	0	0.102775	0.161421	0	0	0.247219	0.323974	0	0.183824	0	0.255754	0	0.114548	0.192308	0.161725	0.195059	0.167504	0.2442	0.239339	0	0	0.0332336	0	0	0.203597	0	0.0905797	0.111111	0.0633312	0	0	0	0.195122	0	0.0592417	0	0	0	0	0	0	0
J41	0	0	0	0	0	0	0	0	0	0	0	0	0	0	0	0	0	0	0	0	0	0	0	0	0	0	0	0	0	0	0	0	0	0	0	0	0	0.797607	0	0	0	0	0	0	0	0	0	0	0
C73	0	0	0.115808	0	0	0	0	0	0	0.242131	0	0	0.247219	0.539957	0.350877	0	0	0	0	0	0	0.107817	0.130039	0	0	0	0.0979624	0	0	0	0	0	0	0.271739	0.222222	0.316656	0.497512	0	0	0.292683	0	0	0	0	0	0	0	0	0
C65	0.27933	0.118203	0.0579039	0	0	0	0	0	0	0.242131	0	0	0	0	0.116959	0.183824	0	0.255754	0	0.229095	0	0	0.0650195	0.753769	0	0	0.039185	0.0406174	0.0664673	0	0	0	0	0.362319	0.0555556	0	0	0.0997009	0	0.097561	0	0.177725	0.0869565	0	0	0	0	0	0
C77	0	0	0	0	0	0	0	0	0	0	0	0	0	0	1.16959	0	0	0	0	0	0	0	0	0	0	0	0	0	0	0	0	0	0	1.08696	1	0	0	0	0	0	0	0	0	0	0	0	0	0	0
C63	0	0	0	0.103842	0.145879	0	0	0	0.20555	0.161421	0	0.447928	0	0.107991	0	0.183824	0.0863558	0.127877	0.0922509	0.114548	0	0.107817	0	0.125628	0.1221	0.0435161	0.0979624	0.0406174	0	0.0248016	0.113379	0.0339328	0.0978474	0	0.111111	0	0	0	0	0	0	0.118483	0.434783	0	0	0	0	0	0
C56	0	0	0.0579039	0.259605	0	0	0	0	0.4111	0	0	0	0.123609	0.215983	0.350877	0	0	0.127877	0	0.114548	0.384615	0	0.0650195	0.335008	0.0610501	0.326371	0	0	0.166168	0	0	0.0339328	0	0	0.0555556	0.0633312	0	0	0	0	0	0.0592417	0	0	0	0	0	0	0
C75	0	0.118203	0	0.0519211	0.145879	0	0	0	0.102775	0	0.337838	0	0	0	0	0.183824	0.518135	0.127877	0.184502	0.229095	0.192308	0.0539084	0.0650195	0.41876	0	0.0217581	0.0195925	0	0	0	0	0	0	0	0.111111	0	0	0	0	0	0	0.236967	0	0	0	0	0	0	0
C59	0	0	0	0.103842	0.0729395	0	0	0	0	0	0	0	0	0	0	0	0	0.127877	0	0	0.576923	0.107817	0.0650195	0	0.671551	0.152306	0.039185	0	0.299103	0	0	0.135731	0	0	0	0.253325	0.248756	0	0	0.195122	0	0.0592417	0	0	0	0	0	0	0
C60	0	0	0	0	0	0	2.09102	1.00532	0	0	0	0	0	0	0	0	0	0	0	0	0	0	0	0	0	0	0	0	0	0	0	0	0	0	0	0	0	0	0	0	0	0	0	0	0	0	0	0	0
N144	0	0	0	0	0	0.119904	0	0	0	0	0	0	0	0	0	0	0	0	0	0	0	0	0	0	0	0	0	0	0	0.223214	0	0	0	0	0	0	0	0	0	0	0	0	0	0	0	0	0	0	0
C84	0.418994	0	0	0	0	0	0	0	0	0	0	0.111982	0.247219	0	0	0	0.0863558	0.255754	0.0922509	0	0	0.0539084	0	0	0	0.0435161	0.0979624	0.0406174	0.0997009	0	0	0.0678656	0	0.0905797	0.0555556	0.126662	0.746269	0	0	0.292683	0	0.0592417	0	0	0	0	0	0	0
J47	0	0	0	0	0	0	0	0	0	0	0	0	0	0	0	0	0	0	0	0	0	0	0	0	0	0	0	0	0	0	0	0	0	0	0	0	0	0	0	0	0	0	0	0	0	0	0	0	0
C61	0	0	0.0579039	0	0.0729395	0	0	0	0	0.322841	0	0	0.123609	0.107991	0.116959	0	0	0	0	0.114548	0	0.0539084	0.975293	0	0	0	0.215517	0.203087	0.0332336	0	0	0	0	0.0905797	0.222222	0.126662	0	0	0	0.097561	0	0	0	0	0	0	0	0	0
C80	0	0.35461	0	0.0519211	0	0	0.0615006	0.0591366	0	0.0807103	0	0.223964	0	0	0.233918	0	0.604491	0	0.184502	0.114548	0	0.0539084	0	0.041876	0	0	0.0587774	0	0	0.0744048	0.0377929	0.0678656	0.195695	0.0905797	0.111111	0	0	0	0	0.097561	0	0	0.0869565	0	0	0	0	0	0
C58	0	0	0.115808	0	0.218818	0	0	0	0.4111	0.161421	0	0	0.123609	0	0.116959	0	0	0	0	0.114548	0.192308	0.269542	0.130039	0	0.1221	0.152306	0.254702	0	0.0664673	0	0	0.0678656	0	0.0905797	0	0	0	0	0	0	0	0	0.26087	0	0	0	0	0	0
C50	0	0	0.115808	0	0.0729395	0	0	0	0.308325	0	0	0	0	0	0	0	0	0.255754	0	0	0	0	0	0.0837521	0	0.195822	0.0195925	1.38099	0.0332336	0	0	0.0678656	0	0	0.0555556	0.0633312	0	0	0	0.195122	0	0	0	0	0	0	0	0	0
C79	0	0	0	0	0	0	0	0	0	0	0	0.111982	0	0	0.467836	0.183824	0	0.255754	0	0	0.192308	0	0	0.335008	0.1221	0.0217581	0.0783699	0.0406174	0	0	0.0188964	0.135731	0.391389	0.271739	0.0555556	0	0	0	0	0.097561	0	0.0592417	0	0	0	0	0	0	0
C72	0	0	0	0	0.0729395	0	0	0	0	0	0	0	0.247219	0.323974	0	0	0	0.127877	0.276753	0.229095	0.192308	0	0	0	0	0.0217581	0.15674	0.16247	0	0	0	0.101798	0	0.0905797	0.222222	0.189994	0	0	0	0.097561	0	0.0592417	0.173913	0	0	0	0	0	0
J46	0	0	0	0	0	0	0	0	0	0	0	0	0	0	0	0	0	0	0	0	0	0	0	0	0	0	0	0	0	0	0	0	0	0	0	0	0	0	0	0	0	0	0	0	0	0	0	0	0
J19	0	0	0	0	0	0	0	0	0	0	0	0	0	0	0	0	0	0	0	0	0	0	0	0	0	0	0	0	0	0	0	0	0	0	0	0	0	0	0	0	0	0	0	0	0	0	0	0	0
C92	0	0	0	0	0	0	0	0	0	0	0	0	0	0	0	0	0	0	0	0	0	0	0	0	0	0	0	0	0	0	0	0	0	0	0	0	0	0	0	0	2.71248	0	0	0	0	0	0	0	0
C57	0	0	0	2.54413	0	0	0	0	0	0	0	0	0	0	0	0	0	0	0	0	0	0	0	0	0	0	0	0	0.166168	0	0	0	0	0	0	0	0	0	0	0	0	0	0	0	0	0	0	0	0
C67	0	0.118203	0.173712	0	0	0.239808	0	0	0.4111	0.242131	0	0	0.247219	0	0	0	0	0	0.0922509	0	0	0.0539084	0.0650195	0	0.1221	0.10879	0.15674	0.0406174	0.0332336	0	0	0.135731	0	0	0.111111	0	0.248756	0.0997009	0	0	0	0	0	0	0	0	0	0	0
C82	0	0	0.231616	0	0	0	0	0	0	0.0807103	0	0	0.123609	0.215983	0.116959	0	0	0	0	0.114548	0	0.215633	0.390117	0	0	0.0217581	0.039185	0.0406174	0	0	0	0	0	0.0905797	0	0.0633312	0	0	0	0.780488	0	0.118483	0	0	0	0	0	0	0
C86	0	0	0	0.103842	0.218818	0	0.123001	0.0591366	0.20555	0	0	0.223964	0	0	0.116959	0	0.431779	0.255754	0.369004	0	0	0	0.0650195	0.167504	0	0	0	0	0	0	0.0188964	0	0	0	0.166667	0	0	0	0	0	0	0.0592417	0	0	0	0	0	0	0
C64	0	0	0	0.778816	0	0	0	0	0	0	0	0	0	0	0	0	0	0	0	0	0.769231	0	0	0	0	0	0	0	0.997009	0.0248016	0	0	0	0	0	0	0	0	0	0	0	0	0	0	0	0	0	0	0
C70	0	0	0	0.0519211	0	0	0.307503	1.24187	0	0	0	0.111982	0	0	0	0	0	0	0	0	0	0	0.0650195	0	0	0.0217581	0.0195925	0	0	0.0744048	0	0.0339328	0.195695	0	0	0.0633312	0	0	0	0	0.361664	0	0	0	0	0	0	0	0
C74	0	0	0.115808	0.103842	0	0	0	0	0.102775	0.0807103	0	0	0	0	0	0	0	0	0	0	0.576923	0.107817	0.130039	0.125628	0.1221	0.152306	0.0195925	0.121852	0.0997009	0	0	0	0	0.181159	0.222222	0	0	0	0	0.195122	0	0.0592417	0	0	0	0	0	0	0
C76	0.139665	0.236407	0.0579039	0	0	0	0	0	0	0.0807103	0	0	0	0.107991	0	0	0	0.127877	0	0.114548	0	0.107817	0	0.0837521	0.0610501	0.10879	0.176332	0.0406174	0.0664673	0	0	0	0	0.181159	0.111111	0	0	0.199402	0.268456	0.097561	0	0.0592417	0.0869565	0	0	0	0	0	0
C66	0	0	0.0579039	0	0	0	0	0	0.102775	0	0	0	0	0.431965	0	0	0	0	0	0.114548	0	0	0.0650195	0.125628	0.1221	0.217581	0	0	0.232635	0	0	0.0339328	0	0	0.166667	0.50665	0	0	0	0.097561	0	0.236967	0	0	0	0	0	0	0
J76	0	0	0	0	0	0	0	0	0	0	0	0	0	0	0	0	0	0	0	0	0	0	0	0	0	0	0	0	0	0	0	0	0	0	0	0	0	0	0	0	0	0	0	0	0	0	0	0	0
J18	0	0	0	0	0	0	0	0	0	0	0	0	0	0	0	0	0	0	0	0	0	0	0	0	0	0	0	0	0	0	0	0	0	0	0	0	0	0	0	0	0	0	0	0	0	0	0	0	0
C54	0	0	0	0.0519211	0.0729395	0	0.430504	0.591366	0	0	0	0.223964	0	0	0	0	0	0	0	0	0	0	0	0.251256	0	0.0652742	0	0	0	0.496032	0.0377929	0.169664	0	0	0	0	0	0	0	0	0	0.0592417	0	0	0	0	0	0	0
J66	0	0	0	0	0	0	0	0	0	0	0	0	0	0	0	0	0	0	0	0	0	0	0	0	0	0	0	0	0	0	0	0	0	0	0	0	0	0	0	0	0	0	0	0	0	0	0	0	0
P42	0	0	0	0	0	0	0	0	0	0	0	0	0	0	0	0	0	0	0	0	0	0	0	0	0	0	0	0	0	0	0	0	0	0	0	0	0	0	0	0	0	0	0	0	0	0	0	0	0
J22	0	0	0	0	0	0	0	0	0	0	0	0	0	0	0	0	0	0	0	0	0	0	0	0	0	0	0	0	0	0	0	0	0	0	0	0	0	0	0	0	0	0	0	0	0	0	0	0	0
J243	0	0	0	0	0	0	0	0	0	0	0	0	0	0	0	0	0	0	0	0	0	0	0	0	0	0	0	0	0	0	0	0	0	0	0	0	0	0	0	0	0	0	0	0	0	0	0	0	0
J14	0	0	0	0	0	0	0	0	0	0	0	0	0	0	0	0	0	0	0	0	0	0	0	0	0	0	0	0	0	0	0	0	0	0	0	0	0	0	0	0	0	0	0	0	0	0	0	0	0
J44	0	0	0	0	0	0	0	0	0	0	0	0	0	0	0	0	0	0	0	0	0	0	0	0	0	0	0	0	0	0	0	0	0	0	0	0	0	0	0	0	0	0	0	0	0	0	0	0	0
J225	0	0	0	0	0	0	0	0	0	0	0	0	0	0	0	0	0	0	0	0	0	0	0	0	0	0	0	0	0	0	0	0	0	0	0	0	0	0	0	0	0	0	0	0	0	0	0	0	0
P30	0	0	0	0.0519211	0	0.479616	0	0	0	0	0	0	0	0	0	0	0	0	0	0	0	0	0	0	0	0	0	0	0	0.297619	0	0.135731	0	0	0	0	0	1.19641	0	0	0	0	0	0	0	0	0	0	0
C96	0	0	0.115808	0.0519211	0.145879	0	0	0	0	0.242131	0	0	0.247219	0	0	0	0	0	0	0	0	0	0	0	0.1221	0.0217581	0.0979624	0	0.0332336	0	0	0	0	0	0	0	0	0	0.805369	0	0.0904159	0	0.173913	0	0	0	0	0	0
J285	0	0	0	0	0	0	0	0	0	0	0	0	0	0	0	0	0	0	0	0	0	0	0	0	0	0	0	0	0	0	0	0	0	0	0	0	0	0	0	0	0	0	0	0	0	0	0	0	0
C95	0	0	0	0	0	0	0.0615006	0	0	0.0807103	0.563063	0	0	0	0	0	0	0	0	0	0	0	0.195059	0	0	0	0.254702	0.0406174	0	0	0	0	0	0	0	0	0.746269	0	0.134228	0	0	0	0	0	0	0	0	0	0
C78	0	0	0.0579039	0.0519211	0	0	0	0	0	0	0	0	0	0.107991	0	0	0	0	0	0.114548	0	0.107817	0.0650195	0.167504	0.1221	0.261097	0.0195925	0.121852	0.0664673	0	0	0.0339328	0	0.0905797	0.0555556	0.0633312	0.248756	0	0	0.195122	0	0.118483	0	0	0	0	0	0	0
P20	0	0	0	0	0	0	0	0	0	0	0	0	0	0	0	0	0	0	0	0	0	0	0	0	0	0	0	0	0	0	0	0	0	0	0	0	0	0	0	0	0	0	0	0	0	0	0	0	0
J133	0	0	0	0	0	0	0	0	0	0	0	0	0	0	0	0	0	0	0	0	0	0	0	0	0	0	0	0	0	0	0	0	0	0	0	0	0	0	0	0	0	0	0	0	0	0	0	1.98537	0
C69	0	0	0	0.726895	0	0	0	0	0	0	0	0	0	0	0	0	0	0	0	0	0.384615	0	0	0	0	0	0	0	0.864074	0	0	0	0	0	0	0	0	0	0	0	0	0	0	0	0	0	0	0	0
J86	0	0	0	0	0	0	0	0	0	0	0	0	0	0	0	0	0	0	0	0	0	0	0	0	0	0	0	0	0	0	0	0	0	0	0	0	0	0	0	0	0	0	0	0	0	0	0	0	0
C83	0	0.236407	0.0579039	1.34995	0	0	0	0.0591366	0	0	0	0	0	0	0	0	0.172712	0	0	0	0	0	0	0	0	0.0435161	0	0	0.0332336	0	0	0	0	0	0	0	0	0	0	0	0	0	0	0	0	0	0	0	0
C88	0	0.118203	0	0	0.0729395	0	0	0.0591366	0.308325	0	0	0.111982	0	0	0.116959	0	0.172712	0	0	0	0	0.0539084	0.195059	0.0837521	0.1221	0.0652742	0.0783699	0.0406174	0	0	0.0377929	0.0678656	0.0978474	0	0	0	0	0	0	0	0	0.118483	0	0	0	0	0	0	0
C89	0	0	0	0	0.0729395	0	0.0615006	0	0.20555	0.0807103	0	0	0	0.215983	0	0	0	0.127877	0.184502	0	0	0.0539084	0	0.041876	0.0610501	0.0435161	0.0587774	0.0406174	0.0332336	0	0.188964	0	0	0	0	0	0.248756	0	0	0.097561	0	0	0.0869565	0	0	0	0	0	0
C87	0	0	0.0579039	0.103842	0.291758	0	0	0	0	0.0807103	0	0.111982	0.123609	0	0	0	0	0	0	0	0	0.107817	0	0	0	0.0217581	0.0195925	0.0406174	0.132935	0.0248016	0.113379	0	0.0978474	0	0	0	0	0.0997009	0	0.292683	0	0	0.173913	0	0	0	0	0	0
P24	0	0	0	0	0	0	0.676507	0.17741	0	0	0	0	0	0	0	0	0	0	0	0	0	0	0	0	0	0	0	0	0	0.14881	0	0.0339328	0	0	0.0555556	0	0.497512	0.299103	0	0	0	0	0	0	0	0	0	0	0
P35	0	0	0	0	0	0	0	0	0	0	0	0	0	0	0	0	0	0	0	0	0	0	0	0	0	0	0	0	0	0	0	0	0	0	0	0	0	0	0	0	0	0	0	0	0	0	0	0	0
P40	0	0	0	0	0	0	0	0	0	0	0	0	0	0	0	0	0	0	0	0	0	0	0	0	0	0	0	0	0	0	0	0	0	0	0	0	0	0	0	0	0	0	0	0	0	0	0	0	0
C105	0	0	0	0.207684	0	0	0	0	0	0	0.225225	0	0	0	0	0.183824	0	0	0	0	0	0	0	0.167504	0	0	0	0	0	0	0	0.101798	0	0	0	0.0633312	0	0.897308	0	0	0	0	0	0	0	0	0	0	0
C99	0	0	0	0.0519211	0.218818	0	0	0	0.102775	0	0.45045	0	0	0	0	0	0	0	0	0	0	0	0	0.293132	0	0	0.0587774	0	0	0	0	0.0678656	0	0	0	0	0	0.598205	0	0	0	0	0	0	0	0	0	0	0
C91	0.139665	0	0.115808	0	0.0729395	0	0	0	0.20555	0	0	0	0.123609	0	0	0	0	0	0	0.343643	0	0	0	0.251256	0.1221	0.0652742	0	0	0.166168	0	0	0.0339328	0	0	0.111111	0	0	0	0	0	0	0.0592417	0	0	0	0	0	0	0
C71	0	0	0	0	0	0	0	0	0	0	0	0	0	0.107991	0	0	0	0	0	0	0	0	0	0	0	0	0	1.54346	0	0	0	0	0	0	0	0	0	0	0	0.097561	0	0.0592417	0	0	0	0	0	0	0
J217	0	0	0	0	0	0	0	0	0	0	0	0	0	0	0	0	0	0	0	0	0	0	0	0	0	0	0	0	0	0	0	0	0	0	0	0	0	0	0	0	0	0	0	0	0	0.277136	0.0225175	0.278649	0.159617
C94	0	0	0	0	0	0	1.23001	0.532229	0	0	0	0	0	0	0	0	0	0	0	0	0	0	0	0	0	0	0	0	0	0	0	0	0	0	0	0	0	0	0	0	0	0	0	0	0	0	0	0	0
C100	0.139665	0	0	0	0	0	0.0615006	0	0	0	0	0.335946	0	0	0	0.367647	0	0.127877	0	0	0	0	0	0.125628	0	0	0	0	0	0.223214	0.0188964	0.101798	0.0978474	0	0	0	0	0	0	0	0	0.0592417	0.0869565	0	0	0	0	0	0
P38	0	0	0	0	0	0	0	0	0	0	0	0	0	0	0	0	0	0	0	0	0	0	0	0	0	0	0	0	0	0	0	0	0	0	0	0	0	0	0	0	0	0	0	0	0	0	0	0	0
J43	0	0	0	0	0	0	0	0	0	0	0	0	0	0	0	0	0	0	0	0	0	0	0	0	0	0	0	0	0	0	0	0	0	0	0	0	0	0	0	0	0	0	0	0	0	0	0	0	0
C111	0	0.236407	0	0	0	0	0	0	0.102775	0	0	0	0	0	0	0	0	0.127877	0	0	0.192308	0.107817	0.0650195	0	0.1221	0.0435161	0	0	0.132935	0	0	0	0	0	0	0	0	0	0.268456	0	0	0.0592417	0.26087	0	0	0	0	0	0
C90	0	0	0	0	0	0	0	0	0	0.161421	0	0.111982	0	0	0	0	0.172712	0	0	0	0	0.377358	0.260078	0.0837521	0	0.0217581	0.0195925	0	0	0	0.113379	0	0.0978474	0	0.0555556	0	0	0	0	0	0	0.0592417	0.173913	0	0	0	0	0	0
J123	0	0	0	0	0	0	0	0	0	0	0	0	0	0	0	0	0	0	0	0	0	0	0	0	0	0	0	0	0	0	0	0	0	0	0	0	0	0	0	0	0	0	0	0	0	0	0	0	0
J59	0	0	0	0	0	0	0	0	0	0	0	0	0	0	0	0	0	0	0	0	0	0	0	0	0	0	0	0	0	0	0	0	0	0	0	0	0	0	0	0	0	0	0	0	0	0	0	0	0
C106	0.139665	0.118203	0	0.0519211	0.0729395	0	0	0	0.308325	0	0	0	0	0	0.116959	0	0	0.127877	0	0	0	0	0	0.041876	0.0610501	0.0217581	0.039185	0.0406174	0.0332336	0	0	0	0	0	0.166667	0.0633312	0	0	0	0	0	0.177725	0	0	0	0	0	0	0
J231	0	0	0	0	0	0	0	0	0	0	0	0	0	0	0	0	0	0	0	0	0	0	0	0	0	0	0	0	0	0	0	0	0	0	0	0	0	0	0	0	0	0	0	0	0	0	0	0	0
J287	0	0	0	0	0	0	0	0	0	0	0	0	0	0	0	0	0	0	0	0	0	0	0	0	0	0	0	0	0	0	0	0	0	0	0	0	0	0	0	0	0	0	0	0	0	0	0	0	0
C101	0	0	0	0	0	0	0.492005	1.06446	0	0	0	0	0	0	0	0	0	0	0	0	0	0	0	0	0	0	0	0	0	0	0	0	0	0	0	0	0	0	0	0	0	0	0	0	0	0	0	0	0
P72	0	0	0	0	0	0	0	0	0	0	0	0	0	0	0	0	0	0	0	0	0	0	0	0	0	0	0	0	0	0	0	0	0	0	0	0	0	0	0	0	0	0	0	0	0	0	0	0	0
J241	0	0	0	0	0	0	0	0	0	0	0	0	0	0	0	0	0	0	0	0	0	0	0	0	0	0	0	0	0	0	0	0	0	0	0	0	0	0	0	0	0	0	0	0	0	0.138568	0	0.208986	0.0266028
C110	0.139665	0	0	0.103842	0.0729395	0	0	0	0.102775	0.242131	0.337838	0	0	0	0.116959	0	0	0	0.0922509	0	0	0	0	0.041876	0	0.0217581	0	0	0.0332336	0	0.0377929	0.0678656	0	0	0.0555556	0.0633312	0	0	0	0	0	0	0	0	0	0	0	0	0
C98	0	0	0	0	0.145879	0	0	0	0.20555	0.0807103	0	0	0	0	0	0	0	0.255754	0	0	0	0	0.130039	0.125628	0.0610501	0.0652742	0.039185	0.0812348	0.0664673	0	0	0.0339328	0	0	0.166667	0	0	0	0	0	0	0.0592417	0	0	0	0	0	0	0
J40	0	0	0	0	0	0	0	0	0	0	0	0	0	0	0	0	0	0	0	0	0	0	0	0	0	0	0	0	0	0	0	0	0	0	0	0	0	0	0	0	0	0	0	0	0	0	0	0	0
J60	0	0	0	0	0	0	0	0	0	0	0	0	0	0	0	0	0	0	0	0	0	0	0	0	0	0	0	0	0	0	0	0	0	0	0	0	0	0	0	0	0	0	0	0	0	0	0	0	0
C103	0	0	0	0	0	0	0	0.17741	0	0	0	0.447928	0	0	0	0	0.259067	0	0	0	0	0	0	0	0	0	0	0	0	0.173611	0.0944822	0	0.293542	0	0	0	0	0	0	0	0	0	0	0	0	0	0	0	0
C97	0.139665	0.118203	0	0	0	0	0	0	0.102775	0	0	0.111982	0	0	0.116959	0	0	0.127877	0	0	0	0.161725	0	0	0	0	0	0	0.166168	0.0992063	0.113379	0.0339328	0	0	0.0555556	0	0	0	0	0.097561	0	0	0	0	0	0	0	0	0
P25	0	0	0	0	0	0	0	0	0	0	0	0	0	0	0	0	0	0	0	0	0	0	0	0	0	0	0	0	0	0	0	0	0	0	0	0	0	0	0	0	0	0	0	0	0.3367	0	0	0	0
J61	0	0	0	0	0	0	0	0	0	0	0	0	0	0	0	0	0	0	0	0	0	0	0	0	0	0	0	0	0	0	0	0	0	0	0	0	0	0	0	0	0	0	0	0	0	0	0	0	0
C104	0	0	0	0	0	0	0	0	0	0	0	0	0	0	0.116959	0.367647	0	0	0	0	0	0.0539084	0.0650195	0.0837521	0.1221	0.0217581	0.0587774	0.0406174	0.0332336	0.0248016	0.0377929	0.0339328	0	0	0.0555556	0.0633312	0	0	0	0	0.0904159	0.0592417	0.0869565	0	0	0	0	0	0
J83	0	0	0	0	0	0	0	0	0	0	0	0	0	0	0	0	0	0	0	0	0	0	0	0	0	0	0	0	0	0	0	0	0	0	0	0	0	0	0	0	0	0	0	0	0	1.01617	0	0	0
C102	0	0	0	0.207684	0	0	0	0	0	0	0	0	0	0	0	0	0	0	0	0	0.576923	0	0	0	0	0	0	0	0.598205	0	0	0	0	0	0	0	0	0	0	0	0	0	0	0	0	0	0	0	0
C108	0	0.118203	0	0	0	0	0	0.118273	0	0	0	0.111982	0	0	0	0	0	0	0	0	0	0	0.0650195	0.041876	0.0610501	0.0217581	0.0587774	0.0812348	0.0332336	0	0.0188964	0.0678656	0.0978474	0.0905797	0	0	0	0	0.134228	0.195122	0	0.0592417	0	0	0	0	0	0	0
C93	0	0.118203	0	0	0	0	0	0	0	0.0807103	0	0	0	0.107991	0	0	0	0	0	0	0	0	0	0	0.1221	0.0435161	0.176332	0.0406174	0.132935	0	0	0.0678656	0	0.181159	0.111111	0	0	0	0	0.097561	0	0	0.0869565	0	0	0	0	0	0
J49	0	0	0	0	0	0	0	0	0	0	0	0	0	0	0	0	0	0	0	0	0	0	0	0	0	0	0	0	0	0	0	0	0	0	0	0	0	0	0	0	0	0	0	0	0	0	0	0	0
C112	0	0.118203	0	0.155763	0.0729395	0	0	0	0	0.0807103	0	0.111982	0.123609	0	0	0	0.0863558	0	0.184502	0.114548	0	0	0.0650195	0.041876	0	0	0.0587774	0.0406174	0.0332336	0	0	0.0678656	0	0	0	0	0	0	0	0	0	0	0	0	0	0	0	0	0
J37	0	0	0	0	0	0	0	0	0	0	0	0	0	0	0	0	0	0	0	0	0	0	0	0	0	0	0	0	0	0	0	0	0	0	0	0	0	0	0	0	0	0	0	0	0	0	0	0	0
C109	0	0	0	0	0	0	0.246002	0.473093	0	0	0	0.111982	0	0	0	0.183824	0	0	0	0	0	0	0	0	0	0	0	0	0	0.0248016	0.0944822	0	0.195695	0	0	0	0	0	0	0	0	0	0	0	0	0	0	0	0
J24	0	0	0	0	0	0	0	0	0	0	0	0	0	0	0	0	0	0	0	0	0	0	0	0	0	0	0	0	0	0	0	0	0	0	0	0	0	0	0	0	0	0	0	0	0	0	0	0	0
N65	0	0	0	0	0	0	0	0	0	0	0	0	0	0	0	0	0	0	0	0	0	0	0	0	0	0	0	0	0	0	0	0	0	0	0	0	0	0	0	0	0	0	0	0	0	0	0	0	0
J282	0	0	0	0	0	0	0	0	0	0	0	0	0	0	0	0	0	0	0	0	0	0	0	0	0	0	0	0	0	0	0	0	0	0	0	0	0	0	0	0	0	0	0	0	0	0	0	0	0
P14	0	0	0	0	0	0	0	0	0	0	0	0	0	0	0	0	0	0	0	0	0	0	0	0	0	0	0	0	0	0	0	0	0	0	0	0	0	0	0	0	0	0	0	0	0	0	0	0	0
J262	0	0	0	0	0	0	0	0	0	0	0	0	0	0	0	0	0	0	0	0	0	0	0	0	0	0	0	0	0	0	0	0	0	0	0	0	0	0	0	0	0	0	0	0	0	0	0	0	0
C107	0	0.118203	0.0579039	0	0.0729395	0	0	0	0	0.161421	0.112613	0	0.123609	0	0	0	0	0	0	0	0	0	0.0650195	0	0.0610501	0.0870322	0.117555	0	0.0664673	0	0	0.0339328	0	0	0.0555556	0	0	0	0	0	0	0	0	0	0	0	0	0	0
J53	0	0	0	0	0	0	0	0	0	0	0	0	0	0	0	0	0	0	0	0	0	0	0	0	0	0	0	0	0	0	0	0	0	0	0	0	0	0	0	0	0	0	0	0	0	0	0	0	0
P50	0	0	0	0	0	0	0	0	0	0	0	0	0	0	0	0	0	0	0	0	0	0	0	0	0	0	0	0	0	0	0	0	0	0	0	0	0	0	0	0	0	0	0	0	0	0	0	0	0
J286	0	0	0	0	0	0	0	0	0	0	0	0	0	0	0	0	0	0	0	0	0	0	0	0	0	0	0	0	0	0	0	0	0	0	0	0	0	0	0	0	0	0	0	0	0	0	0	0	0
J51	0	0	0	0	0	0	0	0	0	0	0	0	0	0	0	0	0	0	0	0	0	0	0	0	0	0	0	0	0	0	0	0	0	0	0	0	0	0	0	0	0	0	0	0	0	0	0	0	0
J272	0	0	0	0	0	0	0	0	0	0	0	0	0	0	0	0	0	0	0	0	0	0	0	0	0	0	0	0	0	0	0	0	0	0	0	0	0	0	0	0	0	0	0	0	0	0	0	0	0
J289	0	0	0	0	0	0	0	0	0	0	0	0	0	0	0	0	0	0	0	0	0	0	0	0	0	0	0	0	0	0	0	0	0	0	0	0	0	0	0	0	0	0	0	0	0	0	0	0	0
J234	0	0	0.0579039	0	0	0	0	0.0591366	0	0.0807103	0.112613	0.111982	0	0	0.116959	0	0	0	0	0	0	0	0	0.041876	0	0.0652742	0	0.0406174	0.0332336	0	0.0944822	0	0.0978474	0	0	0.0633312	0	0	0	0	0	0	0	0	0	0	0	0	0
J55	0	0	0	0	0	0	0	0	0	0	0	0	0	0	0	0	0	0	0	0	0	0	0	0	0	0	0	0	0	0	0	0	0	0	0	0	0	0	0	0	0	0	0	0	0	0	0	0	0
J26	0	0	0	0	0	0	0	0	0	0	0	0	0	0	0	0	0	0	0	0	0	0	0	0	0	0	0	0	0	0	0	0	0	0	0	0	0	0	0	0	0	0	0	0	0	0	0	0	0
J207	0	0	0	0	0	0	0	0	0	0	0	0	0	0	0	0	0	0	0	0	0	0	0	0	0	0	0	0	0	0	0	0	0	0	0	0	0	0	0	0	0	0	0	0	0	0	0	0	0
J274	0	0	0	0	0	0	0	0	0	0	0	0	0	0	0	0	0	0	0	0	0	0	0	0	0	0	0	0	0	0	0	0	0	0	0	0	0	0	0	0	0	0	0	0	0	0	0	0	0
J50	0	0	0	0	0	0	0	0	0	0	0	0	0	0	0	0	0	0	0	0	0	0	0	0	0	0	0	0	0	0	0	0	0	0	0	0	0	0	0	0	0	0	0	0	0	0	0	0	0
J246	0	0	0	0	0	0	0	0	0	0	0	0	0	0	0	0	0	0	0	0	0	0	0	0	0	0	0	0	0	0	0	0	0	0	0	0	0	0	0	0	0	0	0	0	0	0.138568	0	0	0
J202	0	0	0	0	0	0	0	0	0	0	0	0	0	0	0	0	0	0	0	0	0	0	0	0	0	0	0	0	0	0	0	0	0	0	0	0	0	0	0	0	0	0	0	0	0	0	0	0	0
J106	0	0	0	0	0	0	0	0	0	0	0	0	0	0	0	0	0	0	0	0	0	0	0	0	0	0	0	0	0	0	0	0	0	0	0	0	0	0	0	0	0	0	0	0	0	0	0	0	0
J80	0	0	0	0	0	0	0	0	0	0	0	0	0	0	0	0	0	0	0	0	0	0	0	0	0	0	0	0	0	0	0	0	0	0	0	0	0	0	0	0	0	0	0	0	0	0	0	0	0
J212	0	0	0	0	0	0	0	0	0	0	0	0	0	0	0	0	0	0	0	0	0	0	0	0	0	0	0	0	0	0	0	0	0	0	0	0	0	0	0	0	0	0	0	0	0	0	0	0	0
J216	0	0	0	0	0	0	0	0	0	0	0	0	0	0	0	0	0	0	0	0	0	0	0	0	0	0	0	0	0	0	0	0	0	0	0	0	0	0	0	0	0	0	0	0	0	0	0	0	0
J251	0	0	0	0	0	0	0	0	0	0	0	0	0	0	0	0	0	0	0	0	0	0	0	0	0	0	0	0	0	0	0	0	0	0	0	0	0	0	0	0	0	0	0	0	0	0	0	0	0
J32	0	0	0	0	0	0	0	0	0	0	0	0	0	0	0	0	0	0	0	0	0	0	0	0	0	0	0	0	0	0	0	0	0	0	0	0	0	0	0	0	0	0	0	0	0	0	0	0	0
J294	0	0	0	0	0	0	0	0	0	0	0	0	0	0	0	0	0	0	0	0	0	0	0	0	0	0	0	0	0	0	0	0	0	0	0	0	0	0	0	0	0	0	0	0	0	0	0	0	0
P12	0	0	0	0	0	0	0	0	0	0	0	0	0	0	0	0	0	0	0	0	0	0	0	0	0	0	0	0	0	0	0	0	0	0	0	0	0	0	0	0	0	0	0	0	0	0	0	0	0
N82	0	0	0	0	0	0	0	0	0	0	0	0	0	0	0	0	0	0	0	0	0	0	0	0	0	0	0	0	0	0	0	0	0	0	0	0	0	0	0	0	0	0	0	0	0	0	0	0	0
J73	0	0	0	0	0	0	0	0	0	0	0	0	0	0	0	0	0	0	0	0	0	0	0	0	0	0	0	0	0	0	0	0	0	0	0	0	0	0	0	0	0	0	0	0	0	0	0	0	0
J104	0	0	0	0	0	0	0	0	0	0	0	0	0	0	0	0	0	0	0	0	0	0	0	0	0	0	0	0	0	0	0	0	0	0	0	0	0	0	0	0	0	0	0	0	0	0	0	0	0
J105	0	0	0	0	0	0	0	0	0	0	0	0	0	0	0	0	0	0	0	0	0	0	0	0	0	0	0	0	0	0	0	0	0	0	0	0	0	0	0	0	0	0	0	0	0	0	0	0	0
J64	0	0	0	0	0	0	0	0	0	0	0	0	0	0	0	0	0	0	0	0	0	0	0	0	0	0	0	0	0	0	0	0	0	0	0	0	0	0	0	0	0	0	0	0	0	0	0	0	0
P39	0	0	0	0	0	0	0	0	0	0	0	0	0	0	0	0	0	0	0	0	0	0	0	0	0	0	0	0	0	0	0	0	0	0	0	0	0	0	0	0	0	0	0	0	0	0	0	0	0
J252	0	0	0	0	0	0	0	0	0	0	0	0	0	0	0	0	0	0	0	0	0	0	0	0	0	0	0	0	0	0	0	0	0	0	0	0	0	0	0	0	0	0	0	0	0	0	0	0	0
J228	0	0	0	0	0	0	0	0	0	0	0	0	0	0	0	0	0	0	0	0	0	0	0	0	0	0	0	0	0	0	0	0	0	0	0	0	0	0	0	0	0	0	0	0	0	0	0	0	0
J103	0	0	0	0	0	0	0	0	0	0	0	0	0	0	0	0	0	0	0	0	0	0	0	0	0	0	0	0	0	0	0	0	0	0	0	0	0	0	0	0	0	0	0	0	0	0	0	0	0
N87	0	0	0	0	0	0	0	0	0	0	0	0	0	0	0	0	0	0	0	0	0	0	0	0	0	0	0	0	0	0	0	0	0	0	0	0	0	0	0	0	0	0	0	0	0	0	0	0	0
J208	0	0	0	0	0	0	0	0	0	0	0	0	0	0	0	0	0	0	0	0	0	0	0	0	0	0	0	0	0	0	0	0	0	0	0	0	0	0	0	0	0	0	0	0	0	0	0	0	0
J218	0	0	0	0	0	0	0	0	0	0	0	0	0	0	0	0	0	0	0	0	0	0	0	0	0	0	0	0	0	0	0	0	0	0	0	0	0	0	0	0	0	0	0	0	0	0	0	0	0
J222	0	0	0	0	0	0	0	0	0	0	0	0	0	0	0	0	0	0	0	0	0	0	0	0	0	0	0	0	0	0	0	0	0	0	0	0	0	0	0	0	0	0	0	0	0	0.600462	0	0.0348311	0
J281	0	0	0	0	0	0	0	0	0	0	0	0	0	0	0	0	0	0	0	0	0	0	0	0	0	0	0	0	0	0	0	0	0	0	0	0	0	0	0	0	0	0	0	0	0	0	0	0	0
P17	0	0	0	0	0	0	0	0	0	0	0	0	0	0	0	0	0	0	0	0	0	0	0	0	0	0	0	0	0	0	0	0	0	0	0	0	0	0	0	0	0	0	0	0	0	0	0	0	0
C113	0	0	0	0	0	0	0.123001	0.0591366	0	0	0	0	0	0	0	0	0	0	0	0	0	0	0	0	0	0	0	0	0	0.446429	0	0	0	0	0	0	0	0	0	0	0	0	0	0	0	0	0	0	0
J182	0	0	0	0	0	0	0	0	0	0	0	0	0	0	0	0	0	0	0	0	0	0	0	0	0	0	0	0	0	0	0	0	0	0	0	0	0	0	0	0	0	0	0	0	0	0	0	0	0
J48	0	0	0	0	0	0	0	0	0	0	0	0	0	0	0	0	0	0	0	0	0	0	0	0	0	0	0	0	0	0	0	0	0	0	0	0	0	0	0	0	0	0	0	0	0	0	0	0	0
J245	0	0	0	0	0	0	0	0	0	0	0	0	0	0	0	0	0	0	0	0	0	0	0	0	0	0	0	0	0	0	0	0	0	0	0	0	0	0	0	0	0	0	0	0	0	0	0	0	0
J293	0	0	0	0	0	0	0	0	0	0	0	0	0	0	0	0	0	0	0	0	0	0	0	0	0	0	0	0	0	0	0	0	0	0	0	0	0	0	0	0	0	0	0	0	0	0	0	0	0
J283	0	0	0	0	0	0	0	0	0	0	0	0	0	0	0	0	0	0	0	0	0	0	0	0	0	0	0	0	0	0	0	0	0	0	0	0	0	0	0	0	0	0	0	0	0	0	0	0	0
J78	0	0	0	0	0	0	0	0	0	0	0	0	0	0	0	0	0	0	0	0	0	0	0	0	0	0	0	0	0	0	0	0	0	0	0	0	0	0	0	0	0	0	0	0	0	0	0	0	0
J42	0	0	0	0	0	0	0	0	0	0	0	0	0	0	0	0	0	0	0	0	0	0	0	0	0	0	0	0	0	0	0	0	0	0	0	0	0	0	0	0	0	0	0	0	0	0	0	0	0
J221	0	0	0	0	0	0	0	0	0	0	0	0	0	0	0	0	0	0	0	0	0	0	0	0	0	0	0	0	0	0	0	0	0	0	0	0	0	0	0	0	0	0	0	0	0	0	0	0	0
J242	0	0	0	0	0	0	0	0	0	0	0	0	0	0	0	0	0	0	0	0	0	0	0	0	0	0	0	0	0	0	0	0	0	0	0	0	0	0	0	0	0	0	0	0	0	0	0	0	0
J227	0	0	0	0	0	0	0	0	0	0	0	0	0	0	0	0	0	0	0	0	0	0	0	0	0	0	0	0	0	0	0	0	0	0	0	0	0	0	0	0	0	0	0	0	0	0	0	0	0
J220	0	0	0	0	0	0	0	0	0	0	0	0	0	0	0	0	0	0	0	0	0	0	0	0	0	0	0	0	0	0	0	0	0	0	0	0	0	0	0	0	0	0	0	0	0	0	0	0	0
J141	0	0	0	0	0	0	0	0	0	0	0	0	0	0	0	0	0	0	0	0	0	0	0	0	0	0	0	0	0	0	0	0	0	0	0	0	0	0	0	0	0	0	0	0	0	0	0	0	0.558659
J120	0	0	0	0	0	0	0	0	0	0	0	0	0	0	0	0	0	0	0	0	0	0	0	0	0	0	0	0	0	0	0	0	0	0	0	0	0	0	0	0	0	0	0	0	0	0	0	0	0
J224	0	0	0	0	0	0	0	0	0	0	0	0	0	0	0	0	0	0	0	0	0	0	0	0	0	0	0	0	0	0	0	0	0	0	0	0	0	0	0	0	0	0	0	0	0	0	0	0	0
J237	0	0	0	0	0	0	0	0	0	0	0	0	0	0	0	0	0	0	0	0	0	0	0	0	0	0	0	0	0	0	0	0	0	0	0	0	0	0	0	0	0	0	0	0	0	0.323326	0	0.139324	0.0266028
J284	0	0	0	0	0	0	0	0	0	0	0	0	0	0	0	0	0	0	0	0	0	0	0	0	0	0	0	0	0	0	0	0	0	0	0	0	0	0	0	0	0	0	0	0	0	0	0	0	0
N105	0	0	0	0	0	0	0	0	0	0	0	0	0	0	0	0	0	0	0	0	0	0	0	0	0	0	0	0	0	0	0	0	0	0	0	0	0	0	0	0	0	0	0	0	0	0	0	0	0
J63	0	0	0	0	0	0	0	0	0	0	0	0	0	0	0	0	0	0	0	0	0	0	0	0	0	0	0	0	0	0	0	0	0	0	0	0	0	0	0	0	0	0	0	0	0	0	0	0	0
J226	0	0	0	0	0	0	0	0	0	0	0	0	0	0	0	0	0	0	0	0	0	0	0	0	0	0	0	0	0	0	0	0	0	0	0	0	0	0	0	0	0	0	0	0	0	0	0	0	0
J209	0	0	0	0	0	0	0	0	0	0	0	0	0	0	0	0	0	0	0	0	0	0	0	0	0	0	0	0	0	0	0	0	0	0	0	0	0	0	0	0	0	0	0	0	0	0	0	0	0
J161	0	0	0	0	0	0	0	0	0	0	0	0	0	0	0	0	0	0	0	0	0	0	0	0	0	0	0	0	0	0	0	0	0	0	0	0	0	0	0	0	0	0	0	0	0	0	0	0	0
J276	0	0	0	0	0	0	0	0	0	0	0	0	0	0	0	0	0	0	0	0	0	0	0	0	0	0	0	0	0	0	0	0	0	0	0	0	0	0	0	0	0	0	0	0.502513	0	0	0	0	0
J100	0	0	0	0	0	0	0	0	0	0	0	0	0	0	0	0	0	0	0	0	0	0	0	0	0	0	0	0	0	0	0	0	0	0	0	0	0	0	0	0	0	0	0	0	0	0	0	0	0
J239	0	0	0	0	0	0	0	0	0	0	0	0	0	0	0	0	0	0	0	0	0	0	0	0	0	0	0	0	0	0	0	0	0	0	0	0	0	0	0	0	0	0	0	0	0	0	0.472866	0	0
J162	0	0	0	0	0	0	0	0	0	0	0	0	0	0	0	0	0	0	0	0	0	0	0	0	0	0	0	0	0	0	0	0	0	0	0	0	0	0	0	0	0	0	0	0	0	0	0	0	0
J102	0	0	0	0	0	0	0	0	0	0	0	0	0	0	0	0	0	0	0	0	0	0	0	0	0	0	0	0	0	0	0	0	0	0	0	0	0	0	0	0	0	0	0	0	0	0	0	0	0
J36	0	0	0	0	0	0	0	0	0	0	0	0	0	0	0	0	0	0	0	0	0	0	0	0	0	0	0	0	0	0	0	0	0	0	0	0	0	0	0	0	0	0	0	0	0	0	0	0	0
J7	0	0	0	0	0	0	0	0	0	0	0	0	0	0	0	0	0	0	0	0	0	0	0	0	0	0	0	0	0	0	0	0	0	0	0	0	0	0	0	0	0	0	0	0	0	0	0	0	0
J39	0	0	0	0	0	0	0	0	0	0	0	0	0	0	0	0	0	0	0	0	0	0	0	0	0	0	0	0	0	0	0	0	0	0	0	0	0	0	0	0	0	0	0	0	0	0	0	0	0
J89	0	0	0	0	0	0	0	0	0	0	0	0	0	0	0	0	0	0	0	0	0	0	0	0	0	0	0	0	0	0	0	0	0	0	0	0	0	0	0	0	0	0	0	0	0	0	0	0	0
J200	0	0	0	0	0	0	0	0	0	0	0	0	0	0	0	0	0	0	0	0	0	0	0	0	0	0	0	0	0	0	0	0	0	0	0	0	0	0	0	0	0	0	0	0	0	0	0	0	0
J247	0	0	0	0	0	0	0	0	0	0	0	0	0	0	0	0	0	0	0	0	0	0	0	0	0	0	0	0	0	0	0	0	0	0	0	0	0	0	0	0	0	0	0	0	0	0	0	0	0
J65	0	0	0	0	0	0	0	0	0	0	0	0	0	0	0	0	0	0	0	0	0	0	0	0	0	0	0	0	0	0	0	0	0	0	0	0	0	0	0	0	0	0	0	0	0	0	0	0	0
J139	0	0	0	0	0	0	0	0	0	0	0	0	0	0	0	0	0	0	0	0	0	0	0	0	0	0	0	0	0	0	0	0	0	0	0	0	0	0	0	0	0	0	0	0	0	0	0	0	0
J288	0	0	0	0	0	0	0	0	0	0	0	0	0	0	0	0	0	0	0	0	0	0	0	0	0	0	0	0	0	0	0	0	0	0	0	0	0	0	0	0	0	0	0	0	0	0	0	0	0
J253	0	0	0	0	0	0	0	0	0	0	0	0	0	0	0	0	0	0	0	0	0	0	0	0	0	0	0	0	0	0	0	0	0	0	0	0	0	0	0	0	0	0	0	0	0	0	0	0	0
J109	0	0	0	0	0	0	0	0	0	0	0	0	0	0	0	0	0	0	0	0	0	0	0	0	0	0	0	0	0	0	0	0	0	0	0	0	0	0	0	0	0	0	0	0	0	0	0	0	0
J273	0	0	0	0	0	0	0	0	0	0	0	0	0	0	0	0	0	0	0	0	0	0	0	0	0	0	0	0	0	0	0	0	0	0	0	0	0	0	0	0	0	0	0	0	0	0	0	0	0
J84	0	0	0	0	0	0	0	0	0	0	0	0	0	0	0	0	0	0	0	0	0	0	0	0	0	0	0	0	0	0	0	0	0	0	0	0	0	0	0	0	0	0	0	0	0	0	0	0	0
N243	0	0	0	0	0	0	0	0	0	0	0	0	0	0	0	0	0	0	0	0	0	0	0	0	0	0	0	0	0	0	0	0	0	0	0	0	0	0	0	0	0	0	0	0	0	0	0	0	0
J93	0	0	0	0	0	0	0	0	0	0	0	0	0	0	0	0	0	0	0	0	0	0	0	0	0	0	0	0	0	0	0	0	0	0	0	0	0	0	0	0	0	0	0	0	0	0	0	0	0
J248	0	0	0	0	0	0	0	0	0	0	0	0	0	0	0	0	0	0	0	0	0	0	0	0	0	0	0	0	0	0	0	0	0	0	0	0	0	0	0	0	0	0	0	0	0	0	0	0	0
P36	0	0	0	0	0	0	0	0	0	0	0	0	0	0	0	0	0	0	0	0	0	0	0	0	0	0	0	0	0	0	0	0	0	0	0	0	0	0	0	0	0	0	0	0	0	0	0	0	0
N108	0	0	0	0	0	0	0	0	0	0	0	0	0	0	0	0	0	0	0	0	0	0	0	0	0	0	0	0	0	0	0	0	0	0	0	0	0	0	0	0	0	0	0	0	0	0	0	0	0
P45	0	0	0	0	0	0	0	0	0	0	0	0	0	0	0	0	0	0	0	0	0	0	0	0	0	0	0	0	0	0	0	0	0	0	0	0	0	0	0	0	0	0	0	0	0	0	0	0	0
J82	0	0	0	0	0	0	0	0	0	0	0	0	0	0	0	0	0	0	0	0	0	0	0	0	0	0	0	0	0	0	0	0	0	0	0	0	0	0	0	0	0	0	0	0	0	0	0	0	0
J213	0	0	0	0	0	0	0	0	0	0	0	0	0	0	0	0	0	0	0	0	0	0	0	0	0	0	0	0	0	0	0	0	0	0	0	0	0	0	0	0	0	0	0	0	0	0	0	0	0
J112	0	0	0	0	0	0	0	0	0	0	0	0	0	0	0	0	0	0	0	0	0	0	0	0	0	0	0	0	0	0	0	0	0	0	0	0	0	0	0	0	0	0	0	0	0.3367	0	0	0	0
J72	0	0	0	0	0	0	0	0	0	0	0	0	0	0	0	0	0	0	0	0	0	0	0	0	0	0	0	0	0	0	0	0	0	0	0	0	0	0	0	0	0	0	0	0	0	0	0	0	0
J67	0	0	0	0	0	0	0	0	0	0	0	0	0	0	0	0	0	0	0	0	0	0	0	0	0	0	0	0	0	0	0	0	0	0	0	0	0	0	0	0	0	0	0	0	0	0	0	0	0
J101	0	0	0	0	0	0	0	0	0	0	0	0	0	0	0	0	0	0	0	0	0	0	0	0	0	0	0	0	0	0	0	0	0	0	0	0	0	0	0	0	0	0	0	0	0	0	0	0	0
J79	0	0	0	0	0	0	0	0	0	0	0	0	0	0	0	0	0	0	0	0	0	0	0	0	0	0	0	0	0	0	0	0	0	0	0	0	0	0	0	0	0	0	0	0	0	0	0	0	0
J194	0	0	0	0	0	0	0	0	0	0	0	0	0	0	0	0	0	0	0	0	0	0	0	0	0	0	0	0	0	0	0	0	0	0	0	0	0	0	0	0	0	0	0	0	0	0	0	0	0
J230	0	0	0	0	0	0	0	0	0	0	0	0	0	0	0	0	0	0	0	0	0	0	0	0	0	0	0	0	0	0	0	0	0	0	0	0	0	0	0	0	0	0	0	0	0	0	0	0	0
J201	0	0	0	0	0	0	0	0	0	0	0	0	0	0	0	0	0	0	0	0	0	0	0	0	0	0	0	0	0	0	0	0	0	0	0	0	0	0	0	0	0	0	0	0	0	0	0	0	0
J266	0	0	0	0	0	0	0	0	0	0	0	0	0	0	0	0	0	0	0	0	0	0	0	0	0	0	0	0	0	0	0	0	0	0	0	0	0	0	0	0	0	0	0	0	0	0	0	0	0
J99	0	0	0	0	0	0	0	0	0	0	0	0	0	0	0	0	0	0	0	0	0	0	0	0	0	0	0	0	0	0	0	0	0	0	0	0	0	0	0	0	0	0	0	0	0	0	0	0	0
J134	0	0	0	0	0	0	0	0	0	0	0	0	0	0	0	0	0	0	0	0	0	0	0	0	0	0	0	0	0	0	0	0	0	0	0	0	0	0	0	0	0	0	0	0	0	0	0	0	0
J144	0	0	0	0	0	0	0	0	0	0	0	0	0	0	0	0	0	0	0	0	0	0	0	0	0	0	0	0	0	0	0	0	0	0	0	0	0	0	0	0	0	0	0	0	0	0	0	0	0
J31	0	0	0	0	0	0	0	0	0	0	0	0	0	0	0	0	0	0	0	0	0	0	0	0	0	0	0	0	0	0	0	0	0	0	0	0	0	0	0	0	0	0	0	0	0	0	0	0	0
J267	0	0	0	0	0	0	0	0	0	0	0	0	0	0	0	0	0	0	0	0	0	0	0	0	0	0	0	0	0	0	0	0	0	0	0	0	0	0	0	0	0	0	0	0	0	0	0	0	0
J265	0	0	0	0	0	0	0	0	0	0	0	0	0	0	0	0	0	0	0	0	0	0	0	0	0	0	0	0	0	0	0	0	0	0	0	0	0	0	0	0	0	0	0	0	0	0	0	0	0
J235	0	0	0	0	0	0	0	0	0	0	0	0	0	0	0	0	0	0	0	0	0	0	0	0	0	0	0	0	0	0	0	0	0	0	0	0	0	0	0	0	0	0	0	0	0	0	0	0	0
J131	0	0	0	0	0	0	0	0	0	0	0	0	0	0	0	0	0	0	0	0	0	0	0	0	0	0	0	0	0	0	0	0	0	0	0	0	0	0	0	0	0	0	0	0	0	0	0	0	0
J264	0	0	0	0	0	0	0	0	0	0	0	0	0	0	0	0	0	0	0	0	0	0	0	0	0	0	0	0	0	0	0	0	0	0	0	0	0	0	0	0	0	0	0	0	0	0	0	0	0
J152	0	0	0	0	0	0	0	0	0	0	0	0	0	0	0	0	0	0	0	0	0	0	0	0	0	0	0	0	0	0	0	0	0	0	0	0	0	0	0	0	0	0	0	0	0	0	0	0	0
J214	0	0	0	0	0	0	0	0	0	0	0	0	0	0	0	0	0	0	0	0	0	0	0	0	0	0	0	0	0	0	0	0	0	0	0	0	0	0	0	0	0	0	0	0	0	0	0	0	0
J69	0	0	0	0	0	0	0	0	0	0	0	0	0	0	0	0	0	0	0	0	0	0	0	0	0	0	0	0	0	0	0	0	0	0	0	0	0	0	0	0	0	0	0	0	0	0	0	0	0
J199	0	0	0	0	0	0	0	0	0	0	0	0	0	0	0	0	0	0	0	0	0	0	0	0	0	0	0	0	0	0	0	0	0	0	0	0	0	0	0	0	0	0	0	0	0	0	0	0	0
J203	0	0	0	0	0	0	0	0	0	0	0	0	0	0	0	0	0	0	0	0	0	0	0	0	0	0	0	0	0	0	0	0	0	0	0	0	0	0	0	0	0	0	0	0	0	0	0	0	0
J263	0	0	0	0	0	0	0	0	0	0	0	0	0	0	0	0	0	0	0	0	0	0	0	0	0	0	0	0	0	0	0	0	0	0	0	0	0	0	0	0	0	0	0	0	0	0	0	0	0
J62	0	0	0	0	0	0	0	0	0	0	0	0	0	0	0	0	0	0	0	0	0	0	0	0	0	0	0	0	0	0	0	0	0	0	0	0	0	0	0	0	0	0	0	0	0	0	0	0	0
J132	0	0	0	0	0	0	0	0	0	0	0	0	0	0	0	0	0	0	0	0	0	0	0	0	0	0	0	0	0	0	0	0	0	0	0	0	0	0	0	0	0	0	0	0	0	0	0	0	0
J270	0	0	0	0	0	0	0	0	0	0	0	0	0	0	0	0	0	0	0	0	0	0	0	0	0	0	0	0	0	0	0	0	0	0	0	0	0	0	0	0	0	0	0	0	0	0	0	0	0
J238	0	0	0	0	0	0	0	0	0	0	0	0	0	0	0	0	0	0	0	0	0	0	0	0	0	0	0	0	0	0	0	0	0	0	0	0	0	0	0	0	0	0	0	0	0	0	0	0	0
J195	0	0	0	0	0	0	0	0	0	0	0	0	0	0	0	0	0	0	0	0	0	0	0	0	0	0	0	0	0	0	0	0	0	0	0	0	0	0	0	0	0	0	0	0	0	0	0	0	0
J189	0	0	0	0	0	0	0	0	0	0	0	0	0	0	0	0	0	0	0	0	0	0	0	0	0	0	0	0	0	0	0	0	0	0	0	0	0	0	0	0	0	0	0	0	0	0	0	0	0
J223	0	0	0	0	0	0	0	0	0	0	0	0	0	0	0	0	0	0	0	0	0	0	0	0	0	0	0	0	0	0	0	0	0	0	0	0	0	0	0	0	0	0	0	0	0	0	0	0	0
J181	0	0	0	0	0	0	0	0	0	0	0	0	0	0	0	0	0	0	0	0	0	0	0	0	0	0	0	0	0	0	0	0	0	0	0	0	0	0	0	0	0	0	0	0	0	0	0	0	0
J146	0	0	0	0	0	0	0	0	0	0	0	0	0	0	0	0	0	0	0	0	0	0	0	0	0	0	0	0	0	0	0	0	0	0	0	0	0	0	0	0	0	0	0	0	0	0	0	0	0
J260	0	0	0	0	0	0	0	0	0	0	0	0	0	0	0	0	0	0	0	0	0	0	0	0	0	0	0	0	0	0	0	0	0	0	0	0	0	0	0	0	0	0	0	0	0	0	0	0	0
J114	0	0	0	0	0	0	0	0	0	0	0	0	0	0	0	0	0	0	0	0	0	0	0	0	0	0	0	0	0	0	0	0	0	0	0	0	0	0	0	0	0	0	0	0	0	0	0	0	0
J196	0	0	0	0	0	0	0	0	0	0	0	0	0	0	0	0	0	0	0	0	0	0	0	0	0	0	0	0	0	0	0	0	0	0	0	0	0	0	0	0	0	0	0	0	0	0	0	0	0
J191	0	0	0	0	0	0	0	0	0	0	0	0	0	0	0	0	0	0	0	0	0	0	0	0	0	0	0	0	0	0	0	0	0	0	0	0	0	0	0	0	0	0	0	0	0	0	0	0	0
J278	0	0	0	0	0	0	0	0	0	0	0	0	0	0	0	0	0	0	0	0	0	0	0	0	0	0	0	0	0	0	0	0	0	0	0	0	0	0	0	0	0	0	0	0	0	0	0	0	0
J210	0	0	0	0	0	0	0	0	0	0	0	0	0	0	0	0	0	0	0	0	0	0	0	0	0	0	0	0	0	0	0	0	0	0	0	0	0	0	0	0	0	0	0	0	0	0	0	0	0
N258	0	0	0	0	0	0	0	0	0	0	0	0	0	0	0	0	0	0	0	0	0	0	0	0	0	0	0	0	0	0	0	0	0	0	0	0	0	0	0	0	0	0	0	0	0	0	0	0	0
J184	0	0	0	0	0	0	0	0	0	0	0	0	0	0	0	0	0	0	0	0	0	0	0	0	0	0	0	0	0	0	0	0	0	0	0	0	0	0	0	0	0	0	0	0	0	0	0	0	0
J156	0	0	0	0	0	0	0	0	0	0	0	0	0	0	0	0	0	0	0	0	0	0	0	0	0	0	0	0	0	0	0	0	0	0	0	0	0	0	0	0	0	0	0	0	0	0	0	0	0
P26	0	0	0	0	0	0	0	0	0	0	0	0	0	0	0	0	0	0	0	0	0	0	0	0	0	0	0	0	0	0	0	0	0	0	0	0	0	0	0	0	0	0	0	0	0	0	0	0	0
J291	0	0	0	0	0	0	0	0	0	0	0	0	0	0	0	0	0	0	0	0	0	0	0	0	0	0	0	0	0	0	0	0	0	0	0	0	0	0	0	0	0	0	0	0	0	0	0	0	0
J171	0	0	0	0	0	0	0	0	0	0	0	0	0	0	0	0	0	0	0	0	0	0	0	0	0	0	0	0	0	0	0	0	0	0	0	0	0	0	0	0	0	0	0	0	0	0	0	0	0
J233	0	0	0	0	0	0	0	0	0	0	0	0	0	0	0	0	0	0	0	0	0	0	0	0	0	0	0	0	0	0	0	0	0	0	0	0	0	0	0	0	0	0	0	0	0	0	0	0	0
J81	0	0	0	0	0	0	0	0	0	0	0	0	0	0	0	0	0	0	0	0	0	0	0	0	0	0	0	0	0	0	0	0	0	0	0	0	0	0	0	0	0	0	0	0	0	0	0	0	0
J150	0	0	0	0	0	0	0	0	0	0	0	0	0	0	0	0	0	0	0	0	0	0	0	0	0	0	0	0	0	0	0	0	0	0	0	0	0	0	0	0	0	0	0	0	0	0	0	0	0
J205	0	0	0	0	0	0	0	0	0	0	0	0	0	0	0	0	0	0	0	0	0	0	0	0	0	0	0	0	0	0	0	0	0	0	0	0	0	0	0	0	0	0	0	0	0	0	0	0	0
J271	0	0	0	0	0	0	0	0	0	0	0	0	0	0	0	0	0	0	0	0	0	0	0	0	0	0	0	0	0	0	0	0	0	0	0	0	0	0	0	0	0	0	0	0	0	0	0	0	0
J138	0	0	0	0	0	0	0	0	0	0	0	0	0	0	0	0	0	0	0	0	0	0	0	0	0	0	0	0	0	0	0	0	0	0	0	0	0	0	0	0	0	0	0	0	0	0	0	0	0
J295	0	0	0	0	0	0	0	0	0	0	0	0	0	0	0	0	0	0	0	0	0	0	0	0	0	0	0	0	0	0	0	0	0	0	0	0	0	0	0	0	0	0	0	0	0	0	0	0	0
J88	0	0	0	0	0	0	0	0	0	0	0	0	0	0	0	0	0	0	0	0	0	0	0	0	0	0	0	0	0	0	0	0	0	0	0	0	0	0	0	0	0	0	0	0	0	0	0	0	0
J54	0	0	0	0	0	0	0	0	0	0	0	0	0	0	0	0	0	0	0	0	0	0	0	0	0	0	0	0	0	0	0	0	0	0	0	0	0	0	0	0	0	0	0	0	0	0	0	0	0
J91	0	0	0	0	0	0	0	0	0	0	0	0	0	0	0	0	0	0	0	0	0	0	0	0	0	0	0	0	0	0	0	0	0	0	0	0	0	0	0	0	0	0	0	0	0	0	0	0	0
J192	0	0	0	0	0	0	0	0	0	0	0	0	0	0	0	0	0	0	0	0	0	0	0	0	0	0	0	0	0	0	0	0	0	0	0	0	0	0	0	0	0	0	0	0	0	0	0	0	0
J255	0	0	0	0	0	0	0	0	0	0	0	0	0	0	0	0	0	0	0	0	0	0	0	0	0	0	0	0	0	0	0	0	0	0	0	0	0	0	0	0	0	0	0	0	0	0	0	0	0
J190	0	0	0	0	0	0	0	0	0	0	0	0	0	0	0	0	0	0	0	0	0	0	0	0	0	0	0	0	0	0	0	0	0	0	0	0	0	0	0	0	0	0	0	0	0	0	0	0	0
J175	0	0	0	0	0	0	0	0	0	0	0	0	0	0	0	0	0	0	0	0	0	0	0	0	0	0	0	0	0	0	0	0	0	0	0	0	0	0	0	0	0	0	0	0	0	0	0	0	0
J257	0	0	0	0	0	0	0	0	0	0	0	0	0	0	0	0	0	0	0	0	0	0	0	0	0	0	0	0	0	0	0	0	0	0	0	0	0	0	0	0	0	0	0	0	0	0	0	0	0
J206	0	0	0	0	0	0	0	0	0	0	0	0	0	0	0	0	0	0	0	0	0	0	0	0	0	0	0	0	0	0	0	0	0	0	0	0	0	0	0	0	0	0	0	0	0	0	0	0	0
J249	0	0	0	0	0	0	0	0	0	0	0	0	0	0	0	0	0	0	0	0	0	0	0	0	0	0	0	0	0	0	0	0	0	0	0	0	0	0	0	0	0	0	0	0	0	0	0	0	0
J259	0	0	0	0	0	0	0	0	0	0	0	0	0	0	0	0	0	0	0	0	0	0	0	0	0	0	0	0	0	0	0	0	0	0	0	0	0	0	0	0	0	0	0	0	0	0	0	0	0
J197	0	0	0	0	0	0	0	0	0	0	0	0	0	0	0	0	0	0	0	0	0	0	0	0	0	0	0	0	0	0	0	0	0	0	0	0	0	0	0	0	0	0	0	0	0	0	0	0	0
J95	0	0	0	0	0	0	0	0	0	0	0	0	0	0	0	0	0	0	0	0	0	0	0	0	0	0	0	0	0	0	0	0	0	0	0	0	0	0	0	0	0	0	0	0	0	0	0	0	0
J154	0	0	0	0	0	0	0	0	0	0	0	0	0	0	0	0	0	0	0	0	0	0	0	0	0	0	0	0	0	0	0	0	0	0	0	0	0	0	0	0	0	0	0	0	0	0	0	0	0
J211	0	0	0	0	0	0	0	0	0	0	0	0	0	0	0	0	0	0	0	0	0	0	0	0	0	0	0	0	0	0	0	0	0	0	0	0	0	0	0	0	0	0	0	0	0	0	0	0	0
J159	0	0	0	0	0	0	0	0	0	0	0	0	0	0	0	0	0	0	0	0	0	0	0	0	0	0	0	0	0	0	0	0	0	0	0	0	0	0	0	0	0	0	0	0	0	0	0	0	0
J129	0	0	0	0	0	0	0	0	0	0	0	0	0	0	0	0	0	0	0	0	0	0	0	0	0	0	0	0	0	0	0	0	0	0	0	0	0	0	0	0	0	0	0	0	0	0	0	0	0
J94	0	0	0	0	0	0	0	0	0	0	0	0	0	0	0	0	0	0	0	0	0	0	0	0	0	0	0	0	0	0	0	0	0	0	0	0	0	0	0	0	0	0	0	0	0	0	0	0	0
J177	0	0	0	0	0	0	0	0	0	0	0	0	0	0	0	0	0	0	0	0	0	0	0	0	0	0	0	0	0	0	0	0	0	0	0	0	0	0	0	0	0	0	0	0	0	0	0	0	0
J193	0	0	0	0	0	0	0	0	0	0	0	0	0	0	0	0	0	0	0	0	0	0	0	0	0	0	0	0	0	0	0	0	0	0	0	0	0	0	0	0	0	0	0	0	0	0	0	0	0
J198	0	0	0	0	0	0	0	0	0	0	0	0	0	0	0	0	0	0	0	0	0	0	0	0	0	0	0	0	0	0	0	0	0	0	0	0	0	0	0	0	0	0	0	0	0	0	0	0	0
J186	0	0	0	0	0	0	0	0	0	0	0	0	0	0	0	0	0	0	0	0	0	0	0	0	0	0	0	0	0	0	0	0	0	0	0	0	0	0	0	0	0	0	0	0	0	0	0	0	0
J140	0	0	0	0	0	0	0	0	0	0	0	0	0	0	0	0	0	0	0	0	0	0	0	0	0	0	0	0	0	0	0	0	0	0	0	0	0	0	0	0	0	0	0	0	0	0	0	0	0
J147	0	0	0	0	0	0	0	0	0	0	0	0	0	0	0	0	0	0	0	0	0	0	0	0	0	0	0	0	0	0	0	0	0	0	0	0	0	0	0	0	0	0	0	0	0	0	0	0	0
J56	0	0	0	0	0	0	0	0	0	0	0	0	0	0	0	0	0	0	0	0	0	0	0	0	0	0	0	0	0	0	0	0	0	0	0	0	0	0	0	0	0	0	0	0	0	0	0	0	0
J275	0	0	0	0	0	0	0	0	0	0	0	0	0	0	0	0	0	0	0	0	0	0	0	0	0	0	0	0	0	0	0	0	0	0	0	0	0	0	0	0	0	0	0	0	0	0	0	0	0
J116	0	0	0	0	0	0	0	0	0	0	0	0	0	0	0	0	0	0	0	0	0	0	0	0	0	0	0	0	0	0	0	0	0	0	0	0	0	0	0	0	0	0	0	0	0	0	0	0	0
J268	0	0	0	0	0	0	0	0	0	0	0	0	0	0	0	0	0	0	0	0	0	0	0	0	0	0	0	0	0	0	0	0	0	0	0	0	0	0	0	0	0	0	0	0	0	0	0	0	0
J137	0	0	0	0	0	0	0	0	0	0	0	0	0	0	0	0	0	0	0	0	0	0	0	0	0	0	0	0	0	0	0	0	0	0	0	0	0	0	0	0	0	0	0	0	0	0	0	0	0
J111	0	0	0	0	0	0	0	0	0	0	0	0	0	0	0	0	0	0	0	0	0	0	0	0	0	0	0	0	0	0	0	0	0	0	0	0	0	0	0	0	0	0	0	0	0	0	0	0	0
J115	0	0	0	0	0	0	0	0	0	0	0	0	0	0	0	0	0	0	0	0	0	0	0	0	0	0	0	0	0	0	0	0	0	0	0	0	0	0	0	0	0	0	0	0	0	0	0	0	0
J74	0	0	0	0	0	0	0	0	0	0	0	0	0	0	0	0	0	0	0	0	0	0	0	0	0	0	0	0	0	0	0	0	0	0	0	0	0	0	0	0	0	0	0	0	0	0	0	0	0
N143	0	0	0	0	0	0	0	0	0	0	0	0	0	0	0	0	0	0	0	0	0	0	0	0	0	0	0	0	0	0	0	0	0	0	0	0	0	0	0	0	0	0	0	0	0	0	0	0	0
J151	0	0	0	0	0	0	0	0	0	0	0	0	0	0	0	0	0	0	0	0	0	0	0	0	0	0	0	0	0	0	0	0	0	0	0	0	0	0	0	0	0	0	0	0	0	0	0	0	0
J250	0	0	0	0	0	0	0	0	0	0	0	0	0	0	0	0	0	0	0	0	0	0	0	0	0	0	0	0	0	0	0	0	0	0	0	0	0	0	0	0	0	0	0	0	0	0	0	0	0
J136	0	0	0	0	0	0	0	0	0	0	0	0	0	0	0	0	0	0	0	0	0	0	0	0	0	0	0	0	0	0	0	0	0	0	0	0	0	0	0	0	0	0	0	0	0	0	0	0	0
J170	0	0	0	0	0	0	0	0	0	0	0	0	0	0	0	0	0	0	0	0	0	0	0	0	0	0	0	0	0	0	0	0	0	0	0	0	0	0	0	0	0	0	0	0	0	0	0	0	0
J178	0	0	0	0	0	0	0	0	0	0	0	0	0	0	0	0	0	0	0	0	0	0	0	0	0	0	0	0	0	0	0	0	0	0	0	0	0	0	0	0	0	0	0	0	0	0	0	0	0
J85	0	0	0	0	0	0	0	0	0	0	0	0	0	0	0	0	0	0	0	0	0	0	0	0	0	0	0	0	0	0	0	0	0	0	0	0	0	0	0	0	0	0	0	0	0	0	0	0	0
J173	0	0	0	0	0	0	0	0	0	0	0	0	0	0	0	0	0	0	0	0	0	0	0	0	0	0	0	0	0	0	0	0	0	0	0	0	0	0	0	0	0	0	0	0	0	0	0	0	0
J261	0	0	0	0	0	0	0	0	0	0	0	0	0	0	0	0	0	0	0	0	0	0	0	0	0	0	0	0	0	0	0	0	0	0	0	0	0	0	0	0	0	0	0	0	0	0	0	0	0
total	100	100	100	100	100	100	100	100	100	100	100	100	100	100	100	100	100	100	100	100	100	100	100	100	100	100	100	100	100	100	100	100	100	100	100	100	100	100	100	100	100	100	100	100	100	99.3533	99.8874	99.6865	100
total nr of epitopes	41	46	58	69	55	12	49	46	55	63	41	42	48	48	57	42	40	56	47	57	42	61	71	71	68	83	86	67	73	59	48	76	42	51	74	57	37	36	32	57	19	74	48	5	8	16	14	17	12
nr of UPVs (freq>0.1)	41	46	43	54	38	12	39	34	55	42	41	42	48	48	57	42	30	56	34	57	42	48	42	51	52	46	44	40	44	37	30	50	26	34	59	38	37	29	32	32	13	49	36	5	8	14	11	14	10
nr of abundant UPVs (freq>5)	6	5	5	5	6	4	4	5	4	4	6	3	6	6	5	6	3	6	5	6	5	5	5	4	4	5	4	5	5	4	3	5	3	5	5	5	6	6	4	5	7	7	5	3	3	3	5	3	4
[truncated: 22 more columns]
