# Supplementary material for: Exploring the alpha‐gliadin locus: the 33‐mer peptide with six overlapping coeliac disease epitopes in Triticum aestivum is derived from a subgroup of Aegilops tauschii
Source: Plant J. 2021 Feb 19;106(1):86–94. doi: 10.1111/tpj.15147 (PMC8248119; doi:10.1111/tpj.15147)
Supplement: Supplementary file 6 — Table S6. List of Aegilops tauschii accessions captured in re‐synthesised hexaploid wheat (SHW). All SHW are available via the NIAB Breeder’s Toolkit (http://www.niab.com/pages/id/419/Breeders__Toolkit). [file TPJ-106-86-s009.xlsx]

## Sheet: Sheet1
Supplementary Table S6. Epitope frequency foe each accession.
	glia-α1a+var	glia-α1b	glia-α2+var	glia-α3	total
Ent-176	0.95257	0.651172	1.59675	0.930272	4.13076
Ent-36	0.922701	0.648728	1.56556	0.907045	4.04403
Ent-408	0.893617	0.585666	1.47256	0.879059	3.83091
Ent-424	0.838515	0.536269	1.36874	0.861831	3.60535
Ent-153	0.937748	0.471974	1.15179	0.927579	3.48909
Ent-417	0.887454	0.440344	1.14699	0.887454	3.36224
Ent-087	0.749606	0.50349	1.25152	0.828192	3.33281
Ent-429	0.886458	0.444707	1.11827	0.879361	3.3288
Ent-179	0.992767	0.172694	1.16546	0.943038	3.27396
Ent-310	0.882609	0.278261	1.15913	0.933043	3.25304
Ent-147	0.974993	0.122373	1.09737	0.985368	3.1801
Ent-090	0.819575	0.306165	1.12539	0.921282	3.17241
Ent-316	0.877069	0.235225	1.10875	0.893617	3.11466
Ent-303	0.93303	0.222367	1.0078	0.949285	3.11248
Ent-274	0.930515	0.182397	0.993631	0.946728	3.05327
Ent-422	0.891275	0.195973	1.07114	0.889933	3.04832
Ent-426	0.959024	0.16	0.923902	0.969756	3.01268
Ent-385	0.932615	0.172507	0.960647	0.939084	3.00485
Ent-93	0.917516	0.132837	0.999216	0.937696	2.98726
Ent-230	0.897498	0.154964	1.01049	0.917676	2.98063
Ent-118	0.949634	0.130788	0.917141	0.96182	2.95938
Ent-112	0.918994	0.121508	0.981844	0.932961	2.95531
Ent-356	0.825646	0.188192	1.00738	0.896679	2.9179
Ent-389	0.884009	0.275901	0.797297	0.949324	2.90653
Ent-400	0.852941	0.246803	0.914322	0.875959	2.89003
Ent-395	0.934769	0.103863	0.868904	0.955035	2.86257
Ent-387	0.822464	0.184783	0.88587	0.96558	2.8587
Ent-388	0.816667	0.202222	0.896111	0.939444	2.85444
Ent-270	0.87689	0.12851	0.87689	0.960043	2.84233
Ent-151	0.888382	0.202251	1.03193	0.690693	2.81326
Ent-323	0.822867	0.183057	0.857227	0.925355	2.78851
Ent-111	0.761029	0.244485	0.887868	0.886029	2.77941
Ent-392	0.862794	0.114957	0.84178	0.94314	2.76267
Ent-248	0.926026	0.160502	0.731931	0.942993	2.76145
Ent-109	0.837342	0.138603	0.861397	0.918671	2.75601
Ent-081	0.860508	0.155196	0.980139	0.741801	2.73764
Ent-398	0.932836	0.10199	0.743781	0.947761	2.72637
Ent-62	0.929286	0.127285	0.709312	0.939513	2.7054
Ent-390	0.762573	0.202339	0.831579	0.876023	2.67251
Ent-131	0.784314	0.123629	0.809904	0.946162	2.66401
Naxos	0.712266	0.37842	0.864125	0.655702	2.61051
Ent-189	0.88861	0.118928	0.670854	0.91206	2.59045
Cadenza	0.805339	0.339637	0.747126	0.688543	2.58065
Ent-113	0.870168	0.0889861	0.749088	0.864333	2.57257
Ent-378	0.807692	0.0923077	0.734615	0.921154	2.55577
Ent-419	0.897308	0.0907278	0.59322	0.936191	2.51745
Ent-53	0.896825	0.0781441	0.630647	0.906593	2.51221
Klaros	0.630354	0.33925	0.961632	0.539271	2.47051
Butt 86	0.787784	0.281748	0.738291	0.638822	2.44664
Quattro	0.610879	0.309987	0.711661	0.778788	2.41132
Ent-72	0.746625	0.103323	0.655244	0.898754	2.40395
Ent-389	0.565101	0.208488	0.781417	0.824887	2.37989
Ent-95	0.796506	0.0698869	0.6074	0.821172	2.29496
Baldus	0.784054	0.23919	0.610597	0.592102	2.22594
Lavett	0.643338	0.176287	0.409091	0.807359	2.03608
Ent-367	0.97482	0	0.0203837	0.970024	1.96523
Combi	0.537151	0.169393	0.424676	0.797887	1.92911
Minaret	0.679464	0.161487	0.47532	0.576478	1.89275
Ent-077	1	0.0201005	0.0301508	0.78392	1.83417
Ent-078	0.996633	0	0.037037	0.575758	1.60943
Primadur	0.641587	0	0.208618	0.690834	1.54104
