# Supplementary material for: Exploring the alpha‐gliadin locus: the 33‐mer peptide with six overlapping coeliac disease epitopes in Triticum aestivum is derived from a subgroup of Aegilops tauschii
Source: Plant J. 2021 Feb 19;106(1):86–94. doi: 10.1111/tpj.15147 (PMC8248119; doi:10.1111/tpj.15147)
Supplement: Supplementary file 8 — Table S8. Reproducibility of 454 sequencing. [file TPJ-106-86-s001.xlsx]

## Sheet: Contents of this file
Contents of this file
Tab 'DNA and peptide seq, originial' contains clusters of similar transcript sequences, protein translation (with name if similar to earlier described peptide) of each clustered sequence, frequency in accession, and calling of epitopes.
Tab 'complete with names' contains result of 'IJJGIE set 3', now with naming of novel peptides and sorting according to peptide name.
Tab 'Pivot sorted result' contains clustering of similar peptides and frequency in accession.

## Sheet: DNA and peptide seq, originial
SeedID	prot name	Prot seq	Nucl seq	Cluster	nr	MID-01	4418	MID-02	5160	MID-03	7121	MID-04	5744	MID-05	10118	MID-06	7186	MID-07	5834	MID-08	5261	MID-10	6086	MID-11	11064	MID-13	7108	MID-14	7279	MID-15	4201	MID-16	7818	MID-17	4343	MID-18	4317	MID-19	5080	MID-20	8796	MID-21	5861	MID-22	5192	MID-23	3305	MID-24	5389
						Cadenza		Naxos		Quattro		Combi		Klaros		Lavett		Baldus		Minaret		St.472 Ethiopia		7975 Abb. Em		7976 Abb. Em		7977 Abb. Em		Dakar 52		CM1509F1*		CM1509F1		CM1509F1		DURENTAL		IXOs9442		1D14		1D151		1D156		1D156
						BAuD		BAuD		BAuD		BAuD		BAuD		BAuD		BAuD		BAuD		BAu		BAu		BAu		BAu		BAu		BAu		BAu		BAu		BAu		BAu		Am		Am		Am		Am
ClusterIJJGIE201DSF0H|MID-27;size=23080;	P18	VRVPVPQLQPQHPSQQQPQEQVPLVQQQQFLGQQQPFPPQQPYPQPQPFPSQQPYLQLQPFPQPQLPYSQPQPFRPQQPYPQPQPQY	GTTAGAGTTCCAGTGCCACAATTGCAGCCACAACATCCATCTCAGCAACAGCCACAAGAGCAAGTTCCATTGGTACAACAACAACAATTTCTAGGGCAGCAACAACCATTTCCACCACAACAACCATATCCACAGCCGCAACCATTTCCATCACAACAACCATATCTGCAACTGCAACCATTTCCGCAGCCGCAACTACCATATTCGCAGCCACAACCATTTCGACCACAACAACCATATCCACAACCGCAACCACAGTAT	IJJGIE201DSF0H|MID-27;size=23080;	43066	266	6.02	183	3.55	3	0.04	5	0.09	1235	12.21	0	0	292	5.01	224	4.26	1489	24.47	2960	26.75	1677	23.59	1911	26.25	2	0.05	5	0.06	0	0	0	0	2	0.04	2168	24.65	1265	21.58	869	16.74	581	17.58	966	17.93
ClusterIJJGIE201C8GL0|MID-51;size=22117;	nd	VRVPVPQLQPQNPSQQQPQEQVPLVQQQQFLGQQQPFPPQQPYPQLQPFPSQQPYLQLQPFPQPQLPYSQPQPFRPQQPYPQPQPQY	GTTAGAGTTCCAGTGCCACAATTGCAGCCACAAAATCCATCTCAGCAACAGCCACAAGAGCAAGTTCCATTGGTACAACAACAACAATTTCTAGGGCAGCAACAACCATTTCCACCACAACAACCATATCCACAGCTGCAACCATTTCCATCACAACAACCATATCTGCAGCTGCAACCATTTCCGCAGCCGCAACTACCATATTCGCAGCCACAACCATTTCGACCACAACAACCATATCCACAACCGCAACCACAGTAT	IJJGIE201C8GL0|MID-51;size=22117;	41534	411	9.3	441	8.55	3	0.04	29	0.5	696	6.88	6	0.08	485	8.31	457	8.69	140	2.3	219	1.98	170	2.39	184	2.53	51	1.21	54	0.69	28	0.64	25	0.58	56	1.1	164	1.86	887	15.13	1449	27.91	659	19.94	1250	23.2
ClusterIJJGIE202JSFWK|MID-38;size=22591;	P13	VRVPVPQLQPQNPSQQQPQEQVPVVQQQQFLGQQQPFPPQQPYPQPQPFPSQQPYLQLQPFPQPQLPYSQPQPFQPQQPYPQPQPQY	GTTAGAGTTCCAGTGCCACAATTGCAGCCACAAAATCCATCTCAGCAACAGCCACAGGAGCAAGTTCCAGTGGTACAACAACAACAATTTCTAGGGCAGCAACAACCATTTCCACCACAACAACCATATCCACAGCCGCAACCATTTCCATCACAACAACCATATCTGCAGCTGCAACCATTTCCGCAGCCGCAACTACCATATTCGCAGCCACAACCATTTCAACCACAACAACCATATCCACAACCGCAACCACAGTAT	IJJGIE202JSFWK|MID-38;size=22591;	30865	290	6.56	223	4.32	0	0	0	0	781	7.72	0	0	767	13.15	449	8.53	0	0	0	0	0	0	0	0	0	0	0	0	0	0	0	0	0	0	0	0	1461	24.93	1019	19.63	452	13.68	1089	20.21
ClusterIJJGIE201DPHVF|MID-16;size=12794;	P2	VRVPVPQLQPQNPSQQQPQEQVPLVQQQQFLGQQQPFPPQQPYPQPQPFPSQQPYLQLQPFPQPQLSYSQPQPFRPQQPYPQPQPQY	GTTAGAGTTCCAGTGCCACAATTGCAGCCACAAAATCCATCTCAGCAACAGCCACAAGAGCAAGTTCCGTTGGTACAACAACAACAATTTCTAGGGCAGCAACAACCATTTCCACCACAACAACCATATCCACAGCCGCAACCATTTCCATCACAACAACCATATCTGCAACTGCAACCATTTCCGCAGCCGCAACTATCATATTCGCAGCCACAACCATTTCGACCACAACAACCATATCCACAACCGCAACCACAGTAT	IJJGIE201DPHVF|MID-16;size=12794;	14776	0	0	1	0.02	582	8.17	224	3.9	0	0	62	0.86	0	0	0	0	0	0	0	0	0	0	0	0	904	21.52	2484	31.77	1156	26.62	1397	32.36	1084	21.34	0	0	0	0	0	0	0	0	0	0
ClusterIJJGIE201BQNW6|MID-70;size=4062;	P77	VRVPVPQLQPQNPSQQQPQEQVPLVQQQQFPGQQQPFPPQQPYPQPQPFPSQQPYLQLQPFPQPQLPYPQPQPFRPQQPYPQPQPQY	GTTAGAGTTCCAGTGCCACAATTGCAGCCACAAAATCCATCTCAGCAACAACCACAAGAGCAAGTTCCATTGGTACAACAACAGCAATTTCCAGGGCAGCAACAACCATTTCCACCACAACAGCCATATCCGCAGCCGCAACCATTTCCATCACAACAACCATATCTGCAGCTGCAACCATTTCCGCAGCCGCAACTACCATATCCGCAGCCGCAACCATTTCGACCACAACAACCATATCCACAACCGCAACCACAGTAT	IJJGIE201BQNW6|MID-70;size=4062;	9643	3	0.07	17	0.33	31	0.44	6	0.1	53	0.52	3	0.04	29	0.5	10	0.19	0	0	0	0	0	0	0	0	0	0	0	0	0	0	0	0	0	0	0	0	0	0	0	0	0	0	0	0
ClusterIJJGIE202JVQB5|MID-05;size=7129;	P28	VRVPVPQLQPQNPSQQQPQEQVPLVQQQQFLGQQQQQFPGQQQPFPPQQPYPQPQPFLPQLPYPQPQPFPPQQSYPQPQPQY	GTTAGAGTTCCAGTGCCACAATTGCAGCCACAAAATCCATCTCAGCAACAACCACAAGAGCAAGTTCCATTGGTGCAACAACAACAATTTCTAGGGCAGCAACAACAACAATTTCCAGGGCAACAACAACCATTTCCACCACAACAGCCATATCCGCAGCCGCAACCATTTCTGCCACAACTACCATATCCGCAGCCGCAACCATTTCCACCACAACAATCATATCCACAACCACAACCACAATAT	IJJGIE202JVQB5|MID-05;size=7129;	9621	60	1.36	140	2.71	347	4.87	73	1.27	1933	19.1	91	1.27	70	1.2	138	2.62	83	1.36	428	3.87	257	3.62	333	4.57	64	1.52	183	2.34	133	3.06	105	2.43	104	2.05	236	2.68	0	0	0	0	0	0	0	0
ClusterIJJGIE201A4MMP|MID-18;size=4485;	P4	VRVPVPQLQPQNPSQQQPQEQVPLVQQQQFLGQQQPFPPQQPYPQPQPFPSQQPYLQLQPFLQPQLPYSQPQPFRPQQPYPQPQPQY	GTTAGAGTTCCAGTGCCACAATTGCAGCCACAAAATCCATCTCAGCAACAGCCACAAGAGCAAGTTCCATTGGTACAACAACAACAATTTCTAGGGCAGCAACAACCATTTCCACCACAACAACCATATCCACAGCCGCAACCATTTCCATCACAACAACCATATCTGCAGCTGCAACCATTTCTGCAGCCGCAACTACCATATTCACAGCCACAACCATTTCGACCACAACAACCATATCCACAACCACAACCACAGTAT	IJJGIE201A4MMP|MID-18;size=4485;	8377	0	0	0	0	171	2.4	250	4.35	0	0	309	4.3	0	0	0	0	516	8.48	846	7.65	573	8.06	540	7.42	279	6.64	813	10.4	342	7.87	476	11.03	464	9.13	799	9.08	0	0	0	0	0	0	0	0
ClusterIJJGIE202G9J82|MID-08;size=5754;	nd	VRVPVPQLQPQNPSQQQPQEQVPLVQQQQFPGQQQPFPPQQPYPQPQPFPSQQPYLQLQPFPQPQLPYPQPQLPYPQPQLPYPQPQPFRPQQPYPQSQPQY	GTTAGAGTTCCAGTGCCACAATTGCAGCCACAAAATCCATCTCAGCAACAACCACAAGAGCAAGTTCCATTGGTACAACAACAACAATTTCCAGGGCAGCAACAACCATTTCCACCACAACAGCCATATCCGCAGCCGCAACCATTTCCATCACAACAACCATATCTGCAGCTGCAACCATTTCCGCAGCCGCAACTACCATATCCGCAGCCGCAACTACCATATCCGCAGCCGCAACTACCATATCCGCAGCCGCAACCATTTCGACCACAACAACCATATCCACAATCGCAACCACAGTAT	IJJGIE202G9J82|MID-08;size=5754;	7987	339	7.67	487	9.44	721	10.12	180	3.13	1445	14.28	270	3.76	338	5.79	175	3.33	0	0	0	0	0	0	0	0	0	0	0	0	0	0	0	0	0	0	0	0	0	0	0	0	0	0	0	0
ClusterIJJGIE201CHHEK|MID-23;size=2971;	nd	VRVPVPQLQPQNPSQQQPQEQVPLVQQQQFLGQQQPFPPQQPYPQPQPFPSQQPYLQLQPFPQPQLPYSQPQPFQPQQPYPQPQPQY	GTTAGAGTTCCAGTGCCACAATTGCAGCCACAAAATCCATCTCAGCAACAGCCACAAGAGCAAGTTCCATTGGTACAACAACAACAATTTCTAGGGCAGCAACAACCATTTCCACCACAACAACCATATCCACAGCCGCAACCATTTCCATCACAACAACCATATCTGCAGCTGCAACCATTTCCGCAGCCGCAACTACCATATTCGCAGCCACAACCATTTCAACCACAACAACCATATCCACAACCGCAACCACAGTAT	IJJGIE201CHHEK|MID-23;size=2971;	7908	33	0.75	39	0.76	0	0	0	0	7	0.07	0	0	66	1.13	52	0.99	0	0	3	0.03	0	0	4	0.05	0	0	0	0	0	0	0	0	0	0	0	0	354	6.04	348	6.7	116	3.51	373	6.92
ClusterIJJGIE202J3IIZ|MID-14;size=4405;	P33	VRVPVPQLQPQNPSQQQPQEQVPLVQQQQFPGQQQQFPPQQPYPQPQPFPSQQPYLQLQPFPQPQPFPPQLPYPQPQSFPPQQPYPQQQPQY	GTTAGAGTTCCAGTGCCACAATTGCAGCCACAAAATCCATCTCAGCAACAGCCACAAGAGCAAGTTCCATTGGTACAACAACAACAATTTCCAGGGCAGCAACAACAATTTCCACCACAACAGCCATATCCGCAGCCGCAACCATTTCCATCACAACAACCATATCTGCAACTGCAACCATTTCCGCAGCCGCAACCATTTCCGCCACAACTACCATATCCGCAGCCGCAATCATTTCCACCACAACAACCATATCCACAACAGCAACCACAGTAT	IJJGIE202J3IIZ|MID-14;size=4405;	4983	42	0.95	68	1.32	107	1.5	50	0.87	360	3.56	56	0.78	75	1.29	42	0.8	159	2.61	183	1.65	196	2.76	170	2.34	33	0.79	187	2.39	88	2.03	60	1.39	80	1.57	271	3.08	0	0	0	0	0	0	0	0
ClusterIJJGIE201D5YWP|MID-15;size=2760;	P1	VRVPVPQLQPQNPSQQQPQEQVPLVQQQQFLGQQQPFPPQQPYPQPQPFPSQQPYLQLQPFPQPQLPYSQPQPFRPQQPYPQPQPQY	GTTAGAGTTCCAGTGCCACAATTGCAGCCACAAAATCCATCTCAGCAACAGCCACAAGAGCAAGTTCCATTGGTACAACAACAACAATTTCTAGGGCAGCAACAACCATTTCCACCACAACAACCATATCCACAGCCGCAACCATTTCCATCACAACAACCATATCTGCAGCTGCAACCATTTCCGCAGCCGCAACTACCATATTCACAGCCACAACCATTTCGACCACAACAACCATATCCACAACCGCAACCACAGTAT	IJJGIE201D5YWP|MID-15;size=2760;	4423	0	0	0	0	50	0.7	133	2.32	0	0	236	3.28	0	0	0	0	39	0.64	87	0.79	51	0.72	68	0.93	372	8.86	637	8.15	296	6.82	327	7.57	447	8.8	55	0.63	0	0	0	0	0	0	0	0
ClusterIJJGIE202ICQ2L|MID-59;size=4043;	P11	VRFPVPQLQPQNPSQQQPQEQVPLVQQLQYPGQQQPFPPQQPYPQPQPFPSQQPLPQPQPFLPQLPYPQPQPFPPQQPYPQPQPQY	GTTAGATTTCCAGTGCCACAATTGCAGCCGCAAAATCCATCTCAGCAACAACCACAAGAGCAAGTTCCGTTGGTGCAACAACTACAATATCCAGGGCAACAACAACCATTTCCACCACAACAGCCATATCCGCAGCCGCAACCATTTCCATCACAACAACCATTGCCGCAACCGCAACCATTTCTGCCACAACTACCATATCCGCAGCCACAACCATTTCCACCACAACAACCATATCCACAACCGCAACCACAGTAT	IJJGIE202ICQ2L|MID-59;size=4043;	4388	19	0.43	83	1.61	141	1.98	11	0.19	662	6.54	59	0.82	85	1.46	36	0.68	88	1.45	89	0.8	114	1.6	93	1.28	45	1.07	48	0.61	67	1.54	37	0.86	128	2.52	97	1.1	0	0	0	0	0	0	0	0
ClusterIJJGIE201D7ZVI|MID-13;size=3667;	P6	VRVPVPQLQPQNPSQQQPQEQVPLVQQQQFLGQQQPFPPQQPYTQPQPFPSQQPYLQLQPFPQPQLPYSQPQPFRPQQPYPQPQPQY	GTTAGAGTTCCAGTGCCACAATTGCAGCCACAAAATCCATCTCAGCAACAGCCACAAGAGCAAGTTCCATTGGTACAACAACAACAATTTCTAGGGCAGCAACAACCATTTCCACCACAACAACCATATACACAGCCGCAACCATTTCCATCACAACAACCATATCTGCAACTGCAACCATTTCCGCAGCCGCAACTACCATATTCGCAGCCACAACCATTTCGACCACAACAACCATATCCACAACCGCAACCACAGTAT	IJJGIE201D7ZVI|MID-13;size=3667;	4364	0	0	0	0	0	0	0	0	0	0	0	0	0	0	0	0	643	10.57	1390	12.56	623	8.76	720	9.89	0	0	0	0	0	0	0	0	0	0	988	11.23	0	0	0	0	0	0	0	0
ClusterIJJGIE201AX4DO|MID-03;size=2158;	P1	VRVPVPQLQPQNPSQQQPQEQVPLVQQQQFLGQQQPFPPQQPYPQPQPFPSQQPYLQLQPFPQPQLPYSQPQPFRPQQPYPQPQPQY	GTTAGAGTTCCAGTGCCACAATTGCAGCCACAAAATCCATCTCAGCAACAGCCACAAGAGCAAGTTCCATTGGTACAACAACAACAATTTCTAGGGCAGCAACAACCATTTCCACCACAACAACCATATCCACAGCCGCAACCATTTCCATCACAACAACCATATCTGCAACTGCAACCATTTCCGCAGCCGCAACTACCATATTCGCAACCACAACCATTTCGACCACAACAACCATATCCACAACCGCAACCACAGTAT	IJJGIE201AX4DO|MID-03;size=2158;	4117	0	0	0	0	557	7.82	155	2.7	0	0	366	5.09	0	0	0	0	78	1.28	43	0.39	21	0.3	19	0.26	198	4.71	370	4.73	200	4.61	238	5.51	223	4.39	64	0.73	0	0	0	0	0	0	0	0
ClusterIJJGIE202GP4A6|MID-05;size=3750;	nd	VRVPVPQLQPQNPSQQQPQEQVPLVQQQQFPGQQQPFPPQQPYPQPQPFPSQQPYLQLQPFPQPQLPYPQPHLPYPQPQPFRPQQPYPQPQPQY	GTTAGAGTTCCAGTGCCACAATTGCAGCCACAAAATCCATCTCAGCAACAACCACAAGAGCAAGTTCCATTGGTACAACAACAACAATTTCCAGGGCAGCAACAACCATTTCCACCACAACAGCCATATCCGCAGCCGCAACCATTTCCATCACAACAACCATATCTGCAGCTGCAGCCATTTCCGCAGCCGCAACTACCATATCCGCAGCCGCATCTACCATATCCGCAGCCGCAACCATTTCGACCACAACAACCATATCCACAACCGCAACCACAGTAT	IJJGIE202GP4A6|MID-05;size=3750;	3770	132	2.99	212	4.11	336	4.72	126	2.19	1022	10.1	146	2.03	220	3.77	124	2.36	0	0	0	0	0	0	0	0	0	0	0	0	0	0	0	0	0	0	0	0	0	0	0	0	0	0	0	0
ClusterIJJGIE201CBSJ0|MID-05;size=2940;	nd	VRVPVPQLQLQNPSQQQPQEQVPLVQEQQFPGQQQPFPPQQPYPQPQPFPSQQPYLQLQPFPQPQLPYPQPQPFRPQQPYPQPQPQY	GTTAGAGTTCCAGTGCCACAATTGCAGCTACAAAATCCATCTCAGCAACAGCCACAAGAGCAAGTTCCATTGGTACAAGAACAACAATTTCCAGGGCAGCAACAACCATTTCCACCACAACAGCCATATCCGCAGCCGCAACCATTTCCATCACAACAACCATATCTGCAGCTGCAACCATTTCCACAGCCGCAACTACCATATCCGCAGCCGCAACCATTTCGACCACAACAACCATATCCACAGCCGCAACCACAGTAT	IJJGIE201CBSJ0|MID-05;size=2940;	3025	215	4.87	201	3.9	262	3.68	105	1.83	308	3.04	141	1.96	304	5.21	239	4.54	0	0	0	0	1	0.01	0	0	0	0	0	0	0	0	0	0	0	0	0	0	0	0	0	0	0	0	0	0
ClusterIJJGIE201BTESL|MID-21;size=2404;	P72	VRVPVPQLQPQNPSQQQPQEQVPVVQQQQFLGQQQPFPPQQPYPQPQPFPSQQPYLQLQPFPQPQLPYSQPQPFRPQQPYPQPQPQY	GTTAGAGTTCCAGTGCCACAATTGCAGCCACAAAATCCATCTCAGCAACAGCCACAGGAGCAAGTTCCAGTGGTACAACAACAACAATTTCTAGGGCAGCAACAACCATTTCCACCACAACAACCATATCCACAGCCGCAACCATTTCCATCACAACAACCATATCTGCAACTGCAACCATTTCCGCAGCCGCAACTACCATATTCGCAGCCACAACCATTTCGACCACAACAACCATATCCACAACCGCAACCACAGTAT	IJJGIE201BTESL|MID-21;size=2404;	2978	11	0.25	6	0.12	0	0	0	0	2	0.02	0	0	7	0.12	10	0.19	0	0	0	0	0	0	0	0	0	0	0	0	0	0	0	0	0	0	0	0	207	3.53	92	1.77	44	1.33	159	2.95
ClusterIJJGIE202J42IX|MID-07;size=2099;	P82	VRVPVPQLQPQNPSQQQPQEQVPLVQQQQFPGQQQPFPPQQPYPQPQPFPSQQPYLQLQPFPQPQLPYPQPQLPYPQPQPFRPQQPYPQPQPQY	GTTAGAGTTCCAGTGCCACAATTGCAGCCACAAAATCCATCTCAGCAACAACCACAAGAGCAAGTTCCATTGGTACAACAACAACAATTTCCAGGGCAGCAACAACCATTTCCACCACAACAGCCATATCCGCAGCCGCAACCATTTCCATCACAACAACCATATCTGCAGCTGCAACCATTTCCGCAGCCGCAACTACCATATCCGCAGCCGCAACTACCATATCCGCAGCCGCAACCATTTCGACCACAACAACCATATCCACAACCGCAACCACAGTAT	IJJGIE202J42IX|MID-07;size=2099;	2730	9	0.2	10	0.19	27	0.38	4	0.07	47	0.46	5	0.07	11	0.19	15	0.29	0	0	0	0	0	0	0	0	0	0	0	0	0	0	0	0	0	0	0	0	0	0	0	0	0	0	0	0
ClusterIJJGIE201CWPTI|MID-19;size=1295;	P7	VRFPVPQLQPQNPSQQQPQEQVPLVQQQQFLGQQQPFPPQQPYPQPQPFPSQLPYLQLQPFPQPQLPYSQPQPFRPQQPYPQPQPQY	GTTAGATTTCCAGTGCCACAATTGCAGCCACAAAATCCTTCTCAGCAACAGCCACAAGAGCAAGTTCCATTGGTACAACAACAACAATTTCTAGGGCAGCAACAACCATTTCCACCACAACAACCATATCCACAGCCGCAACCATTTCCATCACAACTACCATATCTGCAGCTGCAACCATTTCCGCAGCCGCAACTACCATATTCACAGCCACAACCATTTCGACCACAACAACCATATCCACAACCGCAACCACAGTAT	IJJGIE201CWPTI|MID-19;size=1295;	2462	0	0	0	0	182	2.56	116	2.02	0	0	207	2.88	0	0	0	0	0	0	0	0	0	0	0	0	169	4.02	103	1.32	73	1.68	164	3.8	173	3.41	0	0	0	0	0	0	0	0	0	0
ClusterIJJGIE201CCQ4P|MID-58;size=1932;	P27	VRVPVPQLQPQNPSQQHPQEQVPLVQQQQFLGQQQSFPPQQPYPQPQPFPSQQPYLQLQPFPQPQLPYLQPQPFRPQQPYPQPQPQY	GTTAGAGTTCCAGTGCCACAATTGCAGCCACAAAATCCATCTCAGCAACACCCACAAGAGCAAGTTCCGTTGGTACAACAACAACAATTTCTAGGGCAGCAACAATCATTTCCACCACAACAACCATATCCACAGCCGCAACCATTTCCATCACAACAACCATATCTGCAGCTGCAACCATTTCCGCAGCCGCAACTACCATATTTGCAGCCACAACCATTTCGACCACAACAACCATATCCACAACCGCAACCACAATAT	IJJGIE201CCQ4P|MID-58;size=1932;	2245	0	0	0	0	560	7.86	99	1.72	0	0	338	4.7	0	0	0	0	0	0	0	0	0	0	0	0	0	0	0	0	0	0	0	0	0	0	0	0	0	0	0	0	0	0	0	0
ClusterIJJGIE201E0ZTK|MID-28;size=2236;	nd	VRVPVPQLQPQNPSQQQPQEQVPLVQQQQFLGQQQPFPPQQPYPQPQPQY	GTTAGAGTTCCAGTGCCACAATTGCAGCCACAAAATCCATCTCAGCAACAGCCACAAGAGCAAGTTCCATTGGTACAACAACAACAATTTCTAGGGCAGCAACAACCATTTCCACCACAACAACCATATCCACAACCGCAACCACAGTAT	IJJGIE201E0ZTK|MID-28;size=2236;	2236	22	0.5	30	0.58	10	0.14	38	0.66	0	0	45	0.63	50	0.86	69	1.31	37	0.61	80	0.72	93	1.31	98	1.35	24	0.57	26	0.33	9	0.21	21	0.49	21	0.41	53	0.6	14	0.24	44	0.85	28	0.85	56	1.04
ClusterIJJGIE201C52HT|MID-36;size=1477;	nd	VRVPVPQLQPQNPSQQQPQEQVPVVQQQQFLGQQQPFPPQQPYPQLQPFPSQQPYLQLQPFPQPQLPYSQPQPFRPQQPYPQPQPQY	GTTAGAGTTCCAGTGCCACAATTGCAGCCACAAAATCCATCTCAGCAACAGCCACAGGAGCAAGTTCCAGTGGTACAACAACAACAATTTCTAGGGCAGCAACAACCATTTCCACCACAACAACCATATCCACAGCTGCAACCATTTCCATCACAACAACCATATCTGCAGCTGCAACCATTTCCGCAGCCGCAACTACCATATTCGCAGCCACAACCATTTCGACCACAACAACCATATCCACAACCGCAACCACAGTAT	IJJGIE201C52HT|MID-36;size=1477;	1925	12	0.27	0	0	0	0	0	0	1	0.01	0	0	0	0	0	0	0	0	0	0	0	0	0	0	0	0	0	0	0	0	0	0	0	0	0	0	92	1.57	90	1.73	20	0.61	91	1.69
ClusterIJJGIE201DH6ZV|MID-73;size=991;	nd	VRVPVPQLQPQNPSQQQPQEQVPLVQQQQFPGQQQPFPPQQPYPQPQPFPSQQPYMQLQPFPQPQLPYPQPQLPYPQPQPFRPQQSYPQPQPQY	GTTAGAGTTCCAGTGCCACAATTGCAGCCACAAAATCCATCTCAGCAACAACCACAAGAGCAAGTTCCATTGGTACAACAACAACAATTTCCAGGGCAGCAACAACCATTTCCACCACAACAGCCATATCCGCAGCCGCAACCATTTCCATCACAACAACCATATATGCAGCTGCAACCATTTCCGCAGCCGCAACTACCATATCCGCAGCCGCAACTACCATATCCGCAGCCGCAACCATTTCGACCACAACAATCATATCCACAACCGCAACCACAGTAT	IJJGIE201DH6ZV|MID-73;size=991;	1697	51	1.15	32	0.62	40	0.56	14	0.24	36	0.36	62	0.86	104	1.78	53	1.01	0	0	0	0	0	0	0	0	0	0	0	0	0	0	0	0	0	0	0	0	0	0	0	0	0	0	0	0
ClusterIJJGIE202GQT93|MID-60;size=1499;	nd	VRVPVPQLQPQNPSQQQPQEQVPLMQQQQQFPGQQEQFPPQQPYPHQQPFPSQQPYPQPQPFPPQLPYPQTQPFPPQQPYPQPQPQY	GTTAGAGTTCCAGTGCCACAATTGCAGCCGCAAAATCCATCTCAACAACAACCACAAGAGCAAGTTCCATTGATGCAACAACAACAACAATTTCCAGGGCAGCAAGAACAATTTCCACCACAACAGCCATATCCGCATCAGCAACCATTTCCATCACAACAACCATATCCGCAGCCGCAACCATTTCCGCCACAACTACCATATCCGCAGACGCAACCATTTCCACCACAACAACCATATCCACAACCGCAACCACAGTAT	IJJGIE202GQT93|MID-60;size=1499;	1678	37	0.84	60	1.16	165	2.32	31	0.54	209	2.07	20	0.28	32	0.55	31	0.59	0	0	0	0	0	0	0	0	0	0	0	0	0	0	0	0	0	0	0	0	0	0	0	0	0	0	0	0
ClusterIJJGIE201AZ8J1|MID-41;size=1602;	nd	VRVPVPQLQPQNPSQQQPQEQVPLVQQQQFLGQQQPFRPQQPYPQPQPQY	GTTAGAGTTCCAGTGCCACAATTGCAGCCACAAAATCCATCTCAGCAACAGCCACAAGAGCAAGTTCCATTGGTACAACAACAACAATTTCTAGGGCAGCAACAACCATTTCGACCACAACAACCATATCCACAACCGCAACCACAGTAT	IJJGIE201AZ8J1|MID-41;size=1602;	1602	19	0.43	14	0.27	6	0.08	23	0.4	4	0.04	29	0.4	41	0.7	52	0.99	26	0.43	48	0.43	54	0.76	51	0.7	26	0.62	10	0.13	4	0.09	10	0.23	8	0.16	40	0.45	18	0.31	44	0.85	64	1.94	30	0.56
ClusterIJJGIE202IM7MD|MID-74;size=1513;	nd	VRVPVPQLQPQNPSQQQPQEQVPLVQQQQFPGRQQPFPPQQPYPQPQPFPSQQPYLQLQPFPQPQLPYPQPQPFRPQQPYPQPQPQY	GTTAGAGTTCCAGTGCCACAATTGCAGCCACAAAATCCATCTCAGCAACAACCACAAGAGCAAGTTCCATTGGTACAACAACAACAATTTCCAGGGCGGCAACAACCATTTCCACCACAACAGCCATATCCGCAGCCGCAACCATTTCCATCACAACAACCATATCTGCAGCTGCAACCATTTCCGCAGCCGCAACTACCATATCCGCAGCCGCAACCATTTCGACCACAACAACCATATCCACAACCGCAACCACAGTAT	IJJGIE202IM7MD|MID-74;size=1513;	1515	0	0	0	0	0	0	0	0	0	0	0	0	0	0	0	0	0	0	0	0	0	0	0	0	0	0	0	0	0	0	0	0	0	0	0	0	0	0	0	0	0	0	0	0
ClusterIJJGIE202GFPRN|MID-17;size=1234;	P22	VRVPVPQLQPQNPSQQHPQEQVPLVQQQQFLGQQQSFPPQQPYPQPQPFPSQQPYLQLQPFSQPQLPYLQPQLFRPQQPYPQPQPQY	GTTAGAGTTCCAGTGCCACAATTGCAGCCACAAAATCCATCTCAGCAACACCCACAAGAGCAAGTTCCGTTGGTACAACAACAACAATTTCTAGGGCAGCAACAATCATTTCCACCACAACAACCATATCCACAGCCGCAACCATTTCCATCACAACAACCATATCTGCAGCTGCAACCATTTTCGCAGCCGCAACTACCATATTTGCAGCCACAACTATTTCGACCACAACAACCATATCCACAACCGCAACCACAGTAT	IJJGIE202GFPRN|MID-17;size=1234;	1309	0	0	0	0	0	0	0	0	0	0	0	0	0	0	0	0	0	0	0	0	0	0	0	0	69	1.64	274	3.5	123	2.83	227	5.26	196	3.86	0	0	0	0	0	0	0	0	0	0
ClusterIJJGIE201A819P|MID-37;size=1230;	nd	VRVPVPQLQPQNPSQQQPQEQVPVVQQQQFLGQQQPFPPQQPYPQPQPQY	GTTAGAGTTCCAGTGCCACAATTGCAGCCACAAAATCCATCTCAGCAACAGCCACAGGAGCAAGTTCCAGTGGTACAACAACAACAATTTCTAGGGCAGCAACAACCATTTCCACCACAACAACCATATCCACAACCGCAACCACAGTAT	IJJGIE201A819P|MID-37;size=1230;	1230	5	0.11	8	0.16	0	0	0	0	0	0	0	0	44	0.75	43	0.82	0	0	0	0	0	0	0	0	0	0	0	0	0	0	0	0	0	0	0	0	31	0.53	40	0.77	39	1.18	53	0.98
ClusterIJJGIE201B4FAN|MID-74;size=845;	nd	VRVPVPQLQPQNPSQQQPQEQVPLVQQQQFSGQQQPFPPQQPYPQPQPFPSQQPYLQLQPFPQLQLPYPQPQLLYPQPQPFRPQQPYPQPQPQY	GTTAGAGTTCCAGTGCCACAATTGCAGCCACAAAATCCATCTCAGCAACAACCACAAGAGCAAGTTCCATTGGTACAACAACAACAATTTTCAGGGCAGCAACAACCATTTCCACCACAACAGCCATATCCGCAGCCGCAACCATTTCCATCACAACAACCATATCTGCAGCTGCAACCATTTCCGCAGCTGCAACTACCATATCCGCAGCCGCAACTACTATATCCGCAGCCGCAACCATTTCGACCACAACAACCATATCCACAACCGCAACCACAGTAT	IJJGIE201B4FAN|MID-74;size=845;	1105	0	0	0	0	0	0	0	0	0	0	0	0	0	0	0	0	0	0	0	0	0	0	0	0	0	0	0	0	0	0	0	0	0	0	0	0	0	0	0	0	0	0	0	0
ClusterIJJGIE202J5HTG|MID-64;size=392;	nd	VRVPVPQLQPQNPSQQQPQSKFHGTTTTISRAATTISTTTTISTAATISITTTISAAATISAAATTIFAATTISPQQPYPQPQPQY	GTTAGAGTTCCAGTGCCACAATTGCAGCCACAAAATCCATCTCAGCAACAGCCACAGAGCAAGTTCCATGGTACAACAACAACAATTTCTAGGGCAGCAACAACCATTTCCACCACAACAACCATATCCACAGCCGCAACCATTTCCATCACAACAACCATATCTGCAGCTGCAACCATTTCCGCAGCCGCAACTACCATATTCGCAGCCACAACCATTTCACCACAACAACCATATCCACAACCGCAACCACAGTAT	IJJGIE202J5HTG|MID-64;size=392;	954	4	0.09	5	0.1	0	0	0	0	6	0.06	0	0	19	0.33	4	0.08	0	0	0	0	0	0	0	0	0	0	0	0	0	0	0	0	0	0	0	0	29	0.49	37	0.71	9	0.27	40	0.74
ClusterIJJGIE201BZI0J|MID-23;size=940;	nd	VRVPVPQLQPQHPSQQQPQEQVPLVQQQQFLGQQQPFPPQQPYPQPQPQY	GTTAGAGTTCCAGTGCCACAATTGCAGCCACAACATCCATCTCAGCAACAGCCACAAGAGCAAGTTCCATTGGTACAACAACAACAATTTCTAGGGCAGCAACAACCATTTCCACCACAACAACCATATCCACAACCGCAACCACAGTAT	IJJGIE201BZI0J|MID-23;size=940;	940	5	0.11	17	0.33	0	0	0	0	3	0.03	0	0	16	0.27	26	0.49	0	0	0	0	0	0	0	0	0	0	0	0	0	0	0	0	0	0	0	0	38	0.65	14	0.27	46	1.39	29	0.54
ClusterIJJGIE201DN93P|MID-70;size=900;	nd	VRVPVPQLQLQNPSQQQPQEQVPLVQQQQFPGQQQPFPPQQPYPQPQPFPSQQPYLQLQPFPQSQLPYPQPQPFRPQQPYPQLQPQY	GTTAGAGTTCCAGTGCCACAATTGCAGCTACAAAATCCATCTCAGCAACAGCCACAAGAGCAAGTTCCATTGGTACAACAACAACAATTTCCAGGGCAGCAACAACCATTTCCACCACAACAGCCATATCCGCAGCCGCAACCATTTCCATCACAACAACCATATCTGCAGCTGCAACCATTTCCACAGTCGCAACTACCATATCCGCAGCCGCAACCATTTCGACCACAACAACCATATCCACAGCTGCAACCACAGTAT	IJJGIE201DN93P|MID-70;size=900;	930	0	0	0	0	0	0	0	0	0	0	0	0	0	0	0	0	0	0	0	0	0	0	0	0	0	0	0	0	0	0	0	0	0	0	0	0	0	0	0	0	0	0	0	0
ClusterIJJGIE201BFXQV|MID-06;size=616;	nd	VRVSVPQLQPQNPSQQQPQEQVPLVQQQQFLGQQQPFPPQQPYPQLQPFPSQQPYLQLQPFPQPQLPYSQPQPFRPQQPYPQPQPQY	GTTAGAGTTTCAGTGCCACAATTGCAGCCACAAAATCCATCTCAGCAACAGCCACAAGAGCAAGTTCCATTGGTACAACAACAACAATTTCTAGGGCAGCAACAACCATTTCCACCACAACAACCATATCCACAGCTGCAACCATTTCCATCACAACAACCATATCTGCAGCTGCAACCATTTCCGCAGCCGCAACTACCATATTCACAGCCACAACCATTTCGACCACAACAACCATATCCACAACCGCAACCACAGTAT	IJJGIE201BFXQV|MID-06;size=616;	830	0	0	0	0	159	2.23	206	3.59	0	0	386	5.37	0	0	0	0	0	0	0	0	0	0	0	0	0	0	0	0	0	0	0	0	0	0	0	0	0	0	0	0	0	0	0	0
ClusterIJJGIE202JB3EF|MID-42;size=335;	P25	VRVPVPQLQPQNPSQQQSQEQVPLVQQQQFLGQQQPFPPQQPYPQPQPFPSQQPYLQLQPFPQPQLPYSQPQPFRPQQPYPQPQPQY	GTTAGAGTTCCAGTGCCACAATTGCAGCCACAAAATCCATCTCAGCAACAGTCACAAGAGCAAGTTCCATTGGTACAACAACAACAATTTCTAGGGCAGCAACAACCATTTCCACCACAACAACCATATCCACAGCCGCAACCATTTCCATCACAACAACCATATCTGCAGCTGCAACCATTTCCGCAGCCGCAACTACCATATTCGCAGCCACAACCATTTCGACCACAACAACCATATCCACAACCGCAACCACAATAT	IJJGIE202JB3EF|MID-42;size=335;	788	5	0.11	1	0.02	0	0	0	0	3	0.03	0	0	6	0.1	5	0.1	0	0	0	0	0	0	2	0.03	0	0	0	0	0	0	4	0.09	0	0	0	0	44	0.75	23	0.44	19	0.57	25	0.46
ClusterIJJGIE201CBFML|MID-11;size=695;	P24	VRVPVPQLQPQNPYQQQPQEHVPLVQQQQFLGQQQQFPPQQPYLQLQPFSQPQLPYSQPRPFRQQQPYPQPQPQY	GTTAGAGTTCCAGTGCCACAATTGCAGCCACAAAATCCATATCAGCAACAGCCACAAGAGCATGTTCCATTGGTACAACAACAACAATTTCTAGGGCAGCAACAACAATTTCCACCACAACAACCATATCTGCAGCTGCAACCATTTTCGCAGCCGCAACTACCATATTCACAGCCGCGACCATTTCGACAACAACAACCATATCCACAACCGCAACCACAGTAT	IJJGIE201CBFML|MID-11;size=695;	752	0	0	0	0	0	0	0	0	0	0	0	0	0	0	0	0	121	1.99	153	1.38	120	1.69	83	1.14	0	0	0	0	0	0	0	0	0	0	275	3.13	0	0	0	0	0	0	0	0
ClusterIJJGIE201BEBI2|MID-74;size=706;	nd	VRVPVPQLQPQNPSQQQPQEQVPLVQQQQFPGQQQPFPPQQPYPQPQPFPSQQPYLQLQPFP*PQLPYPQPQPFRPQQPYPQPQPQY	GTTAGAGTTCCAGTGCCACAATTGCAGCCACAAAATCCATCTCAGCAACAACCACAAGAGCAAGTTCCATTGGTACAACAACAACAATTTCCAGGGCAGCAACAACCATTTCCACCACAACAGCCATATCCGCAGCCGCAACCATTTCCATCACAACAACCATATCTGCAGCTGCAACCATTTCCGTAGCCGCAACTACCATATCCGCAGCCGCAACCATTTCGACCACAACAACCATATCCACAACCGCAACCACAGTAT	IJJGIE201BEBI2|MID-74;size=706;	738	0	0	0	0	0	0	0	0	0	0	0	0	0	0	0	0	0	0	0	0	0	0	0	0	0	0	0	0	0	0	0	0	0	0	0	0	0	0	0	0	0	0	0	0
ClusterIJJGIE201CZQ0U|MID-33;size=714;	nd	VRVPVPQLQPQNPSQQQPQEQVPLVQQQQFLGQPQPFRPQQPYPQPQPQY	GTTAGAGTTCCAGTGCCACAATTGCAGCCACAAAATCCATCTCAGCAACAGCCACAAGAGCAAGTTCCATTGGTACAACAACAACAATTTCTAGGGCAGCCACAACCATTTCGACCACAACAACCATATCCACAACCGCAACCACAGTAT	IJJGIE201CZQ0U|MID-33;size=714;	714	16	0.36	8	0.16	0	0	5	0.09	0	0	5	0.07	14	0.24	18	0.34	8	0.13	5	0.05	9	0.13	21	0.29	0	0	10	0.13	1	0.02	3	0.07	12	0.24	11	0.13	19	0.32	16	0.31	23	0.7	17	0.32
ClusterIJJGIE201A28QI|MID-64;size=653;	nd	VRVPVPQLQPQHPSQQQPQEQVPLVQQQQFLGQQQPFRPQQPYPQPQPQY	GTTAGAGTTCCAGTGCCACAATTGCAGCCACAACATCCATCTCAGCAACAGCCACAAGAGCAAGTTCCATTGGTACAACAACAACAATTTCTAGGGCAGCAACAACCATTTCGACCACAACAACCATATCCACAACCGCAACCACAGTAT	IJJGIE201A28QI|MID-64;size=653;	653	8	0.18	19	0.37	0	0	0	0	8	0.08	0	0	17	0.29	22	0.42	0	0	0	0	0	0	0	0	0	0	0	0	0	0	0	0	0	0	0	0	17	0.29	18	0.35	25	0.76	17	0.32
ClusterIJJGIE201CHF5E|MID-08;size=621;	nd	VRVPVPQLQPQNPSQQQPQKQVPLVQQQQFPGQQQPFPPQQPYPQLQPFPSQQPYMQLQPFPQPQLPYPQPQLPYPQPQPFRPQQSYPQPQPQY	GTTAGAGTTCCAGTGCCACAATTGCAGCCACAAAATCCATCTCAGCAACAACCACAAAAGCAAGTTCCATTGGTACAACAACAACAATTTCCAGGGCAGCAACAACCATTTCCACCACAACAGCCATATCCGCAGCTGCAACCATTTCCATCACAACAACCATATATGCAGCTGCAACCATTTCCGCAGCCGCAACTACCATATCCGCAGCCGCAACTACCATATCCGCAGCCGCAACCATTTCGACCACAACAATCATATCCACAACCGCAACCACAGTAT	IJJGIE201CHF5E|MID-08;size=621;	625	83	1.88	53	1.03	2	0.03	2	0.03	68	0.67	8	0.11	15	0.26	23	0.44	0	0	0	0	0	0	0	0	0	0	0	0	0	0	0	0	0	0	0	0	0	0	0	0	0	0	0	0
ClusterIJJGIE201BINVP|MID-70;size=571;	nd	VRVPVPQLQPQNPSQQQPQEQVPLLQQQQFPGQQQPFPPQQPYPQLQPFPSQQPYMQQQPFPQPQLPYPQPQLPYPQPQLPYPQPQPFRPQQSYPQPQPQY	GTTAGAGTTCCAGTGCCACAATTGCAGCCACAAAATCCATCTCAGCAACAACCACAAGAGCAAGTTCCATTGCTACAACAACAACAATTTCCAGGGCAGCAACAACCATTTCCACCACAACAGCCATATCCGCAGCTGCAACCATTTCCATCACAACAACCATATATGCAGCAGCAACCATTTCCGCAGCCGCAACTACCATATCCGCAGCCGCAACTACCATATCCGCAGCCGCAACTACCATATCCGCAGCCGCAACCATTTCGACCACAACAATCATATCCACAACCGCAACCACAGTAT	IJJGIE201BINVP|MID-70;size=571;	613	0	0	0	0	0	0	0	0	0	0	0	0	0	0	0	0	0	0	0	0	0	0	0	0	0	0	0	0	0	0	0	0	0	0	0	0	0	0	0	0	0	0	0	0
ClusterIJJGIE201DECIR|MID-46;size=319;	nd	VRVPVPQLQPQNPSQQQPQSKFHGTTTTISRAATTISTTTTISTAATISITTTISAAATISAAATTIFAATTISTTTTISTTATTV	GTTAGAGTTCCAGTGCCACAATTGCAGCCACAAAATCCATCTCAGCAACAGCCACAGAGCAAGTTCCATGGTACAACAACAACAATTTCTAGGGCAGCAACAACCATTTCCACCACAACAACCATATCCACAGCTGCAACCATTTCCATCACAACAACCATATCTGCAGCTGCAACCATTTCCGCAGCCGCAACTACCATATTCGCAGCCACAACCATTTCGACCACAACAACCATATCCACAACCGCAACCACAGTAT	IJJGIE201DECIR|MID-46;size=319;	601	2	0.05	0	0	0	0	0	0	0	0	0	0	2	0.03	2	0.04	0	0	0	0	0	0	0	0	0	0	0	0	0	0	0	0	0	0	0	0	16	0.27	26	0.5	7	0.21	22	0.41
ClusterIJJGIE201BHOOX|MID-42;size=589;	nd	VRVPVPQLQPQNPSQQQPQEQVPVVQQQQFLGQQQPFQPQQPYPQPQPQY	GTTAGAGTTCCAGTGCCACAATTGCAGCCACAAAATCCATCTCAGCAACAGCCACAGGAGCAAGTTCCAGTGGTACAACAACAACAATTTCTAGGGCAGCAACAACCATTTCAACCACAACAACCATATCCACAACCGCAACCACAGTAT	IJJGIE201BHOOX|MID-42;size=589;	589	9	0.2	9	0.17	0	0	0	0	3	0.03	0	0	24	0.41	33	0.63	0	0	0	0	0	0	0	0	0	0	0	0	0	0	0	0	0	0	0	0	38	0.65	4	0.08	14	0.42	21	0.39
ClusterIJJGIE202G1WDE|MID-10;size=397;	P30	VRFPVPQLQPQNPSQQQPQEQVSLVQQQQFLGQQQPFPPQQPYPQPQPFPSQLPYLQLQPFPQPQLPYSQPQPFRPQKPYPQPQPQY	GTTAGATTTCCAGTGCCACAATTGCAGCCACAAAATCCATCTCAGCAACAGCCACAAGAGCAAGTTTCATTGGTACAACAACAACAATTTCTAGGGCAGCAACAACCATTTCCACCACAACAACCATATCCACAGCCGCAACCATTTCCATCACAACTACCATATCTGCAGCTGCAACCATTTCCGCAGCCGCAACTACCATATTCACAGCCACAACCATTTCGACCACAAAAACCATATCCACAACCGCAACCACAGTAT	IJJGIE202G1WDE|MID-10;size=397;	579	0	0	0	0	0	0	0	0	0	0	0	0	0	0	0	0	137	2.25	111	1	46	0.65	40	0.55	0	0	0	0	0	0	0	0	0	0	245	2.79	0	0	0	0	0	0	0	0
ClusterIJJGIE201DXOMO|MID-11;size=501;	P3	VRVPVPQLQPQNPSQQQPQEQVPLVQQQQFLGQQQPFPPQQPYPQPQPFPSQQPYLQLQPFPQPQLPYSHPQPFRPQQPYPQPQPQY	GTTAGAGTTCCAGTGCCACAATTGCAGCCACAAAATCCATCTCAGCAACAGCCACAAGAGCAAGTTCCATTGGTACAACAACAACAATTTCTAGGGCAGCAACAACCATTTCCACCACAACAACCATATCCACAGCCGCAACCATTTCCATCACAACAACCATATCTGCAGCTGCAACCATTTCCGCAGCCGCAACTACCATATTCGCATCCACAACCATTTCGACCACAACAACCATATCCACAACCGCAACCACAGTAT	IJJGIE201DXOMO|MID-11;size=501;	554	0	0	0	0	0	0	0	0	0	0	0	0	0	0	0	0	96	1.58	114	1.03	105	1.48	57	0.78	0	0	0	0	0	0	0	0	0	0	181	2.06	0	0	0	0	1	0.03	0	0
ClusterIJJGIE201DOREA|MID-58;size=262;	P44	VRVPVPQLQPQNPSQQQPQEQVPLVQQQQFLGQQQPFPPQQPYPQPQPFPSQQPYLQLQPFPQPQLPYLQPQPFRPQQPYPQPQPQY	GTTAGAGTTCCAGTGCCACAATTGCAGCCACAAAATCCATCTCAGCAACAGCCACAAGAGCAAGTTCCATTGGTACAACAACAACAATTTCTAGGGCAGCAACAACCATTTCCACCACAACAACCATATCCACAGCCGCAACCATTTCCATCACAACAACCATATCTGCAGCTGCAACCATTTCCGCAGCCGCAACTACCATATTTGCAGCCACAACCATTTCGACCACAACAACCATATCCACAACCGCAACCACAATAT	IJJGIE201DOREA|MID-58;size=262;	548	0	0	0	0	30	0.42	21	0.37	0	0	32	0.45	0	0	0	0	24	0.39	20	0.18	26	0.37	12	0.16	17	0.4	8	0.1	3	0.07	20	0.46	6	0.12	43	0.49	0	0	0	0	0	0	0	0
ClusterIJJGIE201D3AOQ|MID-20;size=157;	P1	VRVPVPQLQPQNPSQQQPQEQVPLVQQQQFLGQQQPFPPQQPYPQPQPFPSQQPYLQLQPFPQPQLPYSQPQPFRPQQPYPQPQPQY	GTTAGAGTTCCAGTGCCACAATTGCAGCCACAAAATCCATCTCAGCAACAGCCACAAGAGCAAGTTCCATTGGTACAACAACAACAATTTCTAGGGCAGCAACAACCATTTCCACCACAACAACCATATCCACAGCCGCAACCATTTCCATCACAACAACCATATCTGCAACTGCAACCATTTCCGCAGCCGCAACTACCATATTCGCAGCCACAACCATTTCGACCACAACAACCATATCCACAACCACAACCACAGTAT	IJJGIE201D3AOQ|MID-20;size=157;	546	0	0	0	0	0	0	1	0.02	6	0.06	2	0.03	0	0	0	0	60	0.99	151	1.36	64	0.9	112	1.54	10	0.24	3	0.04	6	0.14	0	0	4	0.08	90	1.02	0	0	0	0	0	0	0	0
ClusterIJJGIE201CUAAR|MID-11;size=169;	P28	VRVPVPQLQPQNPSQQQPQEQVPLVQQQQFLGQQQQQFPGQQQPFPPQQPYPQPQPFLPQLPYPQPQPFPPQQSYPQPQPQY	GTTAGAGTTCCAGTGCCACAATTGCAGCCACAAAATCCATCTCAGCAACAACCACAAGAGCAAGTTCCATTGGTGCAACAACAACAATTTCTAGGGCAGCAACAACAACAATTTCCAGGGCAACAACAACCATTTCCACCACAACAGCCATATCCGCAGCCGCAACCATTTCTGCCACAACTACCATATCCGCAGCCGCAACCATTTCCACCACAACAATCATATCCACAACCGCAACCACAGTAT	IJJGIE201CUAAR|MID-11;size=169;	526	10	0.23	22	0.43	23	0.32	23	0.4	9	0.09	8	0.11	10	0.17	10	0.19	19	0.31	66	0.6	35	0.49	41	0.56	5	0.12	16	0.2	11	0.25	5	0.12	5	0.1	9	0.1	0	0	0	0	0	0	0	0
ClusterIJJGIE201A7WZE|MID-24;size=526;	nd	VRVPVPQLQPQNPSQQQPQEQVPLVQQQQFLGQQQPFPPQQPYPQPQPQY	GTTAGAGTTCCAGTGCCACAATTGCAGCCACAAAATCCATCTCAGCAACAGCCACAAGAGCAAGTTCCATTGGTACAACAACAACAATTTCTAGGGCAGCAACAACCATTTCCACCACAACAACCATATCCACAGCCGCAACCACAGTAT	IJJGIE201A7WZE|MID-24;size=526;	526	0	0	3	0.06	2	0.03	5	0.09	3	0.03	19	0.26	5	0.09	7	0.13	29	0.48	51	0.46	23	0.32	31	0.43	11	0.26	7	0.09	4	0.09	5	0.12	17	0.33	21	0.24	2	0.03	15	0.29	4	0.12	30	0.56
ClusterIJJGIE201A0NO3|MID-38;size=512;	nd	VRVPVPQLQPQNPSQQQPQEQVPLVQQQQFLGQQQTFPPQQPYPQLQPFPSQQPYLQLQPFPQPQLPYSQPQPFRPQQPYPQPQPQY	GTTAGAGTTCCAGTGCCACAATTGCAGCCACAAAATCCATCTCAGCAACAGCCACAAGAGCAAGTTCCATTGGTACAACAACAACAATTTCTAGGGCAGCAACAAACATTTCCACCACAACAACCATATCCACAGCTGCAACCATTTCCATCACAACAACCATATCTACAGCTGCAACCATTTCCGCAGCCGCAACTACCATATTCGCAGCCACAACCATTTCGACCACAACAACCATATCCACAACCGCAACCACAGTAT	IJJGIE201A0NO3|MID-38;size=512;	512	3	0.07	27	0.52	0	0	0	0	50	0.49	0	0	14	0.24	19	0.36	0	0	0	0	0	0	0	0	0	0	0	0	0	0	0	0	0	0	0	0	4	0.07	14	0.27	10	0.3	14	0.26
ClusterIJJGIE201CQ91S|MID-11;size=403;	P8	VRVPVQQLQPQNPSQQQPQEQVPLVQQQQFLGQQQPFPPQQPYPQPQPFPSQQPYLQLQPFPQPQLPYSQPQPFRPQQPYPQPQPQY	GTTAGAGTTCCAGTGCAACAATTGCAGCCACAAAATCCATCTCAGCAACAGCCACAAGAGCAAGTTCCATTGGTACAACAACAACAATTTCTAGGGCAGCAACAACCATTTCCACCACAACAACCATATCCACAGCCGCAACCATTTCCATCACAACAACCATATCTGCAGCTGCAACCATTTCCGCAGCCGCAACTACCATATTCGCAGCCACAACCATTTCGACCACAACAACCATATCCACAACCGCAACCACAGTAT	IJJGIE201CQ91S|MID-11;size=403;	511	0	0	0	0	0	0	0	0	0	0	0	0	0	0	0	0	67	1.1	162	1.46	60	0.84	87	1.2	0	0	0	0	0	0	0	0	0	0	135	1.53	0	0	0	0	0	0	0	0
ClusterIJJGIE202JGKA8|MID-57;size=314;	nd	VRVPVPQLQPKNPSQQQPQEQVPLVQQQQFPGQQQQFPPQQPYPQPQPFPSQQPYLQLQPFPQPQPFLPQLPYPQPQSFPPQQPYPQQRPKY	GTTAGAGTTCCAGTGCCACAATTGCAGCCAAAAAATCCATCTCAGCAACAGCCACAAGAGCAAGTTCCATTGGTACAACAACAACAATTTCCAGGGCAGCAACAACAATTTCCACCACAACAGCCATATCCGCAGCCGCAACCATTTCCATCACAACAACCATATCTGCAGCTGCAACCATTTCCGCAGCCGCAACCATTTCTGCCACAACTACCATATCCGCAGCCGCAATCATTTCCACCACAACAACCATATCCACAACAGCGACCAAAGTAT	IJJGIE202JGKA8|MID-57;size=314;	476	7	0.16	6	0.12	1	0.01	6	0.1	12	0.12	0	0	7	0.12	7	0.13	27	0.44	12	0.11	8	0.11	7	0.1	1	0.02	14	0.18	7	0.16	8	0.19	0	0	31	0.35	0	0	0	0	0	0	0	0
ClusterIJJGIE202G4CQZ|MID-16;size=238;	P12	VRVPVPQLQPQNPSQQQPQEQVPLVQQQQFLGQQQPFPPQQPYPQPQPFPSQQPYLQLQPFPQPQLPYSQPQPFRPQQPYPQPQPRY	GTTAGAGTTCCAGTGCCACAATTGCAGCCACAAAATCCATCTCAGCAACAGCCACAAGAGCAAGTTCCGTTGGTACAACAACAACAATTTCTAGGGCAGCAACAACCATTTCCACCACAACAACCATATCCACAGCCGCAACCATTTCCATCACAACAACCATATCTGCAACTGCAACCATTTCCGCAGCCGCAACTACCATATTCGCAACCACAACCATTTCGACCACAACAACCATATCCACAACCGCAACCACGGTAT	IJJGIE202G4CQZ|MID-16;size=238;	473	0	0	0	0	17	0.24	7	0.12	0	0	10	0.14	0	0	0	0	0	0	0	0	0	0	0	0	33	0.79	76	0.97	21	0.48	16	0.37	31	0.61	0	0	0	0	0	0	0	0	0	0
ClusterIJJGIE202IP1DW|MID-07;size=453;	P82	VRVPVPQLQPQNPSQQQPQEQVPLVQQQQFPGQQQPFPPQQPYPQPQPFPSQQPYLQLQPFPQPQLPYPQPQLPYPQPQPFRPQQPYPQPQPQY	GTTAGAGTTCCAGTGCCACAATTGCAGCCACAAAATCCATCTCAGCAACAACCACAAGAGCAAGTTCCATTGGTACAACAACAGCAATTTCCAGGGCAGCAACAACCATTTCCACCACAACAACCATATCCGCAGCCGCAACCATTTCCATCACAACAACCATATCTGCAGCTGCAACCATTTCCGCAGCCGCAACTACCATATCCGCAGCCGCAACTACCATATCCGCAGCCGCAACCATTTCGACCACAACAACCATATCCACAACCGCAACCACAGTAT	IJJGIE202IP1DW|MID-07;size=453;	453	21	0.48	23	0.45	64	0.9	25	0.44	69	0.68	28	0.39	51	0.87	19	0.36	0	0	0	0	0	0	0	0	0	0	0	0	0	0	0	0	0	0	0	0	0	0	0	0	0	0	0	0
ClusterIJJGIE201C0M48|MID-72;size=366;	nd	VRVPVPQLQPQNPSQQQPQEQVPLVQQQQFPGQQQPFPPQQPYPQPQPFPSQQPYLQLQPFPQPQLPYPQPQPFRPQQPYPQPQPQH	GTTAGAGTTCCAGTGCCACAATTGCAGCCACAAAATCCATCTCAGCAACAACCACAAGAGCAAGTTCCATTGGTACAACAACAACAATTTCCAGGGCAGCAACAACCATTTCCACCACAACAGCCATATCCGCAGCCGCAACCATTTCCATCACAACAACCATATCTGCAGCTGCAACCATTTCCGCAGCCGCAACTACCATATCCGCAGCCGCAACCATTTCGACCACAACAACCATATCCACAACCGCAACCACAGCAT	IJJGIE201C0M48|MID-72;size=366;	427	0	0	0	0	0	0	0	0	0	0	0	0	0	0	0	0	0	0	0	0	0	0	0	0	0	0	0	0	0	0	0	0	0	0	0	0	0	0	0	0	0	0	0	0
ClusterIJJGIE202G0U5Y|MID-26;size=399;	nd	VRVPVPQLQPQNPSQQQPQEQVPVVQQQQFLGQQQPFPPQQPYPQPQPQY	GTTAGAGTTCCAGTGCCACAATTGCAGCCACAAAATCCATCTCAGCAACAGCCACAGGAGCAAGTTCCAGTGGTACAACAACAACAATTTCTAGGGCAGCAACAACCATTTCCACCACAACAACCATATCCACAGCCGCAACCACAGTAT	IJJGIE202G0U5Y|MID-26;size=399;	399	4	0.09	2	0.04	0	0	0	0	0	0	0	0	5	0.09	12	0.23	0	0	0	0	0	0	0	0	0	0	0	0	0	0	0	0	0	0	0	0	17	0.29	24	0.46	14	0.42	26	0.48
ClusterIJJGIE201AXXPN|MID-56;size=176;	nd	VRVPVPQLQPQNPSQQHPQEQVPLVQQQQFLGQQQSFPPQQPYPQPQPFPSQQPYLQLQPFPQPQLSYSQPQPFRPQQPYPQPQPQY	GTTAGAGTTCCAGTGCCACAATTGCAGCCACAAAATCCATCTCAGCAACACCCACAAGAGCAAGTTCCGTTGGTACAACAACAACAATTTCTAGGGCAGCAACAATCATTTCCACCACAACAACCATATCCACAGCCGCAACCATTTCCATCACAACAACCATATCTGCAACTGCAACCATTTCCGCAGCCGCAACTATCATATTCGCAGCCACAACCATTTCGACCACAACAACCATATCCACAACCGCAACCACAGTAT	IJJGIE201AXXPN|MID-56;size=176;	385	0	0	0	0	22	0.31	8	0.14	0	0	12	0.17	0	0	0	0	0	0	0	0	0	0	0	0	8	0.19	49	0.63	10	0.23	8	0.19	18	0.35	0	0	0	0	0	0	0	0	0	0
ClusterIJJGIE202FIU8B|MID-11;size=163;	nd	VRVPVPQLQPQNPSQQQPQEQVPLVQQQQFPGQQQQFPPQQPYPQPQPFPSQQPYLQLQPFPQPQLPYSQPQPFRPQQPYPQPQPQY	GTTAGAGTTCCAGTGCCACAATTGCAGCCACAAAATCCATCTCAGCAACAGCCACAAGAGCAAGTTCCATTGGTACAACAACAACAATTTCCAGGGCAGCAACAACAATTTCCACCACAACAGCCATATCCGCAGCCGCAACCATTTCCATCACAACAACCATATCTGCAACTGCAACCATTTCCGCAGCCGCAACTACCATATTCGCAGCCACAACCATTTCGACCACAACAACCATATCCACAACCGCAACCACAGTAT	IJJGIE202FIU8B|MID-11;size=163;	373	0	0	5	0.1	2	0.03	14	0.24	0	0	6	0.08	14	0.24	13	0.25	13	0.21	52	0.47	44	0.62	63	0.87	17	0.4	11	0.14	8	0.18	2	0.05	16	0.31	12	0.14	0	0	0	0	0	0	0	0
ClusterIJJGIE201B5LSI|MID-74;size=356;	nd	VRVPVPQLQPQNPSQQQPQEQVPLVQQQQFPGQQQPFPPQQPYPQPQPFPSQQPYLQLQPFSQPQLPYPHPQLPYPQPQPFRPQQPYPQPQPQY	GTTAGAGTTCCAGTGCCACAATTGCAGCCACAAAATCCATCTCAGCAACAACCACAAGAGCAAGTTCCATTGGTACAACAACAACAATTTCCAGGGCAGCAACAACCATTTCCACCACAACAGCCATATCCGCAGCCGCAACCATTTCCATCACAACAACCATATCTGCAGCTGCAACCATTTTCGCAGCCGCAACTACCATATCCGCACCCGCAACTACCATATCCGCAACCGCAACCATTTCGACCACAACAACCATATCCACAACCGCAACCACAGTAT	IJJGIE201B5LSI|MID-74;size=356;	365	0	0	0	0	0	0	0	0	0	0	0	0	0	0	0	0	0	0	0	0	0	0	0	0	0	0	0	0	0	0	0	0	0	0	0	0	0	0	0	0	0	0	0	0
ClusterIJJGIE201EPQ1S|MID-72;size=350;	P43	VRVPVPQLQPQNPSQQQPQEQVPLVQQHQFPGQQQPFPPQQPYPQLQPFPSQQPYLQLQPFPQPQLPYPQPQPFRPQQPYPQPQPQY	GTTAGAGTTCCAGTGCCACAATTGCAGCCACAAAATCCATCTCAGCAACAACCACAAGAGCAAGTTCCATTGGTACAACAACATCAATTTCCAGGGCAGCAACAACCATTTCCACCACAACAGCCATATCCGCAGCTGCAACCATTTCCATCACAACAACCATATCTGCAGCTGCAACCATTTCCGCAGCCGCAACTACCATATCCGCAGCCGCAACCATTTCGACCACAACAACCATATCCACAACCGCAACCACAGTAT	IJJGIE201EPQ1S|MID-72;size=350;	360	0	0	0	0	0	0	0	0	0	0	0	0	0	0	0	0	0	0	0	0	0	0	0	0	0	0	0	0	0	0	0	0	0	0	0	0	0	0	0	0	0	0	0	0
ClusterIJJGIE201AM1M6|MID-24;size=165;	P72	VRVPVPQLQPQNPSQQQPQEQVPVVQQQQFLGQQQPFPPQQPYPQPQPFPSQQPYLQLQPFPQPQLPYSQPQPFRPQQPYPQPQPQY	GTTAGAGTTCCAGTGCCACAATTGCAGCCACAAAATCCATCTCAGCAACAGCCACAGGAGCAAGTTCCAGTGGTACAACAACAACAATTTCTAGGGCAGCAACAACCATTTCCACCACAACAACCATATCCACAGCCGCAACCATTTCCATCACAACAACCATATCTGCAGCTGCAACCATTTCCGCAGCCGCAACTACCATATTCGCAGCCACAACCATTTCGACCACAACAACCATATCCACAACCGCAACCACAATAT	IJJGIE201AM1M6|MID-24;size=165;	338	3	0.07	4	0.08	0	0	0	0	0	0	0	0	2	0.03	1	0.02	0	0	0	0	0	0	0	0	0	0	0	0	0	0	0	0	0	0	0	0	29	0.49	9	0.17	18	0.54	18	0.33
ClusterIJJGIE202GSHRK|MID-54;size=258;	P45	VRVPVPQPQPQNPSQPQPQGQVPLVQQQQFPGQQQQFPPQQPYPQPQPFPSQQPYLQLQPFPQPQPFPPQLPYPQPPPFSPQQPYPQPQPQY	GTTAGAGTTCCAGTGCCACAACCGCAGCCACAAAATCCATCTCAGCCACAGCCACAAGGGCAAGTTCCATTGGTACAGCAACAACAATTTCCAGGGCAGCAACAACAATTTCCACCACAACAGCCATATCCGCAGCCGCAACCATTTCCATCACAACAACCATATCTGCAATTGCAACCATTTCCACAACCGCAACCATTTCCGCCACAACTACCATATCCGCAGCCACCACCATTTTCACCACAACAACCATATCCACAACCGCAACCACAGTAT	IJJGIE202GSHRK|MID-54;size=258;	337	0	0	0	0	0	0	2	0.03	0	0	12	0.17	0	0	0	0	0	0	0	0	0	0	0	0	27	0.64	50	0.64	25	0.58	25	0.58	26	0.51	0	0	0	0	0	0	0	0	0	0
ClusterIJJGIE201C5BPP|MID-16;size=333;	nd	VRVPVPQLQPQNPSQQQPQEQVPLVQQQQFLGQQQPFPPQQPYPQPQPQY	GTTAGAGTTCCAGTGCCACAATTGCAGCCACAAAATCCATCTCAGCAACAGCCACAAGAGCAAGTTCCGTTGGTACAACAACAACAATTTCTAGGGCAGCAACAACCATTTCCACCACAACAACCATATCCACAACCGCAACCACAGTAT	IJJGIE201C5BPP|MID-16;size=333;	333	0	0	0	0	6	0.08	28	0.49	0	0	5	0.07	0	0	0	0	0	0	0	0	0	0	0	0	28	0.67	47	0.6	33	0.76	33	0.76	16	0.31	0	0	0	0	0	0	0	0	0	0
ClusterIJJGIE201BZ7GB|MID-57;size=232;	P42	VRVPVPQL*PQNPSQQRPQ**FPLVQQQQFPGQQQPFPPQQPYPQPQPFLSQQPYSQP*PFPPQLPYPQAQPFPTQQPYPQPQPQY	GTTAGAGTTCCAGTGCCACAATTGTAGCCGCAAAATCCATCTCAACAACGACCACAATAGTAATTTCCGTTGGTGCAACAACAACAATTTCCAGGGCAGCAACAACCATTCCCACCACAACAGCCATATCCGCAGCCGCAACCGTTTCTGTCACAACAACCATATTCGCAACCGTAACCATTTCCGCCACAACTACCATATCCACAAGCGCAACCATTTCCAACACAACAACCATATCCACAACCGCAACCACAGTAT	IJJGIE201BZ7GB|MID-57;size=232;	326	3	0.07	9	0.17	13	0.18	0	0	35	0.35	4	0.06	10	0.17	15	0.29	18	0.3	19	0.17	2	0.03	2	0.03	1	0.02	9	0.12	2	0.05	6	0.14	14	0.28	41	0.47	0	0	0	0	0	0	0	0
ClusterIJJGIE201AK5V3|MID-15;size=319;	nd	VRVPVPQLQPQNPSQQQPQEQVPLVQQQQFLGQQQPFRPQQPYPQPQPQY	GTTAGAGTTCCAGTGCCACAATTGCAGCCACAAAATCCATCTCAGCAACAGCCACAAGAGCAAGTTCCATTGGTACAACAACAACAATTTCTAGGGCAGCAACAACCATTTCGACCACAACAACCATATCCACAACCACAACCACAGTAT	IJJGIE201AK5V3|MID-15;size=319;	319	0	0	0	0	4	0.06	21	0.37	0	0	33	0.46	0	0	0	0	31	0.51	21	0.19	8	0.11	13	0.18	16	0.38	16	0.2	11	0.25	4	0.09	8	0.16	14	0.16	0	0	0	0	0	0	0	0
ClusterIJJGIE201CUKGZ|MID-18;size=315;	nd	VRVPVPQLQPQNPSQQQPQEQVPLVQQQQFLGQQQPFPPQQPYPQPQPQY	GTTAGAGTTCCAGTGCCACAATTGCAGCCACAAAATCCATCTCAGCAACAGCCACAAGAGCAAGTTCCATTGGTACAACAACAACAATTTCTAGGGCAGCAACAACCATTTCCACCACAACAACCATATCCACAACCACAACCACAGTAT	IJJGIE201CUKGZ|MID-18;size=315;	315	0	0	1	0.02	5	0.07	22	0.38	0	0	17	0.24	0	0	0	0	9	0.15	17	0.15	12	0.17	11	0.15	9	0.21	27	0.35	18	0.41	31	0.72	22	0.43	25	0.28	0	0	0	0	0	0	0	0
ClusterIJJGIE201EUGM3|MID-61;size=180;	P77	VRVPVPQLQPQNPSQQQPQEQVPLVQQQQFPGQQQPFPPQQPYPQPQPFPSQQPYLQLQPFPQPQLPYPQPQPFRPQQPYPQPQPQY	GTTAGAGTTCCAGTGCCACAATTGCAGCCACAAAATCCATCTCAGCAACAACCACAAGAGCAAGTTCCATTGGTACAACAACAACAATTTCCAGGGCAGCAACAACCATTTCCACCACAACAGCCATATCCGCAGCCGCAACCATTTCCATCACAACAACCATATCTGCAGCTGCAACCATTTCCACAGCCGCAACTACCATATCCGCAGCCGCAACCATTTCGACCACAACAACCATATCCACAGCCGCAACCACAGTAT	IJJGIE201EUGM3|MID-61;size=180;	310	21	0.48	37	0.72	9	0.13	13	0.23	0	0	5	0.07	33	0.57	17	0.32	0	0	0	0	0	0	0	0	0	0	0	0	0	0	0	0	0	0	0	0	0	0	0	0	0	0	0	0
ClusterIJJGIE202J4TPE|MID-63;size=70;	P18	VRVPVPQLQPQHPSQQQPQEQVPLVQQQQFLGQQQPFPPQQPYPQPQPFPSQQPYLQLQPFPQPQLPYSQPQPFRPQQPYPQPQPQY	GTTAGAGTTCCAGTGCCACAATTGCAGCCACAACATCCATCTCAGCAACAGCCACAAGAGCAAGTTCCATTGGTACAACAACAACAATTTCTAGGGCAGCAACAACCATTTCCACCACAACAACCATATCCACAGCCGCAACCATTTCCATCACAACAACCATATCTGCAACTGCAACCATTTCCGCAGCCGCAACTACCATATTCGCAGCCACAACCATTTCGACCACAACAACCATATCCACAACCGCAACCACAGTATT	IJJGIE202J4TPE|MID-63;size=70;	308	1	0.02	0	0	0	0	0	0	12	0.12	0	0	0	0	0	0	0	0	0	0	0	0	0	0	0	0	0	0	0	0	0	0	0	0	0	0	10	0.17	3	0.06	4	0.12	5	0.09
ClusterIJJGIE202J1Z95|MID-47;size=114;	P72	VRVPVPQLQPQNPSQQQPQEQVPVVQQQQFLGQQQPFPPQQPYPQPQPFPSQQPYLQLQPFPQPQLPYSQPQPFRPQQPYPQPQPQY	GTTAGAGTTCCAGTGCCACAATTGCAGCCACAAAATCCATCTCAGCAACAGCCACAAGAGCAAGTTCCAGTGGTACAACAACAACAATTTCTAGGGCAGCAACAACCATTTCCACCACAACAACCATATCCACAGCCGCAACCATTTCCATCACAACAACCATATCTGCAGCTGCAACCATTTCCGCAGCCGCAACTACCATATTCGCAGCCACAACCATTTCGACCACAACAACCATATCCACAACCGCAACCACAGTAT	IJJGIE202J1Z95|MID-47;size=114;	305	0	0	1	0.02	0	0	0	0	0	0	0	0	0	0	3	0.06	0	0	0	0	0	0	0	0	0	0	0	0	0	0	0	0	0	0	0	0	19	0.32	19	0.37	2	0.06	21	0.39
ClusterIJJGIE202HPSY3|MID-70;size=297;	nd	VRVPVPQLQPQNPSQQQPQEQVPFVQRQQFPGQQQPFPPQQPYPQPQPFPSQQPYLQLQPFPQPQLPYPQPQLPYPQPQLPYPQPQPFRPQQPYPQPQPQY	GTTAGAGTTCCAGTGCCACAATTGCAGCCACAAAATCCATCTCAGCAACAACCACAAGAGCAAGTTCCATTTGTACAACGACAACAATTTCCAGGGCAGCAACAACCATTTCCACCACAACAGCCATATCCGCAGCCGCAACCATTTCCATCACAACAACCATATCTGCAGCTGCAACCATTTCCGCAGCCGCAACTACCATATCCGCAGCCGCAACTACCATATCCGCAGCCGCAACTACCATATCCGCAGCCGCAACCATTTCGACCACAACAACCATATCCACAACCGCAACCACAGTAT	IJJGIE202HPSY3|MID-70;size=297;	302	0	0	0	0	0	0	0	0	0	0	0	0	0	0	0	0	0	0	0	0	0	0	0	0	0	0	0	0	0	0	0	0	0	0	0	0	0	0	0	0	0	0	0	0
ClusterIJJGIE201BJIQ1|MID-75;size=241;	nd	VRVSVPQLQPQNPSQQQPQEQVPLVQQQQFLGQQQPFPPQLPYPQLQPFPSQQPYLQLQPFPQPQLPYSQPQPFRPQQPYPQPQPQY	GTTAGAGTTTCAGTGCCACAATTGCAGCCACAAAATCCATCTCAGCAACAGCCACAAGAGCAAGTTCCATTGGTACAACAACAACAATTTCTAGGGCAGCAACAACCATTTCCACCACAACTACCATATCCACAGCTGCAACCATTTCCATCACAACAACCATATCTGCAGCTGCAACCATTTCCGCAGCCGCAACTACCATATTCACAGCCACAACCATTTCGACCACAACAACCATATCCACAACCGCAACCACAATAT	IJJGIE201BJIQ1|MID-75;size=241;	297	0	0	0	0	0	0	0	0	0	0	0	0	0	0	0	0	0	0	0	0	0	0	0	0	0	0	0	0	0	0	0	0	0	0	0	0	0	0	0	0	0	0	0	0
ClusterIJJGIE201BQ8F4|MID-33;size=294;	nd	VRVPVPQLQPQNPSQQQPQEQVPVVQQQQFLGQQQPFRPQQPYPQPQPQY	GTTAGAGTTCCAGTGCCACAATTGCAGCCACAAAATCCATCTCAGCAACAGCCACAGGAGCAAGTTCCAGTGGTACAACAACAACAATTTCTAGGGCAGCAACAACCATTTCGACCACAACAACCATATCCACAACCGCAACCACAGTAT	IJJGIE201BQ8F4|MID-33;size=294;	294	1	0.02	0	0	0	0	0	0	0	0	0	0	8	0.14	1	0.02	0	0	0	0	0	0	0	0	0	0	0	0	0	0	0	0	0	0	0	0	6	0.1	5	0.1	16	0.48	7	0.13
ClusterIJJGIE201DW6IS|MID-72;size=280;	nd	VRVPVPQLQPQNPSQQQPQEQVPLVQQQQFPGQQQPFPPQQPYPQPQPFPSQQPYLQLQPFPQPQLPYPQPQLPYPQPQAFRPQQPYPQPQPQY	GTTAGAGTTCCAGTGCCACAATTGCAGCCACAAAATCCATCTCAGCAACAACCACAAGAGCAAGTTCCATTGGTACAACAACAACAATTTCCAGGGCAGCAACAACCATTTCCACCACAACAGCCATATCCGCAGCCACAACCATTTCCATCACAACAACCATATCTGCAGCTGCAACCATTTCCGCAGCCGCAACTACCATATCCGCAGCCGCAACTACCATATCCGCAGCCGCAAGCATTTCGACCACAACAACCATATCCACAACCGCAACCACAGTAT	IJJGIE201DW6IS|MID-72;size=280;	280	0	0	0	0	0	0	0	0	0	0	0	0	0	0	0	0	0	0	0	0	0	0	0	0	0	0	0	0	0	0	0	0	0	0	0	0	0	0	0	0	0	0	0	0
ClusterIJJGIE201BRYAW|MID-02;size=272;	nd	VRVPVPQLQPQNPSQQQPQEQVPLVQQQQFPGQQQPFPPQQPYPQPQPQY	GTTAGAGTTCCAGTGCCACAATTGCAGCCACAAAATCCATCTCAGCAACAACCACAAGAGCAAGTTCCATTGGTACAACAACAACAATTTCCAGGGCAGCAACAACCATTTCCACCACAACAACCATATCCACAACCGCAACCACAGTAT	IJJGIE201BRYAW|MID-02;size=272;	272	16	0.36	28	0.54	5	0.07	18	0.31	1	0.01	18	0.25	38	0.65	33	0.63	0	0	0	0	0	0	0	0	0	0	0	0	0	0	0	0	0	0	0	0	0	0	0	0	0	0	0	0
ClusterIJJGIE201AW7Z2|MID-13;size=176;	nd	VRVPVPQLQPQNPSQQQPQEQVPLVQQQQFLGQQQPFPPQQPYPQPQPFPSQQPYLQLQPFPQPQPFPPQLPYPQPQSFPPQQPYPQQQPQY	GTTAGAGTTCCAGTGCCACAATTGCAGCCACAAAATCCATCTCAGCAACAGCCACAAGAGCAAGTTCCATTGGTACAACAACAACAATTTCTAGGGCAGCAACAACCATTTCCACCACAACAACCATATCCACAGCCGCAACCATTTCCATCACAACAACCATATCTGCAACTGCAACCATTTCCGCAGCCGCAACCATTTCCGCCACAACTACCATATCCGCAGCCGCAATCATTTCCACCACAACAACCATATCCACAACAGCAACCACAGTAT	IJJGIE201AW7Z2|MID-13;size=176;	267	4	0.09	0	0	6	0.08	2	0.03	2	0.02	1	0.01	1	0.02	2	0.04	4	0.07	21	0.19	38	0.53	34	0.47	4	0.1	21	0.27	16	0.37	1	0.02	2	0.04	21	0.24	0	0	0	0	0	0	0	0
ClusterIJJGIE201CBB18|MID-35;size=217;	P72	VRVPVPQLQPQNPSQQQPQEQVPVVQQQQFLGQQQPFPPQQPYPQPQPFPSQQPYLQLQPFPQPQLPYSQPQPFRPQQPYPQPQPQY	GTTAGAGTTCCAGTGCCACAATTGCAGCCACAAAATCCATCTCAGCAACAGCCACAGGAGCAAGTTCCAGTGGTACAACAACAACAATTTCTAGGGCAGCAACAACCATTTCCACCACAACAACCATATCCACAGCCGCAACCATTTCCATCACAACAACCATATTTGCAGCTGCAACCATTTCCGCAGCCGCAACTACCATATTCGCAGCCACAACCATTTCGACCACAACAACCATATCCACAACCGCAACCACAGTAT	IJJGIE201CBB18|MID-35;size=217;	265	0	0	0	0	0	0	0	0	0	0	0	0	0	0	0	0	0	0	0	0	0	0	0	0	0	0	0	0	0	0	0	0	0	0	0	0	0	0	0	0	0	0	0	0
ClusterIJJGIE202GRUHL|MID-05;size=244;	nd	VRFPVPQLQPQNPSQQQPQEQVPLVQQLQYPRQQQPFPPQQPYPQPQPFPSQQPLPQRQPFLPQLPYPQPQPFPPQQPYPQPQPQY	GTTAGATTTCCAGTGCCACAATTGCAGCCGCAAAATCCATCTCAGCAACAACCACAAGAGCAAGTTCCGTTGGTGCAACAACTACAATATCCAAGGCAACAACAACCATTTCCACCACAACAGCCATATCCGCAGCCGCAACCATTTCCATCACAACAACCATTGCCGCAACGGCAACCATTTCTGCCACAACTACCATATCCGCAGCCACAACCATTTCCACCACAACAACCATATCCACAACCGCAACCACAGTAT	IJJGIE202GRUHL|MID-05;size=244;	262	1	0.02	15	0.29	9	0.13	2	0.03	38	0.38	0	0	0	0	1	0.02	3	0.05	0	0	1	0.01	1	0.01	1	0.02	1	0.01	4	0.09	1	0.02	13	0.26	25	0.28	0	0	0	0	0	0	0	0
ClusterIJJGIE201BOESO|MID-04;size=258;	nd	VRVPVPQLQPQNPSQQQPQEQVPLVQQQQFPGQQQPFRPQQPYPQPQPQY	GTTAGAGTTCCAGTGCCACAATTGCAGCCACAAAATCCATCTCAGCAACAACCACAAGAGCAAGTTCCATTGGTACAACAACAACAATTTCCAGGGCAGCAACAACCATTTCGACCACAACAACCATATCCACAACCGCAACCACAGTAT	IJJGIE201BOESO|MID-04;size=258;	258	14	0.32	20	0.39	8	0.11	18	0.31	0	0	7	0.1	6	0.1	27	0.51	0	0	0	0	0	0	0	0	0	0	0	0	0	0	0	0	0	0	0	0	0	0	0	0	0	0	0	0
ClusterIJJGIE201AO9C1|MID-35;size=258;	nd	VRVPVPQLQPQHPSQQQPQEQVPLVQQQQFLGQQQPFPPQQPYPQPQPFPSQQPYLQLQPFPQPQLPYSQPQPFQPQQPYPQPQPQY	GTTAGAGTTCCAGTGCCACAATTGCAGCCACAACATCCATCTCAGCAACAGCCACAAGAGCAAGTTCCATTGGTACAACAACAACAATTTCTAGGGCAGCAACAACCATTTCCACCACAACAACCATATCCACAGCCGCAACCATTTCCATCACAACAACCATATTTGCAGCTGCAACCATTTCCGCAGCCGCAACTACCATATTCGCAGCCACAACCATTTCAACCACAACAACCATATCCACAACCGCAACCACAGTAT	IJJGIE201AO9C1|MID-35;size=258;	258	0	0	0	0	0	0	0	0	0	0	0	0	0	0	0	0	0	0	0	0	0	0	0	0	0	0	0	0	0	0	0	0	0	0	0	0	0	0	0	0	0	0	0	0
ClusterIJJGIE202HJ7A9|MID-25;size=240;	nd	VRVPVPQLQPQNPSQQQPQEQVPLVQQQQFLGQQQPFPPQPFRPQQPYPQPQPQY	GTTAGAGTTCCAGTGCCACAATTGCAGCCACAAAATCCATCTCAGCAACAGCCACAAGAGCAAGTTCCATTGGTACAACAACAACAATTTCTAGGGCAGCAACAACCATTTCCACCACAACCATTTCGACCACAACAACCATATCCACAACCGCAACCACAGTAT	IJJGIE202HJ7A9|MID-25;size=240;	240	4	0.09	0	0	0	0	0	0	1	0.01	0	0	1	0.02	9	0.17	1	0.02	2	0.02	6	0.08	1	0.01	8	0.19	0	0	1	0.02	5	0.12	10	0.2	3	0.03	3	0.05	2	0.04	1	0.03	5	0.09
ClusterIJJGIE201EPGSM|MID-13;size=98;	P28	VRVPVPQLQPQNPSQQQPQEQVPLVQQQQFLGQQQQQFPGQQQPFPPQQPYPQPQPFLPQLPYPQPQPFPPQQSYPQPQPQY	GTTAGAGTTCCAGTGCCACAATTGCAGCCACAAAATCCATCTCAGCAACAGCCACAAGAGCAAGTTCCATTGGTACAACAACAACAATTTCTAGGGCAGCAACAACAACAATTTCCAGGGCAACAACAACCATTTCCACCACAACAGCCATATCCGCAGCCGCAACCATTTCTGCCACAACTACCATATCCGCAGCCGCAACCATTTCCACCACAACAATCATATCCACAACCACAACCACAATAT	IJJGIE201EPGSM|MID-13;size=98;	240	2	0.05	3	0.06	18	0.25	7	0.12	0	0	3	0.04	2	0.03	4	0.08	2	0.03	46	0.42	19	0.27	26	0.36	3	0.07	11	0.14	3	0.07	0	0	2	0.04	9	0.1	0	0	0	0	0	0	0	0
ClusterIJJGIE201BTOFI|MID-07;size=84;	nd	VRVPVPQLQPQNPSQQQPQEQVPLVQQQQFPGQQQPFPPQQPYPQPQPFPSQQPYLQLQPFPQPQLPYSQPQPFRPQQPYPQPQPQY	GTTAGAGTTCCAGTGCCACAATTGCAGCCACAAAATCCATCTCAGCAACAACCACAAGAGCAAGTTCCATTGGTACAACAACAACAATTTCCAGGGCAGCAACAACCATTTCCACCACAACAACCATATCCACAGCCGCAACCATTTCCATCACAACAACCATATCTGCAGCTGCAACCATTTCCGCAGCCGCAACTACCATATTCGCAGCCACAACCATTTCGACCACAACAACCATATCCACAACCGCAACCACAGTAT	IJJGIE201BTOFI|MID-07;size=84;	236	20	0.45	35	0.68	0	0	4	0.07	1	0.01	3	0.04	24	0.41	33	0.63	0	0	9	0.08	6	0.08	10	0.14	0	0	0	0	0	0	0	0	0	0	3	0.03	0	0	0	0	0	0	0	0
ClusterIJJGIE202GMGRV|MID-75;size=88;	nd	VRVPVPQLQPQNPSQQQPFPPQQPYPQPQPFPSQQPYLQLQPFPQPQLPYSQPQPFRPQQPYPQPQPQY	GTTAGAGTTCCAGTGCCACAATTGCAGCCACAAAATCCATCTCAGCAACAACCATTTCCACCACAACAACCATATCCACAGCCGCAACCATTTCCATCACAACAACCATATCTGCAGCTGCAACCATTTCCGCAGCCGCAACTACCATATTCGCAGCCACAACCATTTCGACCACAACAACCATATCCACAACCGCAACCACAGTAT	IJJGIE202GMGRV|MID-75;size=88;	235	22	0.5	3	0.06	0	0	1	0.02	0	0	0	0	9	0.15	1	0.02	4	0.07	0	0	0	0	3	0.04	1	0.02	0	0	0	0	4	0.09	2	0.04	1	0.01	1	0.02	0	0	8	0.24	7	0.13
ClusterIJJGIE201BTFDL|MID-54;size=96;	P1	VRVPVPQLQPQNPSQQQPQEQVPLVQQQQFLGQQQPFPPQQPYPQPQPFPSQQPYLQLQPFPQPQLPYSQPQPFRPQQPYPQPQPQY	GTTAGAGTTCCAGTGCCACAATTGCAGCCACAAAATCCATCTCAGCAACAGCCACAAGAGCAAGTTCCGTTGGTACAACAACAACAATTTCTAGGGCAGCAACAACCATTTCCACCACAACAACCATATCCACAGCCGCAACCATTTCCATCACAACAACCATATCTGCAGCTGCAACCATTTCCGCAGCCGCAACTACCATATTCGCAGCCACAACCATTTCGACCACAACAACCATATCCACAACCGCAACCACAGTAT	IJJGIE201BTFDL|MID-54;size=96;	235	0	0	0	0	0	0	1	0.02	0	0	1	0.01	0	0	0	0	0	0	0	0	0	0	0	0	15	0.36	27	0.35	9	0.21	1	0.02	16	0.31	0	0	0	0	0	0	0	0	0	0
ClusterIJJGIE202F3G5I|MID-17;size=155;	P39	VRVPVPQLQP*NPSQQQPQEQVPLVQQQQFLGQQQPFPPQQPYPQAQPFPSQQPYLQLQPFPQPQLPYSQPQPFRPQQPYPQPQPQY	GTTAGAGTTCCAGTGCCACAATTGCAACCATAAAATCCATCTCAGCAACAGCCACAAGAGCAAGTTCCATTGGTACAGCAACAACAATTTCTAGGGCAGCAACAACCATTTCCACCACAACAACCATATCCACAGGCGCAACCATTTCCATCACAACAACCATATCTGCAGCTGCAACCATTTCCGCAGCCGCAACTACCATATTCGCAGCCACAACCATTTCGACCACAACAACCATATCCACAACCGCAACCACAGTAT	IJJGIE202F3G5I|MID-17;size=155;	233	0	0	0	0	0	0	0	0	0	0	0	0	0	0	0	0	12	0.2	12	0.11	10	0.14	8	0.11	8	0.19	17	0.22	14	0.32	25	0.58	20	0.39	36	0.41	0	0	0	0	0	0	0	0
ClusterIJJGIE202I1OKI|MID-28;size=100;	nd	VRVPVPQLQPQHPSQQQPQEQVPVVQQQQFLGQQQPFPPQQPYPQPQPFPSQQPYLQLQPFPQPQLPYSQPQPFRPQQPYPQPQPQY	GTTAGAGTTCCAGTGCCACAATTGCAGCCACAACATCCATCTCAGCAACAGCCACAGGAGCAAGTTCCAGTGGTACAACAACAACAATTTCTAGGGCAGCAACAACCATTTCCACCACAACAACCATATCCACAGCCGCAACCATTTCCATCACAACAACCATATCTGCAGCTGCAACCATTTCCGCAGCCGCAACTACCATATTCGCAGCCACAACCATTTCGACCACAACAACCATATCCACAACCGCAACCACAGTAT	IJJGIE202I1OKI|MID-28;size=100;	225	0	0	0	0	0	0	0	0	0	0	0	0	0	0	0	0	0	0	0	0	0	0	0	0	0	0	0	0	0	0	0	0	0	0	0	0	12	0.2	10	0.19	0	0	14	0.26
ClusterIJJGIE201A2JQG|MID-56;size=112;	P1	VRVPVPQLQPQNPSQQQPQEQVPLVQQQQFLGQQQPFPPQQPYPQPQPFPSQQPYLQLQPFPQPQLPYSQPQPFRPQQPYPQPQPQY	GTTAGAGTTCCAGTGCCACAATTGCAGCCACAAAATCCATCTCAGCAACAGCCACAAGAGCAAGTTCCGTTGGTACAACAACAACAATTTCTAGGGCAGCAACAACCATTTCCACCACAACAACCATATCCACAGCCGCAACCATTTCCATCACAACAACCATATCTGCAACTGCAACCATTTCCGCAGCCGCAACTACCATATTCACAGCCACAACCATTTCGACCACAACAACCATATCCACAACCGCAACCACAGTAT	IJJGIE201A2JQG|MID-56;size=112;	223	0	0	0	0	7	0.1	12	0.21	0	0	2	0.03	0	0	0	0	0	0	0	0	0	0	0	0	15	0.36	25	0.32	15	0.35	9	0.21	21	0.41	0	0	0	0	0	0	0	0	0	0
ClusterIJJGIE201ELZ8B|MID-22;size=220;	nd	VRVPVPQLQPQNPSQQQPQEQVPVVQQQQFLGQPQPFQPQQPYPQPQPQY	GTTAGAGTTCCAGTGCCACAATTGCAGCCACAAAATCCATCTCAGCAACAGCCACAGGAGCAAGTTCCAGTGGTACAACAACAACAATTTCTAGGGCAGCCACAACCATTTCAACCACAACAACCATATCCACAACCGCAACCACAGTAT	IJJGIE201ELZ8B|MID-22;size=220;	220	7	0.16	1	0.02	0	0	0	0	0	0	0	0	7	0.12	11	0.21	0	0	0	0	0	0	0	0	0	0	0	0	0	0	0	0	0	0	0	0	6	0.1	9	0.17	15	0.45	12	0.22
ClusterIJJGIE201CMA11|MID-03;size=93;	P56	VRVPVPQLQPQNPSQQQPQEQVPLVQQQQFLGQQQPFPPQQPYPQPQPFPSQQPYLQLQPFPQPQLSYSQPQPFRPQQLYPQPQPQY	GTTAGAGTTCCAGTGCCACAATTGCAGCCACAAAATCCATCTCAGCAACAGCCACAAGAGCAAGTTCCATTGGTACAACAACAACAATTTCTAGGGCAGCAACAACCATTTCCACCACAACAACCATATCCACAGCCGCAACCATTTCCATCACAACAACCATATCTGCAACTGCAACCATTTCCGCAGCCGCAACTATCATATTCGCAGCCACAACCATTTCGACCACAACAACTATATCCACAACCGCAACCACAGTAT	IJJGIE201CMA11|MID-03;size=93;	219	0	0	0	0	54	0.76	27	0.47	0	0	127	1.77	0	0	0	0	0	0	0	0	0	0	0	0	0	0	0	0	0	0	0	0	0	0	1	0.01	0	0	0	0	0	0	0	0
ClusterIJJGIE201BUFN9|MID-24;size=95;	nd	VRVPVPQLQPQNPSQQQPQSKFHGTTTTISRAATTISTTTTISTAATISITTTISATATISAAATTIFAATTISTTTTISTTATTV	GTTAGAGTTCCAGTGCCACAATTGCAGCCACAAAATCCATCTCAGCAACAGCCACAGAGCAAGTTCCATGGTACAACAACAACAATTTCTAGGGCAGCAACAACCATTTCCACCACAACAACCATATCCACAGCCGCAACCATTTCCATCACAACAACCATATCTGCAACTGCAACCATTTCCGCAGCCGCAACTACCATATTCGCAGCCACAACCATTTCGACCACAACAACCATATCCACAACCGCAACCACAGTAT	IJJGIE201BUFN9|MID-24;size=95;	218	1	0.02	0	0	0	0	0	0	1	0.01	0	0	0	0	0	0	0	0	0	0	0	0	1	0.01	0	0	0	0	0	0	0	0	0	0	3	0.03	9	0.15	7	0.13	9	0.27	12	0.22
ClusterIJJGIE201EHAWD|MID-19;size=103;	nd	VRVPVPQLQPQNPSQQQPQEQVPLVQQQQFLGQQQPFPPQQPYPQPQPFPSQQPYLQLQPFSQPQLPYLQPQLFRPQQPYPQPQPQY	GTTAGAGTTCCAGTGCCACAATTGCAGCCACAAAATCCATCTCAGCAACAGCCACAAGAGCAAGTTCCGTTGGTACAACAACAACAATTTCTAGGGCAGCAACAACCATTTCCACCACAACAACCATATCCACAGCCGCAACCATTTCCATCACAACAACCATATCTGCAGCTGCAACCATTTTCGCAGCCGCAACTACCATATTTGCAGCCACAACTATTTCGACCACAACAACCATATCCACAACCGCAACCACAGTAT	IJJGIE201EHAWD|MID-19;size=103;	216	0	0	0	0	0	0	0	0	0	0	0	0	0	0	0	0	0	0	0	0	0	0	0	0	10	0.24	59	0.75	17	0.39	22	0.51	36	0.71	0	0	0	0	0	0	0	0	0	0
ClusterIJJGIE201DACPE|MID-19;size=213;	nd	VRVPVPQLQPQNPSQQQPQEQVPLVQQQQFLGQQQPFRPQQPYPQPQPQY	GTTAGAGTTCCAGTGCCACAATTGCAGCCACAAAATCCATCTCAGCAACAGCCACAAGAGCAAGTTCCGTTGGTACAACAACAACAATTTCTAGGGCAGCAACAACCATTTCGACCACAACAACCATATCCACAACCGCAACCACAGTAT	IJJGIE201DACPE|MID-19;size=213;	213	0	0	0	0	5	0.07	9	0.16	0	0	0	0	0	0	0	0	0	0	0	0	0	0	0	0	41	0.98	17	0.22	18	0.41	19	0.44	10	0.2	0	0	0	0	0	0	0	0	0	0
ClusterIJJGIE201D7D5W|MID-58;size=203;	P4	VRVPVPQLQPQNPSQQQPQEQVPLVQQQQFLGQQQPFPPQQPYPQPQPFPSQQPYLQLQPFLQPQLPYSQPQPFRPQQPYPQPQPQY	GTTAGAGTTCCAGTGCCACAATTGCAGCCACAAAATCCATCTCAGCAACAGCCACAAGAGCAAGTTCCATTGGTACAACAACAACAATTTCTAGGGCAGCAACAACCATTTCCACCACAACAACCATATCCACAGCCGCAACCATTTCCATCACAACAACCATATCTGCAACTGCAACCATTTCTGCAGCCGCAACTACCATATTCACAGCCACAACCATTTCGACCACAACAACCATATCCACAACCGCAACCACAGTAT	IJJGIE201D7D5W|MID-58;size=203;	213	0	0	0	0	30	0.42	33	0.57	0	0	83	1.16	0	0	0	0	0	0	0	0	0	0	0	0	0	0	0	0	0	0	0	0	1	0.02	0	0	0	0	0	0	0	0	0	0
ClusterIJJGIE201BLWKJ|MID-22;size=211;	nd	VRVPVPQLQPQHPSQQQPQEQVPLVQQQQFLGQQQPFPPQQPYPQLQPFPSQQPYLQLQPFPQPQLPYSQPQPFQPQQPYPQPQPQY	GTTAGAGTTCCAGTGCCACAATTGCAGCCACAACATCCATCTCAGCAACAGCCACAAGAGCAAGTTCCATTGGTACAACAACAACAATTTCTAGGGCAGCAACAACCATTTCCACCACAACAACCATATCCACAGCTGCAACCATTTCCATCACAACAACCATATCTGCAGCTGCAACCATTTCCGCAGCCGCAACTACCATATTCGCAGCCACAACCATTTCAACCACAACAACCATATCCACAACCGCAACCACAGTAT	IJJGIE201BLWKJ|MID-22;size=211;	211	0	0	0	0	0	0	0	0	0	0	0	0	1	0.02	0	0	0	0	0	0	0	0	0	0	0	0	0	0	0	0	0	0	0	0	0	0	12	0.2	7	0.13	6	0.18	17	0.32
ClusterIJJGIE201A71NI|MID-43;size=124;	P1	VRVPVPQLQPQNPSQQQPQEQVPLVQQQQFLGQQQPFPPQQPYPQPQPFPSQQPYLQLQPFPQPQLPYSQPQPFRPQQPYPQPQPQY	GTTAGAGTTCCAGTGCCACAATTGCAGCCACAAAATCCATCTCAGCAACAGCCACAGGAGCAAGTTCCATTGGTACAACAACAACAATTTCTAGGGCAGCAACAACCATTTCCACCACAACAACCATATCCACAGCCGCAACCATTTCCATCACAACAACCATATCTGCAGCTGCAACCATTTCCGCAGCCGCAACTACCATATTCGCAGCCACAACCATTTCGACCACAACAACCATATCCACAACCGCAACCACAGTAT	IJJGIE201A71NI|MID-43;size=124;	208	0	0	3	0.06	0	0	0	0	0	0	0	0	1	0.02	1	0.02	0	0	0	0	0	0	0	0	0	0	0	0	0	0	0	0	0	0	0	0	9	0.15	13	0.25	9	0.27	5	0.09
ClusterIJJGIE201A11YR|MID-47;size=208;	nd	VRVPVPQLQPQHPSQQQPQEQVPLVQQQQFLGQPQPFRPQQPYPQPQPQY	GTTAGAGTTCCAGTGCCACAATTGCAGCCACAACATCCATCTCAGCAACAGCCACAAGAGCAAGTTCCATTGGTACAACAACAACAATTTCTAGGGCAGCCACAACCATTTCGACCACAACAACCATATCCACAACCGCAACCACAGTAT	IJJGIE201A11YR|MID-47;size=208;	208	1	0.02	1	0.02	0	0	0	0	0	0	0	0	5	0.09	7	0.13	0	0	0	0	0	0	0	0	0	0	0	0	0	0	0	0	0	0	0	0	10	0.17	3	0.06	6	0.18	2	0.04
ClusterIJJGIE202J5PTL|MID-56;size=163;	P35	VRVPVPQLQPQNPSQQQPQEQVPLVQQQQFLGQQQPFPPQQPYPQPQPFPSQLPYLQLQPFPQPQLPYSQPQPFRPQQPYPQPQPQY	GTTAGAGTTCCAGTGCCACAATTGCAGCCACAAAATCCATCTCAGCAACAGCCACAAGAGCAAGTTCCGTTGGTACAACAACAACAATTTCTAGGGCAGCAACAACCATTTCCACCACAACAACCATATCCACAGCCGCAACCATTTCCATCACAACTACCATATCTGCAGCTGCAACCATTTCCGCAGCCGCAACTACCATATTCACAGCCACAACCATTTCGACCACAACAACCATATCCACAACCGCAACCACAGTAT	IJJGIE202J5PTL|MID-56;size=163;	204	0	0	0	0	4	0.06	8	0.14	0	0	6	0.08	0	0	0	0	0	0	0	0	0	0	0	0	19	0.45	5	0.06	11	0.25	4	0.09	9	0.18	0	0	0	0	0	0	0	0	0	0
ClusterIJJGIE202H6OUA|MID-58;size=166;	P40	VRVPVPQLQPQNPYQQQPQEQVPLVQQQQFLGQQQQFPPQQPYLQLQPFSQPQLPYSQPRPFRPQQPYPQPQPQY	GTTAGAGTTCCAGTGCCACAATTGCAGCCACAAAATCCATATCAGCAACAGCCACAAGAGCAAGTTCCATTGGTACAACAACAACAATTTCTAGGGCAGCAACAACAATTTCCACCACAACAACCATATCTGCAGCTGCAACCATTTTCGCAGCCGCAACTACCATATTCGCAGCCGCGACCATTTCGACCACAACAACCATATCCACAACCGCAACCACAGTAT	IJJGIE202H6OUA|MID-58;size=166;	202	0	0	0	0	11	0.15	6	0.1	0	0	60	0.83	0	0	0	0	0	0	0	0	0	0	0	0	0	0	0	0	3	0.07	0	0	3	0.06	0	0	0	0	0	0	0	0	0	0
ClusterIJJGIE201EERG1|MID-54;size=100;	P2	VRVPVPQLQPQNPSQQQPQEQVPLVQQQQFLGQQQPFPPQQPYPQPQPFPSQQPYLQLQPFPQPQLSYSQPQPFRPQQPYPQPQPQY	GTTAGAGTTCCAGTGCCACAATTGCAGCCACAAAATCCATCTCAGCAACAGCCACAAGAGCAAGTTCCATTGGTACAACAACAACAATTTCTAGGGCAGCAACAACCATTTCCACCACAACAACCATATCCACAGCCGCAACCATTTCCATCACAACAACCATATCTGCAGCTGCAACCATTTCCGCAGCCGCAACTATCATATTCGCAGCCACAACCATTTCGACCACAACAACCATATCCACAACCGCAACCACAGTAT	IJJGIE201EERG1|MID-54;size=100;	202	0	0	1	0.02	3	0.04	2	0.03	3	0.03	5	0.07	0	0	0	0	0	0	1	0.01	2	0.03	1	0.01	10	0.24	26	0.33	21	0.48	5	0.12	7	0.14	0	0	0	0	1	0.02	3	0.09	0	0
ClusterIJJGIE201EUTJW|MID-48;size=118;	P25	VRVPVPQLQPQNPSQQQSQEQVPLVQQQQFLGQQQPFPPQQPYPQPQPFPSQQPYLQLQPFPQPQLPYSQPQPFRPQQPYPQPQPQY	GTTAGAGTTCCAGTGCCACAATTGCAGCCACAAAATCCATCTCAGCAACAGTCACAAGAGCAAGTTCCATTGGTACAACAACAACAATTTCTAGGGCAGCAACAACCATTTCCACCACAACAACCATATCCACAGCCGCAACCATTTCCATCACAACAACCATATCTGCAACTGCAACCATTTCCGCAGCCGCAACTACCATATTCGCAGCCACAACCATTTCGACCACAACAACCATATCCACAACCGCAACCACAGTAT	IJJGIE201EUTJW|MID-48;size=118;	198	1	0.02	0	0	0	0	0	0	0	0	0	0	0	0	0	0	26	0.43	20	0.18	14	0.2	6	0.08	0	0	0	0	0	0	0	0	0	0	7	0.08	11	0.19	2	0.04	7	0.21	6	0.11
ClusterIJJGIE202GFVM8|MID-21;size=117;	nd	VRVPVPQLQPQHPSQQQPQEQVPLVQQQQFLGQQQPFPPQQPYPQPQPFPSQQPYLQLQPFPQPQLPYSQPQPFHHNNHIHNRNHS	GTTAGAGTTCCAGTGCCACAATTGCAGCCACAACATCCATCTCAGCAACAGCCACAAGAGCAAGTTCCATTGGTACAACAACAACAATTTCTAGGGCAGCAACAACCATTTCCACCACAACAACCATATCCACAGCCGCAACCATTTCCATCACAACAACCATATCTGCAGCTGCAACCATTTCCGCAGCCGCAACTACCATATTCGCAGCCACAACCATTTCACCACAACAACCATATCCACAACCGCAACCACAGTAT	IJJGIE202GFVM8|MID-21;size=117;	193	0	0	1	0.02	0	0	0	0	0	0	0	0	1	0.02	1	0.02	0	0	0	0	0	0	0	0	0	0	0	0	0	0	0	0	0	0	0	0	20	0.34	11	0.21	0	0	14	0.26
ClusterIJJGIE202GH948|MID-61;size=109;	nd	VRVPVPQLQPQNPSQQQPQEQVPLVQQQQFPGQQQPFPPQQPYPQPQPFPSQQPYLQLQPFPQPQLPYSQPQPFRPQQPYPQPQPQY	GTTAGAGTTCCAGTGCCACAATTGCAGCCACAAAATCCATCTCAGCAACAACCACAAGAGCAAGTTCCATTGGTACAACAACAACAATTTCCAGGGCAGCAACAACCATTTCCACCACAACAGCCATATCCGCAGCCGCAACCATTTCCATCACAACAACCATATCTGCAGCTGCAACCATTTCCGCAGCCGCAACTACCATATTCGCAGCCACAACCATTTCGACCACAACAACCATATCCACAACCGCAACCACAGTAT	IJJGIE202GH948|MID-61;size=109;	192	21	0.48	20	0.39	10	0.14	17	0.3	2	0.02	19	0.26	22	0.38	7	0.13	0	0	0	0	0	0	0	0	0	0	0	0	0	0	0	0	0	0	0	0	0	0	0	0	0	0	0	0
ClusterIJJGIE202G17LX|MID-74;size=188;	nd	VRVPVPQLQPQNPSQQQPQEQVPLVQQQQFPGQQQPFPPQQPYPQPQPFRPQQPYPQPQPQY	GTTAGAGTTCCAGTGCCACAATTGCAGCCACAAAATCCATCTCAGCAACAACCACAAGAGCAAGTTCCATTGGTACAACAACAACAATTTCCAGGGCAGCAACAACCATTTCCACCACAACAGCCATATCCGCAGCCGCAACCATTTCGACCACAACAACCATATCCACAACCGCAACCACAGTAT	IJJGIE202G17LX|MID-74;size=188;	188	6	0.14	11	0.21	1	0.01	17	0.3	0	0	1	0.01	20	0.34	16	0.3	0	0	0	0	0	0	0	0	0	0	0	0	0	0	0	0	0	0	0	0	0	0	0	0	0	0	0	0
ClusterIJJGIE201ALPY1|MID-30;size=184;	nd	VRVPVPQLQPQHPSQQQPQEQVPLVQQQQFLGQQQPFPPQQPYPQPQPQY	GTTAGAGTTCCAGTGCCACAATTGCAGCCACAACATCCATCTCAGCAACAGCCACAAGAGCAAGTTCCATTGGTACAACAACAACAATTTCTAGGGCAGCAACAACCATTTCCACCACAACAACCATATCCACAGCCGCAACCACAGTAT	IJJGIE201ALPY1|MID-30;size=184;	184	0	0	1	0.02	0	0	0	0	0	0	0	0	1	0.02	4	0.08	0	0	0	0	0	0	0	0	0	0	0	0	0	0	0	0	0	0	0	0	8	0.14	14	0.27	15	0.45	10	0.19
ClusterIJJGIE202FQ7XA|MID-07;size=127;	nd	VRVPVPQLQPQNPSQQQPQEQVPLVQQLQYPGQQQPFPPQQPYPQPQPFPSQQPLPQPQPFLPQLPYPQPQPFPPQQPYPQPQPQY	GTTAGAGTTCCAGTGCCACAATTGCAGCCACAAAATCCATCTCAGCAACAACCACAAGAGCAAGTTCCGTTGGTGCAACAACTACAATATCCAGGGCAACAACAACCATTTCCACCACAACAGCCATATCCGCAGCCGCAACCATTTCCATCACAACAACCATTGCCGCAACCGCAACCATTTCTGCCACAACTACCATATCCGCAGCCACAACCATTTCCACCACAACAACCATATCCACAACCGCAACCACAGTAT	IJJGIE202FQ7XA|MID-07;size=127;	183	3	0.07	5	0.1	5	0.07	1	0.02	2	0.02	2	0.03	1	0.02	3	0.06	4	0.07	8	0.07	4	0.06	4	0.05	4	0.1	2	0.03	0	0	2	0.05	5	0.1	6	0.07	0	0	0	0	0	0	0	0
ClusterIJJGIE202JZ9Z3|MID-16;size=169;	P19	VRVPVPQLQPQNPSQQQPQEQVPLVQQQQFLGQQQPFPPQQPYPQPQPFPSQQPYLQLQPFPQPQLPYSQPQPFRPQQPYPQPQPHY	GTTAGAGTTCCAGTGCCACAATTGCAGCCACAAAATCCATCTCAGCAACAGCCACAAGAGCAAGTTCCATTGGTACAACAACAACAATTTCTAGGGCAGCAACAACCATTTCCACCACAACAACCATATCCACAGCCGCAACCATTTCCATCACAACAACCATATCTGCAGCTGCAACCATTTCCGCAGCCGCAACTACCATATTCGCAGCCACAACCATTTCGACCACAACAACCATATCCACAACCGCAACCACACTAT	IJJGIE202JZ9Z3|MID-16;size=169;	182	0	0	0	0	0	0	0	0	0	0	0	0	0	0	0	0	0	0	0	0	0	0	0	0	23	0.55	48	0.61	8	0.18	22	0.51	23	0.45	0	0	0	0	0	0	0	0	0	0
ClusterIJJGIE202F06D2|MID-14;size=53;	P1	VRVPVPQLQPQNPSQQQPQEQVPLVQQQQFLGQQQPFPPQQPYPQPQPFPSQQPYLQLQPFPQPQLPYSQPQPFRPQQPYPQPQPQY	GTTAGAGTTCCAGTGCCACAATTGCAGCCACAAAATCCATCTCAGCAACAACCACAAGAGCAAGTTCCATTGGTACAACAACAACAATTTCTAGGGCAGCAACAACCATTTCCACCACAACAACCATATCCACAGCCGCAACCATTTCCATCACAACAACCATATCTGCAACTGCAACCATTTCCGCAGCCGCAACTACCATATTCGCAGCCACAACCATTTCGACCACAACAACCATATCCACAACCGCAACCACAGTAT	IJJGIE202F06D2|MID-14;size=53;	177	4	0.09	4	0.08	14	0.2	2	0.03	7	0.07	11	0.15	14	0.24	0	0	2	0.03	20	0.18	12	0.17	11	0.15	3	0.07	0	0	4	0.09	0	0	0	0	2	0.02	0	0	0	0	0	0	0	0
ClusterIJJGIE202IHJXU|MID-61;size=176;	nd	VRVPVPQLQPQNPSQQQPQEQVPLVQQQQFPGQQQPFRPQQPYPQSQPQY	GTTAGAGTTCCAGTGCCACAATTGCAGCCACAAAATCCATCTCAGCAACAACCACAAGAGCAAGTTCCATTGGTACAACAACAACAATTTCCAGGGCAGCAACAACCATTTCGACCACAACAACCATATCCACAATCGCAACCACAGTAT	IJJGIE202IHJXU|MID-61;size=176;	176	4	0.09	17	0.33	6	0.08	5	0.09	0	0	9	0.13	14	0.24	6	0.11	0	0	0	0	0	0	0	0	0	0	0	0	0	0	0	0	0	0	0	0	0	0	0	0	0	0	0	0
ClusterIJJGIE201CP1IS|MID-20;size=160;	P37	VRVPVPQLQPQNPSQQQPQEQVPLVQQQQFLGQQQPFPPQQPYPQPQQFPSQQPYLQLQPFPQPQLPYSQPQPFRPQQPYPQPQPQY	GTTAGAGTTCCAGTGCCACAATTGCAGCCACAAAATCCATCTCAGCAACAGCCACAAGAGCAAGTTCCATTGGTACAACAACAACAATTTCTAGGGCAGCAACAACCATTTCCACCACAACAACCATATCCACAGCCGCAACAATTTCCATCACAACAACCATATCTGCAGCTGCAACCATTTCCACAGCCGCAACTACCATATTCACAGCCACAACCATTTCGGCCACAACAACCATATCCACAACCGCAACCACAGTAT	IJJGIE201CP1IS|MID-20;size=160;	176	0	0	0	0	0	0	0	0	0	0	0	0	0	0	0	0	39	0.64	27	0.24	15	0.21	15	0.21	0	0	0	0	0	0	0	0	0	0	80	0.91	0	0	0	0	0	0	0	0
ClusterIJJGIE201AW6YT|MID-56;size=94;	P2	VRVPVPQLQPQNPSQQQPQEQVPLVQQQQFLGQQQPFPPQQPYPQPQPFPSQQPYLQLQPFPQPQLSYSQPQPFRPQQPYPQPQPQY	GTTAGAGTTCCAGTGCCACAATTGCAGCCACAAAATCCATCTCAGCAACAACCACAAGAGCAAGTTCCATTGGTGCAACAACAACAATTTCTAGGGCAGCAACAACCATTTCCACCACAACAACCATATCCACAGCCGCAACCATTTCCATCACAACAACCATATCTGCAACTGCAACCATTTCCGCAGCCGCAACTATCATATTCGCAGCCACAACCATTTCGACCACAACAACCATATCCACAACCGCAACCACAGTAT	IJJGIE201AW6YT|MID-56;size=94;	173	0	0	0	0	2	0.03	10	0.17	0	0	1	0.01	0	0	0	0	8	0.13	25	0.23	10	0.14	18	0.25	6	0.14	9	0.12	6	0.14	4	0.09	0	0	3	0.03	0	0	0	0	0	0	0	0
ClusterIJJGIE201D1E1W|MID-20;size=71;	P36	VRVTVPQLQP*NPSQQQPQEQVPLVQQQQFLGQ*QPFPPQQPYPQPQPFPSQQPYLQLQPFPQPQVPYSQPQPFRPQQPYPQPQPQY	GTTAGAGTTACAGTGCCACAATTGCAGCCATAAAATCCATCTCAGCAACAGCCACAAGAGCAAGTTCCATTGGTACAACAACAACAATTTCTAGGGCAGTAACAACCATTTCCACCACAACAACCATATCCACAGCCGCAACCATTTCCATCACAACAACCATATCTGCAGCTGCAACCATTTCCGCAGCCGCAAGTACCATATTCGCAGCCACAACCATTTCGACCACAACAACCATATCCACAACCGCAACCACAGTAT	IJJGIE201D1E1W|MID-20;size=71;	172	0	0	0	0	20	0.28	0	0	0	0	0	0	0	0	0	0	36	0.59	9	0.08	10	0.14	14	0.19	0	0	0	0	0	0	0	0	0	0	41	0.47	0	0	0	0	0	0	0	0
ClusterIJJGIE202HWW56|MID-16;size=101;	nd	VRVPVPQPQPQNPSQPQPQGQVPLVQQQQFPGQQQQFPQQQPYPQPQPFPSQQPYLQLQPFPQPQPFPPQLPYLQPPPFSPQQPYPQPQPQY	GTTAGAGTTCCAGTGCCACAACCGCAGCCACAAAATCCATCTCAGCCACAGCCACAAGGGCAAGTTCCACTGGTACAGCAACAACAATTTCCAGGGCAGCAACAACAATTTCCACAACAACAGCCATATCCGCAGCCGCAACCATTTCCATCACAACAACCATATCTGCAATTGCAACCATTTCCACAACCGCAACCATTTCCGCCACAACTACCATATCTGCAGCCACCACCATTTTCACCACAACAACCATATCCACAACCGCAACCACAGTAT	IJJGIE202HWW56|MID-16;size=101;	170	0	0	0	0	0	0	0	0	0	0	0	0	0	0	0	0	0	0	0	0	0	0	0	0	21	0.5	21	0.27	18	0.41	15	0.35	27	0.53	0	0	0	0	0	0	0	0	0	0
ClusterIJJGIE202HPHI5|MID-19;size=94;	nd	VRVPVPQLQPQNPSQQQPQEQVPLVQQQQFLGQQQPFPPQQPYPQPQPFLPQLPYPQPQPFPPQQSYPQPQPQY	GTTAGAGTTCCAGTGCCACAATTGCAGCCACAAAATCCATCTCAGCAACAGCCACAAGAGCAAGTTCCATTGGTACAACAACAACAATTTCTAGGGCAGCAACAACCATTTCCACCACAACAGCCATATCCGCAGCCGCAACCATTTCTGCCACAACTACCATATCCGCAGCCGCAACCATTTCCACCACAACAATCATATCCACAACCACAACCACAATAT	IJJGIE202HPHI5|MID-19;size=94;	170	1	0.02	3	0.06	1	0.01	3	0.05	3	0.03	8	0.11	0	0	5	0.1	0	0	43	0.39	15	0.21	12	0.16	0	0	7	0.09	3	0.07	2	0.05	3	0.06	2	0.02	0	0	0	0	0	0	0	0
ClusterIJJGIE201CLW60|MID-20;size=152;	P55	VRVPVPQLEPQNPSQQHPQEQVPLVQQQQFLGQQQPFPPQQPYPQPQPFPSQQPYLQLQPFPQPQLPYLQPQPFRPQQPYPQPQPQY	GTTAGAGTTCCAGTGCCACAATTGGAGCCACAAAATCCATCTCAGCAACACCCACAAGAGCAAGTTCCATTGGTACAACAACAACAATTTCTAGGGCAGCAACAACCATTTCCACCACAACAACCATATCCACAGCCGCAACCATTTCCATCACAACAACCATATCTGCAGCTGCAACCATTTCCGCAGCCGCAACTACCATATTTGCAGCCACAACCATTTCGACCACAACAACCATATCCACAACCGCAACCACAGTAT	IJJGIE201CLW60|MID-20;size=152;	170	0	0	0	0	0	0	0	0	0	0	0	0	0	0	0	0	26	0.43	42	0.38	19	0.27	11	0.15	0	0	0	0	0	0	0	0	0	0	70	0.8	0	0	0	0	0	0	0	0
ClusterIJJGIE201CFHKW|MID-58;size=125;	P14	VRVPVPQLQPQNPSQQQPQEQVPLVQQQQFLGQQQPFPPQQPYPQPQPFPSQQPYLQLQPFSQPQLPYSQPQPFRPQQPYPQPQPQY	GTTAGAGTTCCAGTGCCACAATTGCAGCCACAAAATCCATCTCAGCAACAGCCACAAGAGCAAGTTCCATTGGTACAACAACAACAATTTCTAGGGCAGCAACAACCATTTCCACCACAACAACCATATCCACAGCCGCAACCATTTCCATCACAACAACCATATCTGCAGCTGCAACCATTTTCGCAGCCGCAACTACCATATTCGCAGCCACAACCATTTCGACCACAACAACCATATCCACAACCGCAACCACAGTAT	IJJGIE201CFHKW|MID-58;size=125;	170	0	0	0	0	16	0.22	11	0.19	0	0	20	0.28	0	0	0	0	0	0	2	0.02	1	0.01	0	0	0	0	1	0.01	0	0	1	0.02	2	0.04	0	0	0	0	0	0	0	0	0	0
ClusterIJJGIE202HLCV6|MID-54;size=97;	nd	VRFPVPQLQPQNPSQQQPQEQVPLVQQQQFLGQQQPFPPQQPYPQPQPFPSQQPYLQLQPFPQPQLSYSQPQPFRPQQPYPQPQPQY	GTTAGATTTCCAGTGCCACAATTGCAGCCACAAAATCCTTCTCAGCAACAGCCACAAGAGCAAGTTCCATTGGTACAACAACAACAATTTCTAGGGCAGCAACAACCATTTCCACCACAACAACCATATCCACAGCCGCAACCATTTCCATCACAACAACCATATCTGCAACTGCAACCATTTCCGCAGCCGCAACTATCATATTCGCAGCCACAACCATTTCGACCACAACAACCATATCCACAACCGCAACCACAGTAT	IJJGIE202HLCV6|MID-54;size=97;	165	0	0	0	0	5	0.07	12	0.21	0	0	2	0.03	0	0	0	0	0	0	0	0	0	0	0	0	17	0.4	6	0.08	3	0.07	5	0.12	20	0.39	0	0	0	0	0	0	0	0	0	0
ClusterIJJGIE202IT8RR|MID-08;size=162;	nd	VRVPVPQLQPQNPSQQQPQEQVPLVQQQQFPGQQQPFPPQQPYPQPQPFRPQQPYPQSQPQY	GTTAGAGTTCCAGTGCCACAATTGCAGCCACAAAATCCATCTCAGCAACAACCACAAGAGCAAGTTCCATTGGTACAACAACAACAATTTCCAGGGCAGCAACAACCATTTCCACCACAACAGCCATATCCGCAGCCGCAACCATTTCGACCACAACAACCATATCCACAATCGCAACCACAGTAT	IJJGIE202IT8RR|MID-08;size=162;	162	8	0.18	22	0.43	5	0.07	3	0.05	3	0.03	2	0.03	15	0.26	13	0.25	0	0	0	0	0	0	0	0	0	0	0	0	0	0	0	0	0	0	0	0	0	0	0	0	0	0	0	0
ClusterIJJGIE201BTVS5|MID-16;size=132;	nd	VRVPVPQLQPQNPSQQQPQEQVPLVQQQQFPGQQQPFPPQQPYPQPQPFLPQLPYPQPQPFPPQQSYPQPQPQY	GTTAGAGTTCCAGTGCCACAATTGCAGCCACAAAATCCATCTCAGCAACAGCCACAAGAGCAAGTTCCATTGGTACAACAACAACAATTTCCAGGGCAACAACAACCATTTCCACCACAACAGCCATATCCGCAGCCGCAACCATTTCTGCCACAACTACCATATCCGCAGCCGCAACCATTTCCACCACAACAATCATATCCACAACCACAACCACAATAT	IJJGIE201BTVS5|MID-16;size=132;	162	0	0	4	0.08	2	0.03	4	0.07	3	0.03	1	0.01	0	0	0	0	6	0.1	25	0.23	14	0.2	19	0.26	1	0.02	11	0.14	2	0.05	0	0	0	0	0	0	0	0	0	0	0	0	0	0
ClusterIJJGIE201DWHKS|MID-11;size=106;	nd	VRFPVPQLQPQNPSQQQPQEQVSLVQQQQFLGQQQPFPPQQPYPQPQPFPSQQPYLQLQPFPQPQLPYSQPQPFRPQQPYPQPQPQY	GTTAGATTTCCAGTGCCACAATTGCAGCCACAAAATCCATCTCAGCAACAGCCACAAGAGCAAGTTTCATTGGTACAACAACAACAATTTCTAGGGCAGCAACAACCATTTCCACCACAACAACCATATCCACAGCCGCAACCATTTCCATCACAACAACCATATCTGCAACTGCAACCATTTCCGCAGCCGCAACTACCATATTCGCAGCCACAACCATTTCGACCACAACAACCATATCCACAACCGCAACCACAGTAT	IJJGIE201DWHKS|MID-11;size=106;	158	0	0	0	0	0	0	0	0	0	0	0	0	0	0	0	0	19	0.31	52	0.47	31	0.44	20	0.27	0	0	0	0	0	0	0	0	0	0	36	0.41	0	0	0	0	0	0	0	0
ClusterIJJGIE202HDZ5B|MID-02;size=79;	nd	VRVPVPQLQPQNPSQQQPQEQVPLVQQQQFPGQQQPFPPQQPYPQPQPFLPQLPYPQPQPFPPQQSYPQPQPQY	GTTAGAGTTCCAGTGCCACAATTGCAGCCACAAAATCCATCTCAGCAACAACCACAAGAGCAAGTTCCATTGGTACAACAACAACAATTTCCAGGGCAGCAACAACCATTTCCACCACAACAGCCATATCCGCAGCCGCAACCATTTCTGCCACAACTACCATATCCGCAGCCGCAACCATTTCCACCACAACAATCATATCCACAACCACAACCACAATAT	IJJGIE202HDZ5B|MID-02;size=79;	156	7	0.16	28	0.54	11	0.15	3	0.05	5	0.05	1	0.01	7	0.12	4	0.08	0	0	0	0	0	0	0	0	0	0	0	0	0	0	0	0	0	0	0	0	0	0	0	0	0	0	0	0
ClusterIJJGIE201BANIL|MID-20;size=38;	P38	VRFPVPQLQPQNPSQQQPQEQVPLVQQQQFLGQQQPFPPQQPYPQPQPFPSQQPYLQLQPFPQPQLPYSQPQPFRPQQPYPQPQPQY	GTTAGATTTCCAGTGCCACAATTGCAGCCACAAAATCCATCTCAGCAACAGCCACAAGAGCAAGTTCCATTGGTACAACAACAACAATTTCTAGGGCAGCAACAACCATTTCCACCACAACAACCATATCCACAGCCGCAACCATTTCCATCACAACAACCATATCTGCAGCTGCAACCATTTCCGCAGCCGCAACTACCATATTCACAGCCACAACCATTTCGACCACAACAACCATATCCACAACCACAACCACAGTAT	IJJGIE201BANIL|MID-20;size=38;	151	0	0	0	0	2	0.03	16	0.28	0	0	22	0.31	0	0	0	0	14	0.23	21	0.19	3	0.04	15	0.21	1	0.02	6	0.08	0	0	2	0.05	0	0	30	0.34	0	0	0	0	0	0	0	0
ClusterIJJGIE202IDFZE|MID-42;size=149;	nd	VRVPVPQLQPQNPSQQQPQEQVPLVQQQQFLGQQQPFPPQQPYPQPQPFPSQQPYPQPQPQY	GTTAGAGTTCCAGTGCCACAATTGCAGCCACAAAATCCATCTCAGCAACAGCCACAAGAGCAAGTTCCATTGGTACAACAACAACAATTTCTAGGGCAGCAACAACCATTTCCACCACAACAACCATATCCACAGCCGCAACCATTTCCATCACAACAACCATATCCACAACCGCAACCACAGTAT	IJJGIE202IDFZE|MID-42;size=149;	149	0	0	1	0.02	0	0	4	0.07	0	0	8	0.11	3	0.05	2	0.04	9	0.15	8	0.07	7	0.1	5	0.07	1	0.02	5	0.06	1	0.02	2	0.05	4	0.08	11	0.13	2	0.03	2	0.04	2	0.06	0	0
ClusterIJJGIE202JY8S4|MID-53;size=148;	nd	VRVPVPQLQPQNPSQQQPQEQVPLVQQQQFLGQQQQQFPGQQQPFPPQQSYPQPQPQY	GTTAGAGTTCCAGTGCCACAATTGCAGCCACAAAATCCATCTCAGCAACAACCACAAGAGCAAGTTCCATTGGTGCAACAACAACAATTTCTAGGGCAGCAACAACAACAATTTCCAGGGCAACAACAACCATTTCCACCACAACAATCATATCCACAACCACAACCACAATAT	IJJGIE202JY8S4|MID-53;size=148;	148	3	0.07	8	0.16	13	0.18	7	0.12	18	0.18	2	0.03	2	0.03	19	0.36	0	0	2	0.02	3	0.04	15	0.21	0	0	5	0.06	1	0.02	1	0.02	0	0	3	0.03	0	0	0	0	0	0	0	0
ClusterIJJGIE201CCZWB|MID-52;size=104;	P50	VRVPVPQLQP*NPSQQQPQEQVPLVQQQQFLGQQQPFPPQQPYPQPQPFPSQQPYLQLQPFPQPQLPYSQPQPFRPQQPYPQPQPQY	GTTAGAGTTCCAGTGCCACAATTGCAGCCATAAAATCCATCTCAGCAACAGCCACAAGAGCAAGTTCCATTGGTACAACAACAACAATTTCTAGGGCAGCAACAACCATTTCCACCACAACAACCATATCCACAGCCACAACCATTTCCATCACAACAGCCATATCTGCAGCTGCAACCATTTCCGCAGCCGCAACTACCATATTCGCAGCCACAACCATTTCGACCACAACAACCATATCCTCAACCGCAACCACAGTAT	IJJGIE201CCZWB|MID-52;size=104;	148	0	0	0	0	27	0.38	11	0.19	0	0	9	0.13	0	0	0	0	0	0	0	0	0	0	0	0	7	0.17	8	0.1	3	0.07	9	0.21	3	0.06	0	0	0	0	0	0	0	0	0	0
ClusterIJJGIE202G9P07|MID-75;size=49;	nd	VRVPVPQLQPQNPSQQHPQEQVPLVQQQQFLGQQQSFPPQQPYPQPQPFPSQQPYLQLQPFPQPQLPYSQPQPFRPQQPYPQPQPQY	GTTAGAGTTCCAGTGCCACAATTGCAGCCACAAAATCCATCTCAGCAACACCCACAAGAGCAAGTTCCGTTGGTACAACAACAACAATTTCTAGGGCAGCAACAATCATTTCCACCACAACAACCATATCCACAGCCGCAACCATTTCCATCACAACAACCATATCTGCAGCTGCAACCATTTCCGCAGCCGCAACTACCATATTCACAGCCACAACCATTTCGACCACAACAACCATATCCACAACCGCAACCACAGTAT	IJJGIE202G9P07|MID-75;size=49;	146	0	0	0	0	11	0.15	15	0.26	0	0	24	0.33	0	0	0	0	0	0	0	0	0	0	0	0	3	0.07	7	0.09	3	0.07	2	0.05	4	0.08	0	0	0	0	0	0	0	0	0	0
ClusterIJJGIE202FICBL|MID-03;size=145;	nd	VRVPVPQLQPQNPSQQQPQEQVPLVQQQQFPGQQQPFPPQQPYPQSQPQY	GTTAGAGTTCCAGTGCCACAATTGCAGCCACAAAATCCATCTCAGCAACAACCACAAGAGCAAGTTCCATTGGTACAACAACAACAATTTCCAGGGCAGCAACAACCATTTCCACCACAACAACCATATCCACAATCGCAACCACAGTAT	IJJGIE202FICBL|MID-03;size=145;	145	5	0.11	22	0.43	6	0.08	7	0.12	0	0	18	0.25	5	0.09	9	0.17	0	0	0	0	0	0	0	0	0	0	0	0	0	0	0	0	0	0	0	0	0	0	0	0	0	0	0	0
ClusterIJJGIE201DUJJT|MID-06;size=139;	nd	VRVPVPQLQPQNPSQQQPQEQVPLVQQQQFPGQQQPFPPQQPYPQPQPQY	GTTAGAGTTCCAGTGCCACAATTGCAGCCACAAAATCCATCTCAGCAACAACCACAAGAGCAAGTTCCATTGGTACAACAACAACAATTTCCAGGGCAGCAACAACCATTTCCACCACAACAGCCATATCCGCAGCCGCAACCACAGTAT	IJJGIE201DUJJT|MID-06;size=139;	139	8	0.18	6	0.12	12	0.17	5	0.09	1	0.01	9	0.13	6	0.1	15	0.29	0	0	0	0	0	0	0	0	0	0	0	0	0	0	0	0	0	0	0	0	0	0	0	0	0	0	0	0
ClusterIJJGIE202IIB4A|MID-17;size=112;	nd	VRVPVPQLQP*NPSQQQPQEQVPLVQQQQFLGQQQPFPPQQPYPQPQTFPSQQPYLQLQPFPQPQLPHSQPQP	GTTAGAGTTCCAGTGCCACAATTGCAGCCATAAAATCCATCTCAGCAACAGCCACAAGAGCAAGTTCCATTGGTACAACAACAACAATTTCTAGGGCAGCAACAACCATTTCCACCACAACAACCATATCCACAGCCACAAACATTTCCATCACAACAGCCATATCTGCAGCTGCAACCATTTCCGCAGCCGCAACTACCACATTCGCAGCCACAACCA	IJJGIE202IIB4A|MID-17;size=112;	137	0	0	0	0	0	0	0	0	0	0	0	0	0	0	0	0	0	0	0	0	0	0	0	0	8	0.19	38	0.49	18	0.41	10	0.23	16	0.31	0	0	0	0	0	0	0	0	0	0
ClusterIJJGIE201BHX8V|MID-11;size=90;	P69	VRVPVPQLQPQNPSQQQPQEQVPLVQQQQFLGQQQPFPPQQPYPQPQPFPSQLPYLQLQPFPQPQLPYSQPQPFRPQKPYPQPQPQY	GTTAGAGTTCCAGTGCCACAATTGCAGCCACAAAATCCATCTCAGCAACAGCCACAAGAGCAAGTTCCATTGGTACAACAACAACAATTTCTAGGGCAGCAACAACCATTTCCACCACAACAACCATATCCACAGCCGCAACCATTTCCATCACAACTACCATATCTGCAGCTGCAACCATTTCCGCAGCCGCAACTACCATATTCACAGCCACAACCATTTCGACCACAAAAACCATATCCACAACCGCAACCACAGTAT	IJJGIE201BHX8V|MID-11;size=90;	137	0	0	0	0	0	0	0	0	0	0	0	0	0	0	0	0	15	0.25	57	0.52	19	0.27	14	0.19	0	0	0	0	0	0	0	0	0	0	32	0.36	0	0	0	0	0	0	0	0
ClusterIJJGIE202GIKW7|MID-10;size=52;	P38	VRFPVPQLQPQNPSQQQPQEQVPLVQQQQFLGQQQPFPPQQPYPQPQPFPSQQPYLQLQPFPQPQLPYSQPQPFRPQQPYPQPQPQY	GTTAGATTTCCAGTGCCACAATTGCAGCCACAAAATCCATCTCAGCAACAGCCACAAGAGCAAGTTCCATTGGTACAACAACAACAATTTCTAGGGCAGCAACAACCATTTCCACCACAACAACCATATCCACAGCCGCAACCATTTCCATCACAACAACCATATCTGCAACTGCAACCATTTCCGCAGCCGCAACTACCATATTCGCAGCCACAACCATTTCGACCACAACAACCATATCCACAACCGCAACCACAGTAT	IJJGIE202GIKW7|MID-10;size=52;	136	0	0	2	0.04	5	0.07	0	0	1	0.01	19	0.26	0	0	0	0	12	0.2	16	0.14	12	0.17	15	0.21	0	0	0	0	0	0	0	0	0	0	16	0.18	0	0	0	0	0	0	0	0
ClusterIJJGIE202F8K7T|MID-13;size=50;	nd	VRVPVPQLQPQNPSQQQPQEQVPLVQQQQFPGQQQQFPPQQPYPQPQPFPSQQPYLQLQPFPQPQLPYSQPQPFRPQQPYPQPQPQY	GTTAGAGTTCCAGTGCCACAATTGCAGCCACAAAATCCATCTCAGCAACAGCCACAAGAGCAAGTTCCATTGGTACAACAACAACAATTTCCAGGGCAGCAACAACAATTTCCACCACAACAACCATATCCACAGCCGCAACCATTTCCATCACAACAACCATATCTGCAACTGCAACCATTTCCGCAGCCGCAACTACCATATTCGCAGCCACAACCATTTCGACCACAACAACCATATCCACAACCGCAACCACAGTAT	IJJGIE202F8K7T|MID-13;size=50;	133	3	0.07	1	0.02	1	0.01	1	0.02	0	0	0	0	2	0.03	2	0.04	6	0.1	24	0.22	29	0.41	26	0.36	1	0.02	4	0.05	2	0.05	3	0.07	1	0.02	9	0.1	0	0	0	0	0	0	0	0
ClusterIJJGIE202IOEOY|MID-55;size=128;	P1	VRVPVPQLQPQNPSQQQPQEQVPLVQQQQFLGQQQPFPPQQPYPQPQPFPSQQPYLQLQPFPQPQLPYSQPQPFRPQQPYPQPQPQY	GTTAGAGTTCCAGTGCCACAATTGCAGCCACAAAATCCATCTCAGCAACAGCCACAAGAGCAAGTTCCATTGGTACAACAACAACAATTTCTAGGGCAGCAACAACCATTTCCACCACAACAACCATATCCACAGCCGCAACCATTTCCATCACAACAACCATATCTGCAACTACAACCATTTCCGCAGCCGCAACTACCATATTCGCAGCCACAACCATTTCGACCACAACAACCATATCCACAACCGCAACCACAGTAT	IJJGIE202IOEOY|MID-55;size=128;	128	0	0	25	0.48	0	0	0	0	7	0.07	0	0	30	0.51	32	0.61	0	0	0	0	0	0	0	0	0	0	0	0	0	0	0	0	0	0	2	0.02	0	0	0	0	0	0	0	0
ClusterIJJGIE201EFUEK|MID-75;size=99;	nd	VRVPVPQLQLQNPSQQQPQEQVPLVQEQQFPGQQQPFPPQQPYPQPQPFPSQQPYLQLQPFPQPQLPYPQPQLPYPQPQLPYPQPQPFRPQQPYPQSQPQY	GTTAGAGTTCCAGTGCCACAATTGCAGCTACAAAATCCATCTCAGCAACAGCCACAAGAGCAAGTTCCATTGGTACAAGAACAACAATTTCCAGGGCAGCAACAACCATTTCCACCACAACAGCCATATCCGCAGCCGCAACCATTTCCATCACAACAACCATATCTGCAGCTGCAACCATTTCCGCAGCCGCAACTACCATATCCGCAGCCGCAACTACCATATCCGCAGCCGCAACTACCATATCCGCAGCCGCAACCATTTCGACCACAACAACCATATCCACAATCGCAACCACAGTAT	IJJGIE201EFUEK|MID-75;size=99;	128	8	0.18	10	0.19	12	0.17	2	0.03	0	0	3	0.04	8	0.14	8	0.15	0	0	0	0	0	0	0	0	0	0	0	0	0	0	0	0	0	0	0	0	0	0	0	0	0	0	0	0
ClusterIJJGIE202JV9KY|MID-07;size=127;	nd	VRFPVPQLQPQNPSQQQPQEQVPLVQQLQYPGQQQPFPPQQPYPQPQPQY	GTTAGATTTCCAGTGCCACAATTGCAGCCGCAAAATCCATCTCAGCAACAACCACAAGAGCAAGTTCCGTTGGTGCAACAACTACAATATCCAGGGCAACAACAACCATTTCCACCACAACAACCATATCCACAACCGCAACCACAGTAT	IJJGIE202JV9KY|MID-07;size=127;	127	1	0.02	13	0.25	2	0.03	6	0.1	3	0.03	2	0.03	9	0.15	4	0.08	1	0.02	3	0.03	3	0.04	1	0.01	0	0	0	0	1	0.02	2	0.05	3	0.06	3	0.03	0	0	0	0	0	0	0	0
ClusterIJJGIE201BLW37|MID-33;size=49;	nd	VRVPVPQLQPQNPSQQQPQSKFHGTTTTISRAATTISTTTTISTAATISITTTIFAAATISAAATTIFAATTISTTTTISTTATTV	GTTAGAGTTCCAGTGCCACAATTGCAGCCACAAAATCCATCTCAGCAACAGCCACAGAGCAAGTTCCATGGTACAACAACAACAATTTCTAGGGCAGCAACAACCATTTCCACCACAACAACCATATCCACAGCCGCAACCATTTCCATCACAACAACCATATTTGCAGCTGCAACCATTTCCGCAGCCGCAACTACCATATTCGCAGCCACAACCATTTCAACCACAACAACCATATCCACAACCGCAACCACAGTAT	IJJGIE201BLW37|MID-33;size=49;	127	0	0	0	0	0	0	0	0	0	0	0	0	1	0.02	0	0	0	0	0	0	0	0	0	0	0	0	0	0	0	0	0	0	0	0	0	0	1	0.02	1	0.02	0	0	2	0.04
ClusterIJJGIE201A5WZP|MID-73;size=120;	nd	VRVPVPQLQPQNPSQQQPQEQVPLVQQQQFPGQQQPFPPQQPYPQPQPFPSQQPYLQLQPFPQPQLPYHQPQPFRPQQPYPQPQPQY	GTTAGAGTTCCAGTGCCACAATTGCAGCCACAAAATCCATCTCAGCAACAACCACAAGAGCAAGTTCCATTGGTACAACAACAGCAATTTCCAGGGCAGCAACAACCATTTCCACCACAACAGCCATATCCGCAGCCGCAACCATTTCCATCACAACAACCATATCTGCAGCTGCAACCATTTCCGCAGCCGCAACTACCATATCATCAGCCGCAACCATTTCGACCACAACAACCATATCCACAACCGCAACCACAGTAT	IJJGIE201A5WZP|MID-73;size=120;	124	0	0	0	0	0	0	0	0	0	0	0	0	0	0	0	0	0	0	0	0	0	0	0	0	0	0	0	0	0	0	0	0	0	0	0	0	0	0	0	0	0	0	0	0
ClusterIJJGIE202IZN44|MID-36;size=45;	nd	VRVPVPQLQPQNPSQQQPQSKFHWYNNNNF*GSNNHFHHNNHIHSRNHFHHNNHICSCNHFRSRNYHIRSHNHFTTTTISTTATTV	GTTAGAGTTCCAGTGCCACAATTGCAGCCACAAAATCCATCTCAGCAACAGCCACAGAGCAAGTTCCATTGGTACAACAACAACAATTTCTAGGGCAGCAACAACCATTTCCACCACAACAACCATATCCACAGCCGCAACCATTTCCATCACAACAACCATATCTGCAGCTGCAACCATTTCCGCAGCCGCAACTACCATATTCGCAGCCACAACCATTTCACCACAACAACCATATCCACAACCGCAACCACAGTAT	IJJGIE202IZN44|MID-36;size=45;	122	1	0.02	0	0	0	0	0	0	0	0	0	0	2	0.03	1	0.02	0	0	0	0	0	0	0	0	0	0	0	0	0	0	0	0	0	0	0	0	5	0.09	6	0.12	6	0.18	6	0.11
ClusterIJJGIE201BZ7VB|MID-61;size=122;	P1	VRVPVPQLQPQNPSQQQPQEQVPLVQQQQFLGQQQPFPPQQPYPQPQPFPSQQPYLQLQPFPQPQLPYSQPQPFRPQQPYPQPQPQY	GTTAGAGTTCCAGTGCCACAATTGCAACCACAAAATCCATCTCAGCAACAGCCACAAGAGCAAGTTCCATTGGTACAACAACAACAATTTCTAGGGCAGCAACAACCATTTCCACCACAACAACCATATCCACAGCCGCAACCATTTCCATCACAACAACCATATCTGCAGCTGCAACCATTTCCGCAGCCGCAACTACCATATTCGCAGCCACAACCATTTCGACCACAACAACCATATCCACAACCGCAACCACAGTAT	IJJGIE201BZ7VB|MID-61;size=122;	122	0	0	0	0	0	0	0	0	0	0	0	0	0	0	0	0	0	0	0	0	0	0	0	0	0	0	0	0	0	0	0	0	0	0	0	0	0	0	0	0	0	0	0	0
ClusterIJJGIE202GM73G|MID-59;size=119;	nd	VRVPVPQLQPQNPSQQQPQEQVPLVQQQQFLGQQQQQFPGQQQPFPPQQPYPQPQPQY	GTTAGAGTTCCAGTGCCACAATTGCAGCCACAAAATCCATCTCAGCAACAACCACAAGAGCAAGTTCCATTGGTGCAACAACAACAATTTCTAGGGCAGCAACAACAACAATTTCCAGGGCAACAACAACCATTTCCACCACAACAACCATATCCACAACCGCAACCACAGTAT	IJJGIE202GM73G|MID-59;size=119;	119	0	0	6	0.12	13	0.18	14	0.24	0	0	14	0.19	10	0.17	5	0.1	0	0	9	0.08	7	0.1	2	0.03	2	0.05	2	0.03	0	0	0	0	0	0	2	0.02	0	0	0	0	0	0	0	0
ClusterIJJGIE201DDWKD|MID-02;size=65;	nd	VRVPVPQLQLQNPSQQQPQEQVPLVQEQQFPGQQQPFPPQQPYPQPQPFPSQQPYLQLQPFPQPQLPYPQPQPFRPQQPYPQSQPQY	GTTAGAGTTCCAGTGCCACAATTGCAGCTACAAAATCCATCTCAGCAACAGCCACAAGAGCAAGTTCCATTGGTACAAGAACAACAATTTCCAGGGCAGCAACAACCATTTCCACCACAACAGCCATATCCGCAGCCGCAACCATTTCCATCACAACAACCATATCTGCAGCTGCAACCATTTCCACAGCCGCAACTACCATATCCGCAGCCGCAACCATTTCGACCACAACAACCATATCCACAATCGCAACCACAGTAT	IJJGIE201DDWKD|MID-02;size=65;	119	9	0.2	6	0.12	6	0.08	3	0.05	3	0.03	9	0.13	14	0.24	7	0.13	0	0	0	0	0	0	0	0	0	0	0	0	0	0	0	0	0	0	0	0	0	0	0	0	0	0	0	0
ClusterIJJGIE202F2YC2|MID-23;size=118;	nd	VRVPVPQLQPQNPSQQQPQEQVPLVQQQQFLGQQQPFPPQQPYPQPQPFRPQQPYPQPQPQY	GTTAGAGTTCCAGTGCCACAATTGCAGCCACAAAATCCATCTCAGCAACAGCCACAAGAGCAAGTTCCATTGGTACAACAACAACAATTTCTAGGGCAGCAACAACCATTTCCACCACAACAACCATATCCACAGCCACAACCATTTCGACCACAACAACCATATCCACAACCGCAACCACAGTAT	IJJGIE202F2YC2|MID-23;size=118;	118	4	0.09	4	0.08	0	0	3	0.05	0	0	0	0	3	0.05	9	0.17	4	0.07	8	0.07	8	0.11	3	0.04	3	0.07	2	0.03	0	0	0	0	0	0	1	0.01	0	0	3	0.06	7	0.21	1	0.02
ClusterIJJGIE201CQOGC|MID-06;size=118;	nd	VRVPVPQLQPQNPSQQQPQEQVPLVQQQQFPGQQQQFPPQQPYPQQQPQY	GTTAGAGTTCCAGTGCCACAATTGCAGCCACAAAATCCATCTCAGCAACAGCCACAAGAGCAAGTTCCATTGGTACAACAACAACAATTTCCAGGGCAGCAACAACAATTTCCACCACAACAACCATATCCACAACAGCAACCACAGTAT	IJJGIE201CQOGC|MID-06;size=118;	118	5	0.11	1	0.02	6	0.08	0	0	2	0.02	19	0.26	5	0.09	5	0.1	3	0.05	0	0	0	0	1	0.01	4	0.1	1	0.01	4	0.09	5	0.12	1	0.02	13	0.15	0	0	0	0	0	0	0	0
ClusterIJJGIE201B67JM|MID-19;size=58;	nd	VRVPVPQLQPQNPSQQQPQEQVPLVQQQQFLGQQQPFPPQQPYPQPQPFPSQQPLPQPQPFLPQLPYPQPQPFPPQQPYPQPQPQY	GTTAGAGTTCCAGTGCCACAATTGCAGCCACAAAATCCATCTCAGCAACAGCCACAAGAGCAAGTTCCATTGGTACAACAACAACAATTTCTAGGGCAGCAACAACCATTTCCACCACAACAACCATATCCACAGCCGCAACCATTTCCATCACAACAACCATTGCCGCAACCGCAACCATTTCTGCCACAACTACCATATCCGCAGCCACAACCATTTCCACCACAACAACCATATCCACAACCGCAACCACAGTAT	IJJGIE201B67JM|MID-19;size=58;	118	0	0	0	0	4	0.06	1	0.02	0	0	1	0.01	0	0	0	0	8	0.13	15	0.14	6	0.08	12	0.16	5	0.12	19	0.24	3	0.07	1	0.02	7	0.14	7	0.08	0	0	0	0	0	0	0	0
ClusterIJJGIE201A9ZBP|MID-11;size=64;	P6	VRVPVPQLQPQNPSQQQPQEQVPLVQQQQFLGQQQPFPPQQPYTQPQPFPSQQPYLQLQPFPQPQLPYSQPQPFRPQQPYPQPQPQY	GTTAGAGTTCCAGTGCCACAATTGCAGCCACAAAATCCATCTCAGCAACAGCCACAAGAGCAAGTTCCATTGGTACAACAACAACAATTTCTAGGGCAGCAACAACCATTTCCACCACAACAACCATATACACAGCCGCAACCATTTCCATCACAACAACCATATCTGCAGCTGCAACCATTTCCGCAGCCGCAACTACCATATTCACAGCCACAACCATTTCGACCACAACAACCATATCCACAACCACAACCACAGTAT	IJJGIE201A9ZBP|MID-11;size=64;	118	0	0	0	0	0	0	0	0	0	0	0	0	0	0	0	0	5	0.08	51	0.46	13	0.18	28	0.38	0	0	0	0	0	0	0	0	0	0	21	0.24	0	0	0	0	0	0	0	0
ClusterIJJGIE201AH3Q6|MID-14;size=46;	P1	VRVPVPQLQPQNPSQQQPQEQVPLVQQQQFLGQQQPFPPQQPYPQPQPFPSQQPYLQLQPFPQPQLPYSQPQPFRPQQPYPQPQPQY	GTTAGAGTTCCAGTGCCACAATTGCAGCCACAAAATCCATCTCAGCAACAGCCACAAGAGCAAGTTCCATTGGTACAACAACAACAATTTCTAGGGCAGCAACAACCATTTCCACCACAACAACCATATCCACAGCCGCAACCATTTCCATCACAACAACCATATCTGCAACTGCAACCATTTCCGCAGCCGCAACTACCATATTCGCAGCCACAACCATTTCGACCACAACAACCATATCCACAACCGCAACCACAATAT	IJJGIE201AH3Q6|MID-14;size=46;	115	0	0	0	0	7	0.1	1	0.02	0	0	14	0.19	0	0	0	0	9	0.15	12	0.11	6	0.08	15	0.21	0	0	1	0.01	0	0	0	0	0	0	8	0.09	3	0.05	1	0.02	0	0	2	0.04
ClusterIJJGIE202JI56R|MID-65;size=114;	nd	VRVPVPQLQPQNPSQQQPQEQVPLVQQQQFLGQQQPFQPQQPYPQPQPQY	GTTAGAGTTCCAGTGCCACAATTGCAGCCACAAAATCCATCTCAGCAACAGCCACAAGAGCAAGTTCCATTGGTACAACAACAACAATTTCTAGGGCAGCAACAACCATTTCAACCACAACAACCATATCCACAACCGCAACCACAGTAT	IJJGIE202JI56R|MID-65;size=114;	114	0	0	3	0.06	0	0	0	0	0	0	0	0	0	0	0	0	0	0	0	0	0	0	0	0	0	0	0	0	0	0	0	0	0	0	0	0	6	0.1	11	0.21	0	0	1	0.02
ClusterIJJGIE201EUDR3|MID-58;size=38;	P35	VRVPVPQLQPQNPSQQQPQEQVPLVQQQQFLGQQQPFPPQQPYPQPQPFPSQLPYLQLQPFPQPQLPYSQPQPFRPQQPYPQPQPQY	GTTAGAGTTCCAGTGCCACAATTGCAGCCACAAAATCCATCTCAGCAACAACCACAAGAGCAAGTTCCATTGGTACAACAACAACAATTTCTAGGGCAGCAACAACCATTTCCACCACAACAACCATATCCACAGCCGCAACCATTTCCATCACAACTACCATATCTGCAGCTGCAACCATTTCCGCAGCCGCAACTACCATATTCACAGCCACAACCATTTCGACCACAACAACCATATCCACAACCGCAACCACAGTAT	IJJGIE201EUDR3|MID-58;size=38;	111	0	0	0	0	6	0.08	11	0.19	0	0	37	0.51	0	0	0	0	0	0	1	0.01	0	0	1	0.01	3	0.07	2	0.03	0	0	0	0	4	0.08	0	0	0	0	0	0	0	0	0	0
ClusterIJJGIE202IFXG6|MID-10;size=85;	P75	VRVPVPQLQPQNPSQQQPQEQVPLVQQQQFLGQQQQFPPQQPYLQLQPFSQPQLPYSQPRPFRQQQPYPQPQPQY	GTTAGAGTTCCAGTGCCACAATTGCAGCCACAAAATCCATCTCAGCAACAGCCACAAGAGCAAGTTCCATTGGTACAACAACAACAATTTCTAGGGCAGCAACAACAATTTCCACCACAACAACCATATCTGCAGCTGCAACCATTTTCGCAGCCGCAACTACCATATTCACAGCCGCGACCATTTCGACAACAACAACCATATCCACAACCGCAACCACAGTAT	IJJGIE202IFXG6|MID-10;size=85;	110	0	0	0	0	0	0	0	0	0	0	0	0	0	0	0	0	17	0.28	31	0.28	23	0.32	16	0.22	0	0	0	0	0	0	0	0	0	0	23	0.26	0	0	0	0	0	0	0	0
ClusterIJJGIE201EPKIL|MID-11;size=40;	nd	VRVPVPQLQPQNPYQQQPQEHVPLVQQQQFLGQQQPFPPQQPYPQPQPFPSQQPYLQLQPFPQPQLPYSQPQPFRPQQPYPQPQPQY	GTTAGAGTTCCAGTGCCACAATTGCAGCCACAAAATCCATATCAGCAACAGCCACAAGAGCATGTTCCATTGGTACAACAACAACAATTTCTAGGGCAGCAACAACCATTTCCACCACAACAACCATATCCACAGCCGCAACCATTTCCATCACAACAACCATATCTGCAACTGCAACCATTTCCGCAGCCGCAACTACCATATTCGCAGCCACAACCATTTCGACCACAACAACCATATCCACAACCGCAACCACAGTAT	IJJGIE201EPKIL|MID-11;size=40;	110	0	0	0	0	0	0	0	0	0	0	0	0	0	0	0	0	10	0.16	33	0.3	28	0.39	21	0.29	0	0	0	0	0	0	0	0	0	0	18	0.2	0	0	0	0	0	0	0	0
ClusterIJJGIE202IYM6K|MID-07;size=109;	nd	VRVPVPQLQPQNPSQQQPQEQVPLVQQQQFPGQQQQFPPQQPYPQPQSFPPQQPYPQQQPQY	GTTAGAGTTCCAGTGCCACAATTGCAGCCACAAAATCCATCTCAGCAACAGCCACAAGAGCAAGTTCCATTGGTACAACAACAACAATTTCCAGGGCAGCAACAACAATTTCCACCACAACAGCCATATCCGCAGCCGCAATCATTTCCACCACAACAACCATATCCACAACAGCAACCACAGTAT	IJJGIE202IYM6K|MID-07;size=109;	109	1	0.02	10	0.19	0	0	4	0.07	1	0.01	1	0.01	3	0.05	10	0.19	1	0.02	4	0.04	2	0.03	3	0.04	2	0.05	1	0.01	3	0.07	0	0	4	0.08	11	0.13	0	0	0	0	0	0	0	0
ClusterIJJGIE202HN0GO|MID-31;size=109;	nd	VRVPVPQLQPQNPSQQQPQEQVPVVQQQQFLGQQQPFPPQQPYPQPQPFQPQQPYPQPQPQY	GTTAGAGTTCCAGTGCCACAATTGCAGCCACAAAATCCATCTCAGCAACAGCCACAGGAGCAAGTTCCAGTGGTACAACAACAACAATTTCTAGGGCAGCAACAACCATTTCCACCACAACAACCATATCCACAGCCACAACCATTTCAACCACAACAACCATATCCACAACCGCAACCACAGTAT	IJJGIE202HN0GO|MID-31;size=109;	109	1	0.02	4	0.08	0	0	0	0	0	0	0	0	1	0.02	6	0.11	0	0	0	0	0	0	0	0	0	0	0	0	0	0	0	0	0	0	0	0	2	0.03	0	0	3	0.09	4	0.07
ClusterIJJGIE201A7DVA|MID-47;size=101;	nd	VRVPVPQLQPQHPSQQQPQEQVPVVQQQQFLGQQQPFPPQQPYPQPQPFPSQQPYLQLQPFPQPQLPYSQPQPFQPQQPYPQPQPQY	GTTAGAGTTCCAGTGCCACAATTGCAGCCACAACATCCATCTCAGCAACAGCCACAAGAGCAAGTTCCAGTGGTACAACAACAACAATTTCTAGGGCAGCAACAACCATTTCCACCACAACAACCATATCCACAGCCGCAACCATTTCCATCACAACAACCATATCTGCAGCTGCAACCATTTCCGCAGCCGCAACTACCATATTCGCAGCCACAACCATTTCAACCACAACAACCATATCCACAACCGCAACCACAGTAT	IJJGIE201A7DVA|MID-47;size=101;	109	0	0	1	0.02	0	0	0	0	0	0	0	0	0	0	0	0	0	0	0	0	0	0	0	0	0	0	0	0	0	0	0	0	0	0	0	0	10	0.17	10	0.19	0	0	11	0.2
ClusterIJJGIE201DC7RY|MID-25;size=91;	P18	VRVPVPQLQPQHPSQQQPQEQVPLVQQQQFLGQQQPFPPQQPYPQPQPFPSQQPYLQLQPFPQPQLPYSQPQPFRPQQPYPQPQPQY	GTTAGAGTTCCAGTGCCACAATTGCAGCCACAACATCCATCTCAGCAACAGCCACAAGAGCAAGTTCCATTGGTACAACAACAACAATTTCTAGGGCAGCAACAACCATTTCCACCACAACAACCATATCCACAGCCGCAACCATTTCCATCACAACAACCATATCTGCAGCTGCAACCATTTCCGCAGCCGCAACTACCATATTCGCAGCCACAACCATTTCGACCACAACAACCATATCCACAACCGCAACCACAATAT	IJJGIE201DC7RY|MID-25;size=91;	108	0	0	0	0	0	0	0	0	0	0	0	0	0	0	1	0.02	0	0	0	0	0	0	0	0	0	0	0	0	0	0	0	0	0	0	0	0	9	0.15	3	0.06	3	0.09	3	0.06
ClusterIJJGIE201AK2KG|MID-28;size=31;	nd	VRVPVPQLQPQNPSQQQPQEQVPLVQQQQFLGQQQPFPPQQPYPQPQPFPSQQPYLQLQPFPQPQLPYSQPQPFHHNNHIHNRNHS	GTTAGAGTTCCAGTGCCACAATTGCAGCCACAAAATCCATCTCAGCAACAGCCACAAGAGCAAGTTCCATTGGTACAACAACAACAATTTCTAGGGCAGCAACAACCATTTCCACCACAACAACCATATCCACAGCCGCAACCATTTCCATCACAACAACCATATCTGCAACTGCAACCATTTCCGCAGCCGCAACTACCATATTCGCAGCCACAACCATTTCACCACAACAACCATATCCACAACCGCAACCACAGTAT	IJJGIE201AK2KG|MID-28;size=31;	107	0	0	2	0.04	0	0	0	0	1	0.01	0	0	3	0.05	0	0	1	0.02	6	0.05	8	0.11	1	0.01	0	0	0	0	0	0	0	0	0	0	3	0.03	2	0.03	3	0.06	0	0	1	0.02
ClusterIJJGIE202HWBEA|MID-04;size=106;	nd	VRVPVPQLQPQNPSQQQPQEQVPLVQQQQFPGQQQPFPPQQPYPQPQPQY	GTTAGAGTTCCAGTGCCACAATTGCAGCCACAAAATCCATCTCAGCAACAACCACAAGAGCAAGTTCCATTGGTACAACAACAGCAATTTCCAGGGCAGCAACAACCATTTCCACCACAACAACCATATCCACAACCGCAACCACAGTAT	IJJGIE202HWBEA|MID-04;size=106;	106	3	0.07	0	0	1	0.01	13	0.23	2	0.02	0	0	5	0.09	23	0.44	0	0	0	0	0	0	0	0	0	0	0	0	0	0	0	0	0	0	0	0	0	0	0	0	0	0	0	0
ClusterIJJGIE201C7NWK|MID-16;size=47;	nd	VRVPVPQLQPQNPSQQHPQEQVPLVQQQQFLGQQQSFPPQQPYPQPQPFPSQQPYLQLQPFLQPQLPYSQPQPFRPQQPYPQPQPQY	GTTAGAGTTCCAGTGCCACAATTGCAGCCACAAAATCCATCTCAGCAACACCCACAAGAGCAAGTTCCGTTGGTACAACAACAACAATTTCTAGGGCAGCAACAATCATTTCCACCACAACAACCATATCCACAGCCGCAACCATTTCCATCACAACAACCATATCTGCAGCTGCAACCATTTCTGCAGCCGCAACTACCATATTCACAGCCACAACCATTTCGACCACAACAACCATATCCACAACCACAACCACAGTAT	IJJGIE201C7NWK|MID-16;size=47;	106	0	0	0	0	0	0	3	0.05	0	0	7	0.1	0	0	0	0	0	0	0	0	0	0	0	0	4	0.1	13	0.17	5	0.12	3	0.07	7	0.14	0	0	0	0	0	0	0	0	0	0
ClusterIJJGIE201CZMWC|MID-59;size=85;	nd	VRVPVPQLQPQNPSQQQPQEQVPLVQQQQYPGHQQPFPPQQPYPQPQPFPSQQPFLQPQPFLLQLPYPQPQPFPPQQPYPQPQPQY	GTTAGAGTTCCAGTGCCACAATTGCAGCCGCAAAATCCATCTCAGCAACAACCACAAGAGCAAGTTCCGTTGGTGCAACAACAACAATATCCAGGGCATCAACAACCATTTCCACCACAACAGCCATATCCGCAGCCGCAACCGTTTCCATCACAACAACCATTTCTGCAGCCGCAACCATTTCTGCTACAACTACCATATCCGCAGCCACAACCATTTCCACCACAACAACCATATCCACAACCGCAACCACAGTAT	IJJGIE201CZMWC|MID-59;size=85;	105	0	0	0	0	0	0	0	0	0	0	0	0	0	0	0	0	0	0	0	0	0	0	0	0	0	0	0	0	0	0	0	0	35	0.69	0	0	0	0	0	0	0	0	0	0
ClusterIJJGIE202FP6JZ|MID-14;size=40;	P1	VRVPVPQLQPQNPSQQQPQEQVPLVQQQQFLGQQQPFPPQQPYPQPQPFPSQQPYLQLQPFPQPQLPYSQPQPFRPQQPYPQPQPQY	GTTAGAGTTCCAGTGCCACAATTGCAGCCACAAAATCCATCTCAGCAACAACCACAAGAGCAAGTTCCATTGGTGCAACAACAACAATTTCTAGGGCAGCAACAACCATTTCCACCACAACAACCATATCCACAGCCGCAACCATTTCCATCACAACAACCATATCTGCAGCTGCAACCATTTCCGCAGCCGCAACTACCATATTCACAGCCACAACCATTTCGACCACAACAACCATATCCACAACCACAACCACAGTAT	IJJGIE202FP6JZ|MID-14;size=40;	104	0	0	0	0	0	0	2	0.03	0	0	1	0.01	0	0	0	0	4	0.07	18	0.16	6	0.08	12	0.16	2	0.05	6	0.08	10	0.23	4	0.09	7	0.14	4	0.05	0	0	0	0	0	0	0	0
ClusterIJJGIE201AP0OE|MID-69;size=77;	P77	VRVPVPQLQPQNPSQQQPQEQVPLVQQQQFPGQQQPFPPQQPYPQPQPFPSQQPYLQLQPFPQPQLPYPQPQPFRPQQPYPQPQPQY	GTTAGAGTTCCAGTGCCACAATTGCAGCCACAAAATCCATCTCAGCAACAACCACAAGAGCAAGTTCCATTGGTACAACAACAACAATTTCCAGGGCAGCAACAACCATTTCCACCACAACAGCCATATCCGCAGCCGCAACCATTTCCATCACAACAACCATATCTGCAGCTGCAACCATTTCCACAGCCGCAACTACCATATCCGCAACCGCAACCATTTCGACCACAACAACCATATCCACAACCACAACCACAGTAT	IJJGIE201AP0OE|MID-69;size=77;	103	0	0	0	0	0	0	0	0	0	0	0	0	0	0	0	0	0	0	0	0	0	0	0	0	0	0	0	0	0	0	0	0	0	0	0	0	0	0	0	0	0	0	0	0
ClusterIJJGIE201EPNHK|MID-57;size=80;	nd	VRFPVPQLQPQNPSQQQPQEQVPLVQQLQYPGQQQPFPPQQPYPQPQPFLPQLPYPQPQPFPPQQSYPQPQPQY	GTTAGATTTCCAGTGCCACAATTGCAGCCGCAAAATCCATCTCAGCAACAACCACAAGAGCAAGTTCCGTTGGTGCAACAACTACAATATCCAGGGCAACAACAACCATTTCCACCACAACAGCCATATCCGCAGCCGCAACCATTTCTGCCACAACTACCATATCCGCAGCCGCAACCATTTCCACCACAACAATCATATCCACAACCACAACCACAATAT	IJJGIE201EPNHK|MID-57;size=80;	102	1	0.02	0	0	1	0.01	2	0.03	2	0.02	2	0.03	0	0	0	0	1	0.02	2	0.02	4	0.06	0	0	0	0	1	0.01	3	0.07	0	0	0	0	0	0	0	0	0	0	0	0	0	0
ClusterIJJGIE201EMHWJ|MID-36;size=65;	nd	VRVPVPQLQPQNPSQQQPQEQVPWYNNNNF*GSNNHFHHNNHIHSRNHFHHNNHICSCNHFRSRNYHIRSHNHFNHNNHIHNRNHS	GTTAGAGTTCCAGTGCCACAATTGCAGCCACAAAATCCATCTCAGCAACAGCCACAGGAGCAAGTTCCATGGTACAACAACAACAATTTCTAGGGCAGCAACAACCATTTCCACCACAACAACCATATCCACAGCCGCAACCATTTCCATCACAACAACCATATCTGCAGCTGCAACCATTTCCGCAGCCGCAACTACCATATTCGCAGCCACAACCATTTCAACCACAACAACCATATCCACAACCGCAACCACAGTAT	IJJGIE201EMHWJ|MID-36;size=65;	102	0	0	0	0	0	0	0	0	0	0	0	0	0	0	0	0	0	0	0	0	0	0	0	0	0	0	0	0	0	0	0	0	0	0	0	0	2	0.03	7	0.13	1	0.03	4	0.07
ClusterIJJGIE202JGZ1N|MID-02;size=59;	nd	VRVPVPQLQPQNPSQQQPQEQVPLVQQQQFLGQQQPFPPQQPYPQPQPFPSQQPLPQPQPFLPQLPYPQPQPFPPQQPYPQPQPQY	GTTAGAGTTCCAGTGCCACAATTGCAGCCACAAAATCCATCTCAGCAACAGCCACAAGAGCAAGTTCCATTGGTACAACAACAACAATTTCTAGGGCAGCAACAACCATTTCCACCACAACAGCCATATCCGCAGCCGCAACCATTTCCATCACAACAACCATTGCCGCAACCGCAACCATTTCTGCCACAACTACCATATCCGCAGCCACAACCATTTCCACCACAACAACCATATCCACAACCGCAACCACAGTAT	IJJGIE202JGZ1N|MID-02;size=59;	100	0	0	12	0.23	0	0	3	0.05	0	0	2	0.03	0	0	1	0.02	5	0.08	9	0.08	7	0.1	7	0.1	6	0.14	5	0.06	2	0.05	3	0.07	3	0.06	6	0.07	0	0	0	0	0	0	0	0
ClusterIJJGIE201AU7X1|MID-08;size=63;	nd	VRVPVPQLQPQNPSQQQPQEQVPLVQQQQFPGQQQPFPPQQPYPQPQPFPSQQPYLQLQPFPQPQLPYPQPHLPYPQPQPFRPQQPYPQPQPQY	GTTAGAGTTCCAGTGCCACAATTGCAGCCACAAAATCCATCTCAGCAACAGCCACAAGAGCAAGTTCCATTGGTACAACAACAACAATTTCCAGGGCAGCAACAACCATTTCCACCACAACAGCCATATCCGCAGCCGCAACCATTTCCATCACAACAACCATATCTGCAGCTGCAGCCATTTCCGCAGCCGCAACTACCATATCCGCAGCCGCATCTACCATATCCGCAGCCGCAACCATTTCGACCACAACAACCATATCCACAACCGCAACCACAGTAT	IJJGIE201AU7X1|MID-08;size=63;	98	1	0.02	16	0.31	1	0.01	8	0.14	8	0.08	9	0.13	3	0.05	8	0.15	0	0	0	0	0	0	0	0	0	0	0	0	0	0	0	0	0	0	0	0	0	0	0	0	0	0	0	0
ClusterIJJGIE201A64U6|MID-11;size=57;	P41	VRVPVPQLQPQNPSQQQPQEQVPLVQQQQFLGQQQPFPPQQPYPQPQPFPSQQPYLQLQPFPQLQQPYSQPQPFRPQQPYPQPQPQY	GTTAGAGTTCCAGTGCCACAATTGCAGCCACAAAATCCATCTCAGCAACAGCCACAAGAGCAAGTTCCATTGGTACAACAACAACAATTTCTGGGGCAGCAACAACCATTTCCACCACAACAACCATATCCACAGCCGCAACCATTTCCATCACAACAACCATATCTACAGCTGCAACCATTTCCACAGCTGCAACAACCATATTCGCAGCCGCAACCATTTCGACCACAACAACCATATCCACAACCGCAACCACAGTAT	IJJGIE201A64U6|MID-11;size=57;	98	0	0	0	0	0	0	0	0	0	0	0	0	0	0	0	0	5	0.08	6	0.05	10	0.14	14	0.19	0	0	0	0	0	0	0	0	0	0	63	0.72	0	0	0	0	0	0	0	0
ClusterIJJGIE202GR10Q|MID-37;size=96;	nd	VRVPVPQLQPQHPSQQQPQEQVPLVQQQQFLGQQQPFPPQQPYPQPQPFPSQQPYPQPQPQY	GTTAGAGTTCCAGTGCCACAATTGCAGCCACAACATCCATCTCAGCAACAGCCACAAGAGCAAGTTCCATTGGTACAACAACAACAATTTCTAGGGCAGCAACAACCATTTCCACCACAACAACCATATCCACAGCCGCAACCATTTCCATCACAACAACCATATCCACAACCGCAACCACAGTAT	IJJGIE202GR10Q|MID-37;size=96;	96	3	0.07	0	0	0	0	0	0	1	0.01	0	0	0	0	1	0.02	0	0	0	0	0	0	0	0	0	0	0	0	0	0	0	0	0	0	0	0	0	0	1	0.02	1	0.03	0	0
ClusterIJJGIE201AGS71|MID-75;size=55;	P39	VRVPVPQLQP*NPSQQQPQEQVPLVQQQQFLGQQQPFPPQQPYPQAQPFPSQQPYLQLQPFPQPQLPYSQPQPFRPQQPYPQPQPQY	GTTAGAGTTCCAGTGCCACAATTGCAGCCATAAAATCCATCTCAGCAACAGCCACAAGAGCAAGTTCCATTGGTACAACAACAACAATTTCTAGGGCAGCAACAACCATTTCCACCACAACAACCATATCCACAGGCGCAACCATTTCCATCACAACAACCATATCTGCAGCTGCAACCATTTCCGCAGCCGCAACTACCATATTCGCAGCCACAACCATTTCGACCACAACAACCATATCCACAACCGCAACCACAGTAT	IJJGIE201AGS71|MID-75;size=55;	96	0	0	0	0	9	0.13	11	0.19	0	0	7	0.1	0	0	0	0	8	0.13	4	0.04	6	0.08	4	0.05	0	0	0	0	0	0	1	0.02	0	0	10	0.11	0	0	0	0	0	0	0	0
ClusterIJJGIE202JMSAY|MID-19;size=54;	P12	VRVPVPQLQPQNPSQQQPQEQVPLVQQQQFLGQQQPFPPQQPYPQPQPFPSQQPYLQLQPFPQPQLPYSQPQPFRPQQPYPQPQPRY	GTTAGAGTTCCAGTGCCACAATTGCAGCCACAAAATCCATCTCAGCAACAGCCACAAGAGCAAGTTCCATTGGTACAACAACAACAATTTCTAGGGCAGCAACAACCATTTCCACCACAACAACCATATCCACAGCCGCAACCATTTCCATCACAACAACCATATCTGCAGCTGCAACCATTTCCGCAGCCGCAACTACCATATTCGCAACCACAACCATTTCGACCACAACAACCATATCCACAACCGCAACCACGGTAT	IJJGIE202JMSAY|MID-19;size=54;	95	0	0	0	0	0	0	0	0	0	0	0	0	0	0	0	0	0	0	0	0	0	0	3	0.04	14	0.33	15	0.19	8	0.18	7	0.16	11	0.22	0	0	0	0	0	0	0	0	3	0.06
ClusterIJJGIE202J1A19|MID-52;size=65;	P85	VRFPVPQLQPQNPSQQQPQEQVPLVQQQQFLGQQQPFPPQQPYPQPQPFPSQQPYLQLQPFLQPQLPYSQPQPFRPQQPYPQPQPQY	GTTAGATTTCCAGTGCCACAATTGCAGCCACAAAATCCTTCTCAGCAACAGCCACAAGAGCAAGTTCCATTGGTACAACAACAACAATTTCTAGGGCAGCAACAACCATTTCCACCACAACAACCATATCCACAGCCGCAACCATTTCCATCACAACAACCATATCTGCAGCTGCAACCATTTCTGCAGCCGCAACTACCATATTCACAGCCACAACCATTTCGACCACAACAACCATATCCACAACCACAACCACAGTAT	IJJGIE202J1A19|MID-52;size=65;	95	0	0	0	0	0	0	0	0	0	0	0	0	0	0	0	0	0	0	0	0	0	0	0	0	18	0.43	6	0.08	1	0.02	3	0.07	21	0.41	0	0	0	0	0	0	0	0	0	0
ClusterIJJGIE202F0CCJ|MID-71;size=95;	nd	VRVPVPQLQPQNPSQQQPQEQVPLVQQQQFPGQQQPFPPQQPYPQPQPQY	GTTAGAGTTCCAGTGCCACAATTGCAGCCACAAAATCCATCTCAGCAACAACCACAAGAGCAAGTTCCATTGGTACAACAACAACAATTTCCAGGGCAGCAACAACCATTTCCACCACAACAGCCATATCCACAACCGCAACCACAGTAT	IJJGIE202F0CCJ|MID-71;size=95;	95	3	0.07	10	0.19	8	0.11	3	0.05	0	0	7	0.1	16	0.27	6	0.11	0	0	0	0	0	0	0	0	0	0	0	0	0	0	0	0	0	0	0	0	0	0	0	0	0	0	0	0
ClusterIJJGIE201EJZWT|MID-50;size=48;	nd	VRFPVPQLQPQNPSQQQPQEQVPLVQQLQYPGQQQPFPPQQPYPQPQPFPSQQPLPQPQPFLPQLPYSQPQPFRPQQPYPQPQPQY	GTTAGATTTCCAGTGCCACAATTGCAGCCGCAAAATCCATCTCAGCAACAACCACAAGAGCAAGTTCCGTTGGTGCAACAACTACAATATCCAGGGCAACAACAACCATTTCCACCACAACAGCCATATCCGCAGCCGCAACCATTTCCATCACAACAACCATTGCCGCAACCGCAACCATTTCTGCCACAACTACCATATTCGCAGCCACAACCATTTCGACCACAACAACCATATCCACAACCGCAACCACAGTAT	IJJGIE201EJZWT|MID-50;size=48;	95	0	0	8	0.16	0	0	1	0.02	5	0.05	2	0.03	0	0	0	0	2	0.03	7	0.06	5	0.07	9	0.12	1	0.02	2	0.03	2	0.05	2	0.05	4	0.08	9	0.1	0	0	0	0	0	0	0	0
ClusterIJJGIE202IQMYL|MID-15;size=94;	nd	VRVPVPQLQPQNPSQQQPQEQVPLVQQQQFPGQQQQFPPQQPYPQPQPQY	GTTAGAGTTCCAGTGCCACAATTGCAGCCACAAAATCCATCTCAGCAACAGCCACAAGAGCAAGTTCCATTGGTACAACAACAACAATTTCCAGGGCAGCAACAACAATTTCCACCACAACAACCATATCCACAACCGCAACCACAGTAT	IJJGIE202IQMYL|MID-15;size=94;	94	3	0.07	2	0.04	0	0	2	0.03	0	0	2	0.03	1	0.02	5	0.1	0	0	4	0.04	5	0.07	2	0.03	10	0.24	0	0	4	0.09	5	0.12	1	0.02	2	0.02	0	0	0	0	0	0	0	0
ClusterIJJGIE202GS8ST|MID-57;size=68;	nd	VRVPVPQLQPQNPSQQQPQEQVPLVQQQQFPGQQQQFPPQQPYPQPQPFLPQLPYPQPQPFPPQQSYPQPQPQY	GTTAGAGTTCCAGTGCCACAATTGCAGCCACAAAATCCATCTCAGCAACAGCCACAAGAGCAAGTTCCATTGGTACAACAACAACAATTTCCAGGGCAGCAACAACAATTTCCACCACAACAGCCATATCCGCAGCCGCAACCATTTCTGCCACAACTACCATATCCGCAGCCGCAACCATTTCCACCACAACAATCATATCCACAACCACAACCACAATAT	IJJGIE202GS8ST|MID-57;size=68;	94	0	0	3	0.06	1	0.01	1	0.02	4	0.04	3	0.04	2	0.03	2	0.04	0	0	1	0.01	4	0.06	4	0.05	1	0.02	0	0	0	0	0	0	0	0	1	0.01	0	0	0	0	0	0	0	0
ClusterIJJGIE201DCQR9|MID-75;size=46;	P17	VRVPVPQLQPQNPSQQHPQEQVPLVQQQQFLGQQQPFPPQQPYPQPQPFPSQQPYLQLQPFPQPQLPYSQPQPFRPQQPYPQPQPQY	GTTAGAGTTCCAGTGCCACAATTGCAGCCACAAAATCCATCTCAGCAACACCCACAAGAGCAAGTTCCGTTGGTACAACAACAACAATTTCTAGGGCAGCAACAACCATTTCCACCACAACAACCATATCCACAGCCGCAACCATTTCCATCACAACAACCATATCTGCAACTGCAACCATTTCCGCAGCCGCAACTACCATATTCGCAACCACAACCATTTCGACCACAACAACCATATCCACAACCGCAACCACAGTAT	IJJGIE201DCQR9|MID-75;size=46;	93	0	0	0	0	23	0.32	0	0	0	0	9	0.13	0	0	0	0	0	0	0	0	0	0	0	0	0	0	4	0.05	0	0	0	0	0	0	0	0	0	0	0	0	0	0	0	0
ClusterIJJGIE201A0AJ1|MID-59;size=86;	nd	VRVPVPQLQPQNPSQQQPQEQVPLVQQQQFPGQQQQFPPQQPYPQPQPFPSQQPLPQPQPFLPQLPYPQPQPFPPQQPYPQPQPQY	GTTAGAGTTCCAGTGCCACAATTGCAGCCACAAAATCCATCTCAGCAACAGCCACAAGAGCAAGTTCCATTGGTACAACAACAACAATTTCCAGGGCAGCAACAACAATTTCCACCACAACAGCCATATCCGCAGCCGCAACCATTTCCATCACAACAACCATTGCCGCAACCGCAACCATTTCTGCCACAACTACCATATCCGCAGCCACAACCATTTCCACCACAACAACCATATCCACAACCGCAACCACAGTAT	IJJGIE201A0AJ1|MID-59;size=86;	93	0	0	0	0	0	0	1	0.02	1	0.01	0	0	0	0	0	0	3	0.05	4	0.04	3	0.04	4	0.05	0	0	0	0	1	0.02	0	0	0	0	3	0.03	0	0	0	0	0	0	0	0
ClusterIJJGIE201DBMXG|MID-15;size=18;	P12	VRVPVPQLQPQNPSQQQPQEQVPLVQQQQFLGQQQPFPPQQPYPQPQPFPSQQPYLQLQPFPQPQLPYSQPQPFRPQQPYPQPQPRY	GTTAGAGTTCCAGTGCCACAATTGCAGCCACAAAATCCATCTCAGCAACAGCCACAAGAGCAAGTTCCATTGGTACAACAACAACAATTTCTAGGGCAGCAACAACCATTTCCACCACAACAACCATATCCACAGCCGCAACCATTTCCATCACAACAACCATATCTGCAACTGCAACCATTTCCGCAGCCGCAACTACCATATTCGCAACCACAACCATTTCGACCACAACAACCATATCCACAACCGCAACCACGGTATT	IJJGIE201DBMXG|MID-15;size=18;	90	0	0	0	0	0	0	0	0	0	0	0	0	0	0	0	0	0	0	0	0	0	0	0	0	6	0.14	12	0.15	20	0.46	8	0.19	19	0.37	0	0	0	0	0	0	0	0	0	0
ClusterIJJGIE201CO4N7|MID-08;size=48;	nd	VRVPVPQLQPQNPSQQQPQEQVPLVQQQQFLGQQQQHFPGQQQPFPPQQPYPQPQPFLPQLPYPQPQPFPPQQSYPQPQPQY	GTTAGAGTTCCAGTGCCACAATTGCAGCCACAAAATCCATCTCAGCAACAACCACAAGAGCAAGTTCCATTGGTGCAACAACAACAATTTCTAGGGCAGCAACAACAACATTTTCCAGGGCAACAACAACCATTTCCACCACAACAGCCATATCCGCAGCCGCAACCATTTCTGCCACAACTACCATATCCGCAGCCGCAACCATTTCCACCACAACAATCATATCCACAACCACAACCACAGTAT	IJJGIE201CO4N7|MID-08;size=48;	90	1	0.02	0	0	12	0.17	5	0.09	6	0.06	2	0.03	2	0.03	2	0.04	0	0	10	0.09	4	0.06	7	0.1	2	0.05	2	0.03	0	0	0	0	0	0	3	0.03	0	0	0	0	0	0	0	0
ClusterIJJGIE202IOH70|MID-60;size=64;	nd	VRVPVPQLQPQNPSQQQPQEQVPLVQQQQFPGQQQPFPPQQPYPQPQPFPSQQPYLQLQPFPQPQLPYPQPHLPYPQPQPFRPQQPYPQSQPQY	GTTAGAGTTCCAGTGCCACAATTGCAGCCACAAAATCCATCTCAGCAACAACCACAAGAGCAAGTTCCATTGGTACAACAACAACAATTTCCAGGGCAGCAACAACCATTTCCACCACAACAGCCATATCCGCAGCCGCAACCATTTCCATCACAACAACCATATCTGCAGCTGCAGCCATTTCCGCAGCCGCAACTACCATATCCGCAGCCGCATCTACCATATCCGCAGCCGCAACCATTTCGACCACAACAACCATATCCACAATCGCAACCACAGTAT	IJJGIE202IOH70|MID-60;size=64;	89	4	0.09	12	0.23	5	0.07	18	0.31	2	0.02	9	0.13	1	0.02	3	0.06	0	0	0	0	0	0	0	0	0	0	0	0	0	0	0	0	0	0	0	0	0	0	0	0	0	0	0	0
ClusterIJJGIE202GRLYM|MID-11;size=32;	nd	VRVPVPQLQPQNPSQQQPQEQVPLVQQQQFLGQQQQQFPGQQQPFPPQQPYPQPQPFPSQQPYLQLQPFPQPQLPYSQPQPFRPQQPYPQPQPQY	GTTAGAGTTCCAGTGCCACAATTGCAGCCACAAAATCCATCTCAGCAACAACCACAAGAGCAAGTTCCATTGGTGCAACAACAACAATTTCTAGGGCAGCAACAACAACAATTTCCAGGGCAACAACAACCATTTCCACCACAACAGCCATATCCGCAGCCGCAACCATTTCCATCACAACAACCATATCTGCAACTGCAACCATTTCCGCAGCCGCAACTACCATATTCGCAGCCACAACCATTTCGACCACAACAACCATATCCACAACCGCAACCACAGTAT	IJJGIE202GRLYM|MID-11;size=32;	89	0	0	0	0	4	0.06	6	0.1	0	0	1	0.01	1	0.02	0	0	1	0.02	23	0.21	7	0.1	10	0.14	2	0.05	1	0.01	2	0.05	0	0	6	0.12	5	0.06	0	0	0	0	0	0	0	0
ClusterIJJGIE202H42EZ|MID-62;size=57;	nd	VRVPVPQLQPQNPSQQQPQEQVPLVQQQQFLGQQQPFPPQQPYPQPQPFPSQQPYLQLQPFPQPQLPYPQPQLPYPQPQLPYPQPQPFRPQQPYPQSQPQY	GTTAGAGTTCCAGTGCCACAATTGCAGCCACAAAATCCATCTCAGCAACAGCCACAAGAGCAAGTTCCATTGGTACAACAACAACAATTTCTAGGGCAGCAACAACCATTTCCACCACAACAGCCATATCCGCAGCCGCAACCATTTCCATCACAACAACCATATCTGCAGCTGCAACCATTTCCGCAGCCGCAACTACCATATCCGCAGCCGCAACTACCATATCCGCAGCCGCAACTACCATATCCGCAGCCGCAACCATTTCGACCACAACAACCATATCCACAATCGCAACCACAGTAT	IJJGIE202H42EZ|MID-62;size=57;	88	1	0.02	4	0.08	9	0.13	19	0.33	1	0.01	18	0.25	5	0.09	2	0.04	0	0	0	0	0	0	0	0	0	0	0	0	0	0	0	0	0	0	0	0	0	0	0	0	0	0	0	0
ClusterIJJGIE202HP28I|MID-41;size=87;	nd	VRVPVPQLQPQNPSQQQPQEQVPVVQQQQFLGQPQPFRPQQPYPQPQPQY	GTTAGAGTTCCAGTGCCACAATTGCAGCCACAAAATCCATCTCAGCAACAGCCACAGGAGCAAGTTCCAGTGGTACAACAACAACAATTTCTAGGGCAGCCACAACCATTTCGACCACAACAACCATATCCACAACCGCAACCACAGTAT	IJJGIE202HP28I|MID-41;size=87;	87	0	0	0	0	0	0	0	0	0	0	0	0	0	0	0	0	0	0	0	0	0	0	0	0	0	0	0	0	0	0	0	0	0	0	0	0	5	0.09	0	0	1	0.03	3	0.06
ClusterIJJGIE201ARF5A|MID-14;size=31;	nd	VRVPVPQLQPQNPSQQQPQEQVPLVQQQQFLGQQQQQFPGQQQPFPPQQPYPQPQPFPSQQPYLQLQPFPQPQLPYSQPQPFRPQQPYPQPQPQY	GTTAGAGTTCCAGTGCCACAATTGCAGCCACAAAATCCATCTCAGCAACAACCACAAGAGCAAGTTCCATTGGTGCAACAACAACAATTTCTAGGGCAGCAACAACAACAATTTCCAGGGCAACAACAACCATTTCCACCACAACAACCATATCCACAGCCGCAACCATTTCCATCACAACAACCATATCTGCAACTGCAACCATTTCCGCAGCCGCAACTACCATATTCGCAGCCACAACCATTTCGACCACAACAACCATATCCACAACCGCAACCACAGTAT	IJJGIE201ARF5A|MID-14;size=31;	87	3	0.07	4	0.08	1	0.01	1	0.02	0	0	1	0.01	0	0	4	0.08	0	0	31	0.28	11	0.15	10	0.14	2	0.05	0	0	1	0.02	0	0	0	0	7	0.08	0	0	0	0	0	0	0	0
ClusterIJJGIE202FN693|MID-02;size=47;	nd	VRVPVPQLQPQNPSQQQPQEQVPLVQQQQFLGQQQQQFPGQQQPFPPQQPYPQPQPFLPQLPYPQPQPFRPQQPYPQPQPQY	GTTAGAGTTCCAGTGCCACAATTGCAGCCACAAAATCCATCTCAGCAACAACCACAAGAGCAAGTTCCATTGGTGCAACAACAACAATTTCTAGGGCAGCAACAACAACAATTTCCAGGGCAACAACAACCATTTCCACCACAACAGCCATATCCGCAGCCGCAACCATTTCTGCCACAACTACCATATCCGCAGCCGCAACCATTTCGACCACAACAACCATATCCACAACCGCAACCACAGTAT	IJJGIE202FN693|MID-02;size=47;	85	1	0.02	7	0.14	10	0.14	2	0.03	4	0.04	1	0.01	10	0.17	1	0.02	0	0	9	0.08	4	0.06	2	0.03	0	0	0	0	0	0	0	0	0	0	4	0.05	0	0	0	0	0	0	0	0
ClusterIJJGIE202HDVV7|MID-03;size=78;	nd	VRVPVPQLQPQNPSQQQPQEQVPLVQQQQYPGQQQPFPPQQPYPQPQPFPSQQPFLQPQPFLLQLPYPQPQPFPPQQPYPQPQPQY	GTTAGAGTTCCAGTGCCACAATTGCAGCCGCAAAATCCATCTCAGCAACAACCACAAGAGCAAGTTCCGTTGGTGCAACAACAACAATATCCAGGGCAGCAACAACCATTTCCACCACAACAACCATATCCGCAGCCGCAACCATTTCCATCACAACAACCATTTCTGCAGCCGCAACCATTTCTGCTACAACTACCATATCCGCAGCCACAACCATTTCCACCACAACAACCATATCCACAACCGCAACCACAGTAT	IJJGIE202HDVV7|MID-03;size=78;	84	0	0	1	0.02	9	0.13	0	0	9	0.09	0	0	0	0	3	0.06	0	0	0	0	1	0.01	1	0.01	0	0	8	0.1	3	0.07	7	0.16	0	0	4	0.05	0	0	0	0	0	0	0	0
ClusterIJJGIE201DEFJA|MID-11;size=33;	nd	VRVPVPQLQPQNPSQQQPQEQVPLVQQQQFLGQQQPFPPQQPYPQPQPFLPQLPYPQPQPFPPQQSYPQPQPQY	GTTAGAGTTCCAGTGCCACAATTGCAGCCACAAAATCCATCTCAGCAACAGCCACAAGAGCAAGTTCCATTGGTACAACAACAACAATTTCTAGGGCAGCAACAACCATTTCCACCACAACAACCATATCCACAGCCGCAACCATTTCTGCCACAACTACCATATCCGCAGCCGCAACCATTTCCACCACAACAATCATATCCACAACCACAACCACAATAT	IJJGIE201DEFJA|MID-11;size=33;	84	0	0	0	0	1	0.01	0	0	1	0.01	0	0	0	0	1	0.02	0	0	25	0.23	8	0.11	10	0.14	5	0.12	10	0.13	6	0.14	0	0	2	0.04	1	0.01	0	0	0	0	0	0	0	0
ClusterIJJGIE202HDR4D|MID-56;size=69;	P44	VRVPVPQLQPQNPSQQQPQEQVPLVQQQQFLGQQQPFPPQQPYPQPQPFPSQQPYLQLQPFPQPQLPYLQPQPFRPQQPYPQPQPQY	GTTAGAGTTCCAGTGCCACAATTGCAGCCACAAAATCCATCTCAGCAACAGCCACAAGAGCAAGTTCCATTGGTACAACAACAACAATTTCTAGGGCAGCAACAACCATTTCCACCACAACAACCATATCCACAGCCGCAACCATTTCCATCACAACAACCATATCTGCAGCTGCAACCATTTCCGCAGCCGCAACTACCATATTTGCAGCCACAACCATTTCGACCACAACAACCATATCCACAACCGCAACCACAGTAT	IJJGIE202HDR4D|MID-56;size=69;	83	0	0	0	0	0	0	1	0.02	0	0	1	0.01	0	0	0	0	6	0.1	17	0.15	3	0.04	8	0.11	0	0	2	0.03	1	0.02	2	0.05	0	0	9	0.1	0	0	0	0	0	0	0	0
ClusterIJJGIE201CK20T|MID-74;size=79;	nd	VRVPVPQLQPQNPCQQQPQEQVPLMQQQQQFPGQQEQFPPQQPYPQQQPFP*QQPYPQPQPFPPQLPYP*TQPFPPQQPYPQPQL*Y	GTTAGAGTTCCAGTGCCACAATTGCAGCCGCAAAATCCATGTCAACAACAACCACAAGAGCAAGTTCCATTGATGCAACAACAACAACAATTTCCAGGGCAGCAAGAACAATTTCCACCACAACAGCCATATCCGCAGCAGCAACCATTTCCATGACAACAACCATATCCGCAGCCGCAACCATTTCCGCCACAACTACCATATCCGTAGACGCAACCATTTCCACCACAACAACCATATCCACAACCGCAACTATAGTAT	IJJGIE201CK20T|MID-74;size=79;	82	0	0	0	0	0	0	0	0	0	0	0	0	0	0	0	0	0	0	0	0	0	0	0	0	0	0	0	0	0	0	0	0	0	0	0	0	0	0	0	0	0	0	0	0
ClusterIJJGIE201CMMHE|MID-15;size=81;	nd	VRVPVPQLQPQNPSQQQPQEQVPLVQQQQFLGQQQPFPPQQPYPQPQPQY	GTTAGAGTTCCAGTGCCACAATTGCAGCCACAAAATCCATCTCAGCAACAGCCACAAGAGCAAGTTCCGTTGGTACAACAACAACAATTTCTAGGGCAGCAACAACCATTTCCACCACAACAACCATATCCACAGCCGCAACCACAGTAT	IJJGIE201CMMHE|MID-15;size=81;	81	0	0	0	0	3	0.04	1	0.02	0	0	2	0.03	0	0	0	0	0	0	0	0	0	0	0	0	6	0.14	11	0.14	5	0.12	0	0	0	0	0	0	0	0	0	0	0	0	0	0
ClusterIJJGIE202IY9LI|MID-55;size=45;	nd	VRVPVPQLQPQNPSQQQPQEQVPLVQQQQFPGQQQQFPPQQPYPQPQPFPSQQPYLQLQPFPQPQPFPPQLPYPQPQSFPPQQPYQQQQPQY	GTTAGAGTTCCAGTGCCACAATTGCAGCCACAAAATCCATCTCAGCAACAGCCACAAGAGCAAGTTCCATTGGTACAACAACAACAATTTCCAGGGCAGCAACAACAATTTCCACCACAACAGCCATATCCGCAGCCGCAACCATTTCCATCACAACAACCATATCTGCAACTGCAACCATTTCCGCAGCCGCAACCATTTCCGCCACAACTACCATATCCGCAGCCGCAATCATTTCCACCACAACAACCATATCAACAACAGCAACCACAGTAT	IJJGIE202IY9LI|MID-55;size=45;	79	0	0	0	0	0	0	0	0	0	0	1	0.01	0	0	0	0	0	0	0	0	0	0	2	0.03	0	0	0	0	0	0	0	0	0	0	3	0.03	0	0	0	0	0	0	0	0
ClusterIJJGIE201EGS74|MID-05;size=6;	nd	VRVPVPQLQPQNPSQQQPQEQVPLVQQQQFLGQQQQQFPGQQQPFPPQQPYPQPQPFLPQLPYPQPQPFPPQQSYPQPQPQYPQPQQPPFSQQQQSPFSQQQQQPPFAQQQQPP	GTTAGAGTTCCAGTGCCACAATTGCAGCCACAAAATCCATCTCAGCAACAACCACAAGAGCAAGTTCCATTGGTGCAACAACAACAATTTCTAGGGCAGCAACAACAACAATTTCCAGGGCAACAACAACCATTTCCACCACAACAGCCATATCCGCAGCCGCAACCATTTCTGCCACAACTACCATATCCGCAGCCGCAACCATTTCCACCACAACAATCATATCCACAACCACAACCACAATATCCGCAACCACAACAACCACCATTTTCGCAGCAACAACAATCACCATTTTCGCAACAACAACAACAACCACCATTTGCGCAGCAACAACAACCACCG	IJJGIE201EGS74|MID-05;size=6;	79	0	0	1	0.02	4	0.06	0	0	14	0.14	6	0.08	0	0	1	0.02	0	0	1	0.01	1	0.01	2	0.03	2	0.05	4	0.05	8	0.18	1	0.02	1	0.02	0	0	0	0	0	0	0	0	0	0
ClusterIJJGIE202GT00D|MID-65;size=78;	nd	VRVPVPQLQPQHPSQQQPQEQVPLVQQQQFLGQQQPFPPQPFRPQQPYPQPQPQY	GTTAGAGTTCCAGTGCCACAATTGCAGCCACAACATCCATCTCAGCAACAGCCACAAGAGCAAGTTCCATTGGTACAACAACAACAATTTCTAGGGCAGCAACAACCATTTCCACCACAACCATTTCGACCACAACAACCATATCCACAACCGCAACCACAGTAT	IJJGIE202GT00D|MID-65;size=78;	78	0	0	1	0.02	0	0	0	0	0	0	0	0	5	0.09	2	0.04	0	0	0	0	0	0	0	0	0	0	0	0	0	0	0	0	0	0	0	0	1	0.02	1	0.02	1	0.03	1	0.02
ClusterIJJGIE201CNPR7|MID-13;size=78;	nd	VRVPVPQLQPQNPSQQQPQEQVPLVQQQQFPGQQQQFPPQQPYPQPQPQY	GTTAGAGTTCCAGTGCCACAATTGCAGCCACAAAATCCATCTCAGCAACAGCCACAAGAGCAAGTTCCATTGGTACAACAACAACAATTTCCAGGGCAGCAACAACAATTTCCACCACAACAGCCATATCCGCAGCCGCAACCACAGTAT	IJJGIE201CNPR7|MID-13;size=78;	78	1	0.02	0	0	3	0.04	2	0.03	0	0	6	0.08	5	0.09	9	0.17	2	0.03	2	0.02	5	0.07	0	0	4	0.1	0	0	6	0.14	2	0.05	0	0	1	0.01	0	0	0	0	0	0	0	0
ClusterIJJGIE201B1MHZ|MID-75;size=30;	nd	VRVPVPQLQLQNPSQQQPQEQVPLVQEQQFPGQQQPFPPQQPYPQPQPFPSQQPYLQLQPFPQPQLPYSQPQPFRPQQPYPQPQPQY	GTTAGAGTTCCAGTGCCACAATTGCAGCTACAAAATCCATCTCAGCAACAGCCACAAGAGCAAGTTCCATTGGTACAAGAACAACAATTTCCAGGGCAGCAACAACCATTTCCACCACAACAGCCATATCCGCAGCCGCAACCATTTCCATCACAACAACCATATCTGCAGCTGCAACCATTTCCGCAGCCGCAACTACCATATTCGCAGCCACAACCATTTCGACCACAACAACCATATCCACAACCGCAACCACAGTAT	IJJGIE201B1MHZ|MID-75;size=30;	78	12	0.27	9	0.17	0	0	1	0.02	0	0	0	0	10	0.17	21	0.4	0	0	0	0	0	0	0	0	0	0	0	0	0	0	0	0	0	0	0	0	0	0	0	0	0	0	0	0
ClusterIJJGIE201A8Z60|MID-62;size=42;	nd	VRVPVPQLQLQNPSQQQPQEQVPLVQQQQFLGQQQPFPPQQPYPQPQPFPSQQPYLQLQPFPQPQLPYSQPQPFRPQQPYPQPQPQY	GTTAGAGTTCCAGTGCCACAATTGCAGCTACAAAATCCATCTCAGCAACAGCCACAAGAGCAAGTTCCATTGGTACAACAACAACAATTTCTAGGGCAGCAACAACCATTTCCACCACAACAACCATATCCACAGCCGCAACCATTTCCATCACAACAACCATATCTGCAGCTGCAACCATTTCCGCAGCCGCAACTACCATATTCGCAGCCACAACCATTTCGACCACAACAACCATATCCACAACCGCAACCACAGTAT	IJJGIE201A8Z60|MID-62;size=42;	78	5	0.11	4	0.08	0	0	0	0	0	0	6	0.08	12	0.21	3	0.06	0	0	0	0	0	0	0	0	0	0	0	0	0	0	0	0	0	0	0	0	0	0	1	0.02	0	0	0	0
ClusterIJJGIE202GTAUE|MID-20;size=24;	nd	VRVPVPQLQPQNPSQQQPQEQVPLVQQQQFLGQQQPFPPQQPYPQPQPFPSQQPYLQLQPFPQPQLPYSQPQPFPPQQPYPQPQPQY	GTTAGAGTTCCAGTGCCACAATTGCAGCCACAAAATCCATCTCAGCAACAGCCACAAGAGCAAGTTCCATTGGTACAACAACAACAATTTCTAGGGCAGCAACAACCATTTCCACCACAACAACCATATCCACAGCCGCAACCATTTCCATCACAACAACCATATCTGCAGCTGCAACCATTTCCGCAGCCGCAACTACCATATTCACAGCCACAACCATTTCCACCACAACAACCATATCCACAACCGCAACCACAGTAT	IJJGIE202GTAUE|MID-20;size=24;	76	0	0	0	0	0	0	0	0	0	0	1	0.01	0	0	0	0	0	0	7	0.06	1	0.01	0	0	3	0.07	6	0.08	5	0.12	5	0.12	6	0.12	22	0.25	2	0.03	0	0	0	0	0	0
ClusterIJJGIE201B7T9W|MID-56;size=76;	nd	VRVPVPQLQPQNPSQQHPQEQVPLVQQQQFLGQQQSFPPQQPYPQPQPQY	GTTAGAGTTCCAGTGCCACAATTGCAGCCACAAAATCCATCTCAGCAACACCCACAAGAGCAAGTTCCGTTGGTACAACAACAACAATTTCTAGGGCAGCAACAATCATTTCCACCACAACAACCATATCCACAACCGCAACCACAGTAT	IJJGIE201B7T9W|MID-56;size=76;	76	0	0	0	0	1	0.01	0	0	0	0	8	0.11	0	0	0	0	0	0	0	0	0	0	0	0	5	0.12	12	0.15	10	0.23	4	0.09	2	0.04	0	0	0	0	0	0	0	0	0	0
ClusterIJJGIE202HDI3G|MID-06;size=75;	nd	VRVPVPQLQPQNPSQQQPQEQVPLVQQQQFLGQQQPFPPQQPYPQLQPFPSQQPYPQPQPQY	GTTAGAGTTCCAGTGCCACAATTGCAGCCACAAAATCCATCTCAGCAACAGCCACAAGAGCAAGTTCCATTGGTACAACAACAACAATTTCTAGGGCAGCAACAACCATTTCCACCACAACAACCATATCCACAGCTGCAACCATTTCCATCACAACAACCATATCCACAACCGCAACCACAGTAT	IJJGIE202HDI3G|MID-06;size=75;	75	0	0	0	0	0	0	0	0	0	0	1	0.01	0	0	0	0	0	0	0	0	0	0	0	0	0	0	0	0	0	0	0	0	0	0	0	0	1	0.02	1	0.02	2	0.06	2	0.04
ClusterIJJGIE201B0EE2|MID-01;size=39;	nd	VRVPVPQLQPQNPSQQQPQEQVPLVQQQQFLGQQQPFPPQQPYPQPQPFPSQQPYLQLQPFPQPQPFPPQLPYPQPQSFPPQQPYPQQQPQY	GTTAGAGTTCCAGTGCCACAATTGCAGCCACAAAATCCATCTCAGCAACAGCCACAAGAGCAAGTTCCATTGGTACAACAACAACAATTTCTAGGGCAGCAACAACCATTTCCACCACAACAGCCATATCCGCAGCCGCAACCATTTCCATCACAACAACCATATCTGCAACTGCAACCATTTCCGCAGCCGCAACCATTTCCGCCACAACTACCATATCCGCAGCCGCAATCATTTCCACCACAACAACCATATCCACAACAGCAACCACAGTAT	IJJGIE201B0EE2|MID-01;size=39;	75	3	0.07	0	0	3	0.04	3	0.05	0	0	1	0.01	1	0.02	0	0	5	0.08	8	0.07	10	0.14	18	0.25	1	0.02	3	0.04	0	0	0	0	1	0.02	4	0.05	0	0	0	0	0	0	0	0
ClusterIJJGIE202JTHWX|MID-46;size=74;	nd	VRVPVPQLQPQHPSQQQPQEQVPLVQQQQFLGQQQPFQPQQPYPQPQPQY	GTTAGAGTTCCAGTGCCACAATTGCAGCCACAACATCCATCTCAGCAACAGCCACAAGAGCAAGTTCCATTGGTACAACAACAACAATTTCTAGGGCAGCAACAACCATTTCAACCACAACAACCATATCCACAACCGCAACCACAGTAT	IJJGIE202JTHWX|MID-46;size=74;	74	0	0	0	0	0	0	0	0	0	0	0	0	0	0	0	0	0	0	0	0	0	0	0	0	0	0	0	0	0	0	0	0	0	0	0	0	6	0.1	1	0.02	3	0.09	6	0.11
ClusterIJJGIE202HLT52|MID-20;size=63;	P46	VRVPVPQLQPQNPSQQ*PQEQVPLVQQQQFLGQQQPFRPQQPYPQPQPFPSQQPYLQLQPFPQPQLPYSQPQPFRPQQPYPQPQPQY	GTTAGAGTTCCAGTGCCACAATTGCAGCCACAAAATCCATCTCAGCAATAGCCACAAGAGCAAGTTCCATTGGTACAACAACAACAATTTCTAGGGCAGCAACAACCATTTCGACCACAACAACCATATCCACAGCCGCAACCATTTCCATCACAACAACCATATCTGCAGCTGCAACCATTTCCGCAGCCGCAACTACCATATTCACAGCCACAACCATTTCGACCACAACAACCATATCCACAACCACAACCACAGTAT	IJJGIE202HLT52|MID-20;size=63;	73	0	0	0	0	0	0	0	0	0	0	0	0	0	0	0	0	14	0.23	16	0.14	7	0.1	8	0.11	0	0	0	0	0	0	0	0	0	0	28	0.32	0	0	0	0	0	0	0	0
ClusterIJJGIE201DBPSL|MID-33;size=37;	P18	VRVPVPQLQPQHPSQQQPQEQVPLVQQQQFLGQQQPFPPQQPYPQPQPFPSQQPYLQLQPFPQPQLPYSQPQPFRPQQPYPQPQPQY	GTTAGAGTTCCAGTGCCACAATTGCAGCCACAACATCCATCTCAGCAACAGCCACAAGAGCAAGTTCCATTGGTACAACAACAACAATTTCTAGGGCAGCAACAACCATTTCCACCACAACAACCATATCCACAGCCGCAACCATTTCCATCACAACAACCATATTTGCAGCTGCAACCATTTCCGCAGCCGCAACTACCATATTCGCAGCCACAACCATTTCGACCACAACAACCATATCCACAACCGCAACCACAGTAT	IJJGIE201DBPSL|MID-33;size=37;	73	0	0	0	0	0	0	0	0	0	0	0	0	0	0	0	0	0	0	0	0	0	0	0	0	0	0	0	0	0	0	0	0	0	0	0	0	0	0	0	0	0	0	0	0
ClusterIJJGIE201ENC4Z|MID-03;size=4;	P27	VRVPVPQLQPQNPSQQHPQEQVPLVQQQQFLGQQQSFPPQQPYPQPQPFPSQQPYLQLQPFPQPQLPYLQPQPFRPQQPYPQPQPQY	GTTAGAGTTCCAGTGCCACAATTGCAGCCACAAAATCCATCTCAGCAACACCCACAAGAGCAAGTTCCGTTGGTACAACAACAACAATTTCTAGGGCAGCAACAATCATTTCCACCACAACAACCATATCCACAGCCGCAACCATTTCCATCACAACAACCATATCTGCAGCTGCAACCATTTCCGCAGCCGCAACTACCATATTTGCAGCCACAACCATTTCGACCACAACAACCATATCCACAACCGCAACCACAATATT	IJJGIE201ENC4Z|MID-03;size=4;	72	0	0	0	0	25	0.35	6	0.1	0	0	8	0.11	0	0	0	0	0	0	0	0	0	0	0	0	0	0	0	0	0	0	0	0	0	0	0	0	0	0	0	0	0	0	0	0
ClusterIJJGIE201CTDJX|MID-73;size=70;	nd	VRVPVPQLQPQNPSQQQPQEQVPLVQQQQFPGQQQPFPPQQPYPQPQPFPSKQPYLQLQPFPQPQLPYHQPQPFRPQQPYPQPQPQY	GTTAGAGTTCCAGTGCCACAATTGCAGCCACAAAATCCATCTCAGCAACAACCACAAGAGCAGGTTCCATTGGTACAACAACAGCAATTTCCAGGGCAGCAACAACCATTTCCACCACAACAGCCATATCCGCAGCCGCAACCATTTCCATCAAAACAACCATATCTGCAGCTGCAACCATTTCCGCAGCCGCAACTACCATATCATCAGCCGCAACCATTTCGACCACAACAACCATATCCACAACCGCAACCACAGTAT	IJJGIE201CTDJX|MID-73;size=70;	72	0	0	0	0	0	0	0	0	0	0	0	0	0	0	0	0	0	0	0	0	0	0	0	0	0	0	0	0	0	0	0	0	0	0	0	0	0	0	0	0	0	0	0	0
ClusterIJJGIE201BP93D|MID-33;size=29;	nd	VRVPVPQLQPQHPSQQQPQEQVPVVQQQQFLGQQQPFPPQQPYPQPQPFPSQQPYLQLQPFPQPQLPYSQPQPFQPQQPYPQPQPQY	GTTAGAGTTCCAGTGCCACAATTGCAGCCACAACATCCATCTCAGCAACAGCCACAGGAGCAAGTTCCAGTGGTACAACAACAACAATTTCTAGGGCAGCAACAACCATTTCCACCACAACAACCATATCCACAGCCGCAACCATTTCCATCACAACAACCATATTTGCAGCTGCAACCATTTCCGCAGCCGCAACTACCATATTCGCAGCCACAACCATTTCAACCACAACAACCATATCCACAACCGCAACCACAGTAT	IJJGIE201BP93D|MID-33;size=29;	71	0	0	0	0	0	0	0	0	0	0	0	0	0	0	0	0	0	0	0	0	0	0	0	0	0	0	0	0	0	0	0	0	0	0	0	0	0	0	0	0	0	0	0	0
ClusterIJJGIE201EV87K|MID-62;size=37;	nd	VRVPVPQLQPQNPSQQQPQEQVPLVQQQQFLGQQQQQFPGQQQPFPPQQPYPQPQPFRPQQPYPQPQPQY	GTTAGAGTTCCAGTGCCACAATTGCAGCCACAAAATCCATCTCAGCAACAACCACAAGAGCAAGTTCCATTGGTGCAACAACAACAATTTCTAGGGCAGCAACAACAACAATTTCCAGGGCAACAACAACCATTTCCACCACAACAGCCATATCCGCAGCCGCAACCATTTCGACCACAACAACCATATCCACAACCGCAACCACAGTAT	IJJGIE201EV87K|MID-62;size=37;	70	2	0.05	1	0.02	2	0.03	1	0.02	1	0.01	5	0.07	10	0.17	9	0.17	2	0.03	3	0.03	0	0	0	0	0	0	0	0	0	0	1	0.02	0	0	0	0	0	0	0	0	0	0	0	0
ClusterIJJGIE202JH1OZ|MID-61;size=69;	nd	VRVPVPQLQPQNPSQQQPQEQVPLVQQQQFPGQQQPFPPQQPYPQPQPFPSQQPYPQPQPQY	GTTAGAGTTCCAGTGCCACAATTGCAGCCACAAAATCCATCTCAGCAACAACCACAAGAGCAAGTTCCATTGGTACAACAACAACAATTTCCAGGGCAGCAACAACCATTTCCACCACAACAGCCATATCCGCAGCCGCAACCATTTCCATCACAACAACCATATCCACAACCGCAACCACAGTAT	IJJGIE202JH1OZ|MID-61;size=69;	69	9	0.2	7	0.14	2	0.03	3	0.05	0	0	1	0.01	4	0.07	8	0.15	0	0	0	0	0	0	0	0	0	0	0	0	0	0	0	0	0	0	0	0	0	0	0	0	0	0	0	0
ClusterIJJGIE201C2676|MID-71;size=69;	nd	VRVPVPQLQPQNPSQQQPQEQVPLVQQQQFPGQPQPFRPQQPYPQPQPQY	GTTAGAGTTCCAGTGCCACAATTGCAGCCACAAAATCCATCTCAGCAACAACCACAAGAGCAAGTTCCATTGGTACAACAACAACAATTTCCAGGGCAGCCGCAACCATTTCGACCACAACAACCATATCCACAACCGCAACCACAGTAT	IJJGIE201C2676|MID-71;size=69;	69	5	0.11	8	0.16	0	0	0	0	0	0	1	0.01	0	0	4	0.08	0	0	0	0	0	0	0	0	0	0	0	0	0	0	0	0	0	0	0	0	0	0	0	0	0	0	0	0
ClusterIJJGIE201BETAR|MID-11;size=37;	nd	VRVPVPQLQPQNPSQQQPQEQVPLVQQQQFLGKQQPFPPQQPYP*PQPFPSQQSYLQLQPFPQLQLPYLQPQPFRPQQPYPQPQPQY	GTTAGAGTTCCAGTGCCACAATTGCAGCCACAAAATCCATCTCAGCAACAGCCACAAGAGCAAGTTCCATTGGTACAACAACAACAATTTCTAGGGAAGCAACAACCATTTCCACCACAACAACCATATCCATAGCCGCAACCATTTCCATCACAACAATCATATCTGCAGCTGCAACCATTTCCGCAGCTGCAACTACCATATTTGCAGCCACAACCATTTCGACCACAACAACCATATCCACAACCGCAACCACAGTAT	IJJGIE201BETAR|MID-11;size=37;	68	0	0	0	0	0	0	0	0	0	0	0	0	0	0	0	0	7	0.12	21	0.19	12	0.17	14	0.19	0	0	0	0	0	0	0	0	0	0	14	0.16	0	0	0	0	0	0	0	0
ClusterIJJGIE202FL7L1|MID-23;size=67;	nd	VRVPVPQLQPQHPSQQQPQEQVPLVQQQQFLGQQQPFPPQQPYPQPQPFRPQQPYPQPQPQY	GTTAGAGTTCCAGTGCCACAATTGCAGCCACAACATCCATCTCAGCAACAGCCACAAGAGCAAGTTCCATTGGTACAACAACAACAATTTCTAGGGCAGCAACAACCATTTCCACCACAACAACCATATCCACAGCCACAACCATTTCGACCACAACAACCATATCCACAACCGCAACCACAGTAT	IJJGIE202FL7L1|MID-23;size=67;	67	0	0	1	0.02	0	0	0	0	5	0.05	0	0	0	0	8	0.15	0	0	0	0	0	0	0	0	0	0	0	0	0	0	0	0	0	0	0	0	2	0.03	2	0.04	2	0.06	0	0
ClusterIJJGIE202II3H9|MID-01;size=65;	nd	VRVPVPQLQPQNPSQQQPQEQVSLVQQQQFPGQQQPFPPQQPYPQPQPFRPQQPYPQSQPQY	GTTAGAGTTCCAGTGCCACAATTGCAGCCACAAAATCCATCTCAGCAACAACCACAAGAGCAAGTTTCATTGGTACAACAACAACAATTTCCAGGGCAGCAACAACCATTTCCACCACAACAGCCATATCCGCAGCCGCAACCATTTCGACCACAACAACCATATCCACAATCGCAACCACAGTAT	IJJGIE202II3H9|MID-01;size=65;	65	18	0.41	0	0	3	0.04	22	0.38	0	0	0	0	4	0.07	18	0.34	0	0	0	0	0	0	0	0	0	0	0	0	0	0	0	0	0	0	0	0	0	0	0	0	0	0	0	0
ClusterIJJGIE202FWA9X|MID-30;size=51;	nd	VRVPVPQLQPQNPSLQQPQEQVPLVQQQQFPGQQQTFPPQQPYPQPQPFPAQQPYPQPQLFPQPQPFPPQLPYPKPQPFPPQQPYPQPQTQH	GTTAGAGTTCCAGTGCCACAATTGCAGCCGCAAAATCCATCTCTGCAACAACCACAAGAGCAAGTTCCATTGGTGCAACAACAACAATTTCCAGGGCAGCAACAAACATTTCCACCACAACAGCCATATCCGCAGCCGCAACCATTTCCAGCGCAACAACCATATCCGCAGCCGCAACTATTTCCACAGCCGCAACCTTTTCCGCCACAACTTCCATATCCGAAGCCGCAACCATTTCCCCCACAACAACCATATCCACAACCGCAAACACAGCAT	IJJGIE202FWA9X|MID-30;size=51;	65	0	0	0	0	0	0	0	0	4	0.04	0	0	0	0	0	0	0	0	0	0	0	0	0	0	0	0	0	0	0	0	0	0	0	0	0	0	0	0	0	0	2	0.06	0	0
ClusterIJJGIE202FTMAW|MID-06;size=65;	nd	VRVPVPQLQPQNPSQQHPQEQVPLVQQQQFLGQQQSFPPQQPYPQPQPQY	GTTAGAGTTCCAGTGCCACAATTGCAGCCACAAAATCCATCTCAGCAACACCCACAAGAGCAAGTTCCGTTGGTACAACAACAACAATTTCTAGGGCAGCAACAATCATTTCCACCACAACAACCATATCCACAGCCGCAACCACAGTAT	IJJGIE202FTMAW|MID-06;size=65;	65	0	0	0	0	0	0	5	0.09	0	0	5	0.07	0	0	0	0	0	0	0	0	0	0	0	0	2	0.05	2	0.03	2	0.05	4	0.09	3	0.06	0	0	0	0	0	0	0	0	0	0
ClusterIJJGIE201CE3VY|MID-13;size=29;	nd	VRFPVPQLQPQNPSQQQPQEQVSLVQQQQFLGQQQPFPPQQPYPQPQPFPSQLPYLQLQPFPQPQLPYSQPQPFRPQQPYPQPQPQY	GTTAGATTTCCAGTGCCACAATTGCAGCCACAAAATCCATCTCAGCAACAGCCACAAGAGCAAGTTTCATTGGTACAACAACAACAATTTCTAGGGCAGCAACAACCATTTCCACCACAACAACCATATCCACAGCCGCAACCATTTCCATCACAACTACCATATCTGCAGCTGCAACCATTTCCGCAGCCGCAACTACCATATTCGCAGCCACAACCATTTCGACCACAACAACCATATCCACAACCGCAACCACAGTAT	IJJGIE201CE3VY|MID-13;size=29;	65	0	0	0	0	0	0	0	0	0	0	0	0	0	0	0	0	0	0	22	0.2	9	0.13	18	0.25	0	0	0	0	0	0	0	0	0	0	16	0.18	0	0	0	0	0	0	0	0
ClusterIJJGIE201B867E|MID-06;size=33;	nd	VRVPVPQLQPQNPSQQQPQEQVPLVQQQQFLGQQQQQFPGQQQPFPPQQPYPQPQPFPSQQPYLQLQPFPQPQLPYPQPQLPYPQPQLPYPQPQPFRPQQPYPQSQPQY	GTTAGAGTTCCAGTGCCACAATTGCAGCCACAAAATCCATCTCAGCAACAACCACAAGAGCAAGTTCCATTGGTGCAACAACAACAATTTCTAGGGCAGCAACAACAACAATTTCCAGGGCAGCAACAACCATTTCCACCACAACAGCCATATCCGCAGCCGCAACCATTTCCATCACAACAACCATATCTGCAGCTGCAACCATTTCCGCAGCCGCAACTACCATATCCGCAGCCGCAACTACCATATCCGCAGCCGCAACTACCATATCCGCAGCCGCAACCATTTCGACCACAACAACCATATCCACAATCGCAACCACAGTAT	IJJGIE201B867E|MID-06;size=33;	65	0	0	5	0.1	4	0.06	4	0.07	2	0.02	6	0.08	0	0	1	0.02	0	0	0	0	0	0	0	0	0	0	0	0	0	0	0	0	0	0	0	0	0	0	0	0	0	0	0	0
ClusterIJJGIE202IGBPI|MID-16;size=64;	nd	VRVPVPQLQPQNPSQQQPQEQVPLVQQQQFLGQPQPFRPQQPYPQPQPQY	GTTAGAGTTCCAGTGCCACAATTGCAGCCACAAAATCCATCTCAGCAACAGCCACAAGAGCAAGTTCCGTTGGTACAACAACAACAATTTCTAGGGCAGCCACAACCATTTCGACCACAACAACCATATCCACAACCGCAACCACAGTAT	IJJGIE202IGBPI|MID-16;size=64;	64	0	0	0	0	1	0.01	1	0.02	0	0	0	0	0	0	0	0	0	0	0	0	0	0	0	0	5	0.12	14	0.18	4	0.09	2	0.05	10	0.2	0	0	0	0	0	0	0	0	0	0
ClusterIJJGIE202HNAXD|MID-29;size=48;	nd	VRVPVPQLQPQHPSQQQPFPPQQPYPQPQPFPSQQPYLQLQPFPQPQLPYSQPQPFRPQQPYPQPQPQY	GTTAGAGTTCCAGTGCCACAATTGCAGCCACAACATCCATCTCAGCAACAACCATTTCCACCACAACAACCATATCCACAGCCGCAACCATTTCCATCACAACAACCATATCTGCAACTGCAACCATTTCCGCAGCCGCAACTACCATATTCGCAGCCACAACCATTTCGACCACAACAACCATATCCACAACCGCAACCACAGTAT	IJJGIE202HNAXD|MID-29;size=48;	63	0	0	0	0	0	0	0	0	0	0	0	0	0	0	0	0	0	0	0	0	0	0	0	0	0	0	0	0	0	0	0	0	0	0	0	0	0	0	0	0	7	0.21	0	0
ClusterIJJGIE202GPB2X|MID-03;size=38;	nd	VRVPVPQLQPQNPSQQQPQEQVPLVQQQQFPGQQEQFPPQQPYPHQQPFPSQQPYPQPQPFPPQLPYPQTQPFPPQQPYPQPQPQY	GTTAGAGTTCCAGTGCCACAATTGCAGCCACAAAATCCATCTCAGCAACAACCACAAGAGCAAGTTCCATTGGTACAACAACAACAATTTCCAGGGCAGCAAGAACAATTTCCACCACAACAGCCATATCCGCATCAGCAACCATTTCCATCACAACAACCATATCCGCAGCCGCAACCATTTCCGCCACAACTACCATATCCGCAGACGCAACCATTTCCACCACAACAACCATATCCACAACCGCAACCACAGTAT	IJJGIE202GPB2X|MID-03;size=38;	63	4	0.09	5	0.1	5	0.07	5	0.09	0	0	2	0.03	1	0.02	1	0.02	0	0	0	0	0	0	0	0	0	0	0	0	0	0	0	0	0	0	0	0	0	0	0	0	0	0	0	0
ClusterIJJGIE201CCQVW|MID-60;size=45;	nd	VRVPVPQLQPQNPSQQQPQEQVPLVQQQQFPGQQQPFPPQQPYPQPQPFPSQQPLPQPQPFLPQLPYPQPQPFPPQQPYPQPQPQY	GTTAGAGTTCCAGTGCCACAATTGCAGCCACAAAATCCATCTCAGCAACAACCACAAGAGCAAGTTCCATTGGTACAACAACAACAATTTCCAGGGCAGCAACAACCATTTCCACCACAACAGCCATATCCGCAGCCGCAACCATTTCCATCACAACAACCATTGCCGCAACCGCAACCATTTCTGCCACAACTACCATATCCGCAGCCACAACCATTTCCACCACAACAACCATATCCACAACCGCAACCACAGTAT	IJJGIE201CCQVW|MID-60;size=45;	63	0	0	9	0.17	2	0.03	3	0.05	1	0.01	4	0.06	1	0.02	0	0	0	0	0	0	5	0.07	0	0	0	0	0	0	0	0	0	0	0	0	0	0	0	0	0	0	0	0	0	0
ClusterIJJGIE202I2VWM|MID-14;size=25;	nd	VRVPVPQLQPQNPSQQQPQEQVPLVQQQQFLGQQQPFPPQQPYPQPQPFPSQQPYLQLQPFPQPQLPYSQPRPFRQQQPYPQPQPQY	GTTAGAGTTCCAGTGCCACAATTGCAGCCACAAAATCCATCTCAGCAACAGCCACAAGAGCAAGTTCCATTGGTACAACAACAACAATTTCTAGGGCAGCAACAACCATTTCCACCACAACAACCATATCCACAGCCGCAACCATTTCCATCACAACAACCATATCTGCAGCTGCAACCATTTCCGCAGCCGCAACTACCATATTCACAGCCGCGACCATTTCGACAACAACAACCATATCCACAACCGCAACCACAGTAT	IJJGIE202I2VWM|MID-14;size=25;	62	0	0	0	0	0	0	0	0	0	0	0	0	0	0	0	0	4	0.07	15	0.14	10	0.14	20	0.27	0	0	0	0	0	0	0	0	0	0	13	0.15	0	0	0	0	0	0	0	0
ClusterIJJGIE202I5M97|MID-50;size=2;	nd	VRVPVPQLQPQNPSQQQPQEQVPLVQQQQFLGQQQPFPPQQPYPQPQPFPSQQPYLQLQPFPQPQLSYSQPQPFRPQQPYPQPQPQYSQPQQPISQQQQPP	GTTAGAGTTCCAGTGCCACAATTGCAGCCACAAAATCCATCTCAGCAACAGCCACAAGAGCAAGTTCCGTTGGTACAACAACAACAATTTCTAGGGCAGCAACAACCATTTCCACCACAACAACCATATCCACAGCCGCAACCATTTCCATCACAACAACCATATCTGCAACTGCAACCATTTCCGCAGCCGCAACTATCATATTCGCAGCCACAACCATTTCGACCACAACAACCATATCCACAACCGCAACCACAGTATTCGCAACCACAACAACCAATTTCACAGCAACAACAACCACCG	IJJGIE202I5M97|MID-50;size=2;	61	0	0	0	0	1	0.01	3	0.05	0	0	0	0	0	0	0	0	0	0	0	0	0	0	0	0	3	0.07	16	0.2	4	0.09	6	0.14	10	0.2	0	0	0	0	0	0	0	0	0	0
ClusterIJJGIE202I4L2V|MID-57;size=39;	nd	VRVPVPQLQPQNPSQQQPQEQVPLVQQQQFLGQQQQQFPGQQQPFPPQQPYPQPQPFLPQLPYPQPQPFPPQQPYPQQQPQY	GTTAGAGTTCCAGTGCCACAATTGCAGCCACAAAATCCATCTCAGCAACAACCACAAGAGCAAGTTCCATTGGTGCAACAACAACAATTTCTAGGGCAGCAACAACAACAATTTCCAGGGCAACAACAACCATTTCCACCACAACAGCCATATCCGCAGCCGCAACCATTTCTGCCACAACTACCATATCCGCAGCCGCAACCATTTCCACCACAACAACCATATCCACAACAGCAACCACAGTAT	IJJGIE202I4L2V|MID-57;size=39;	61	4	0.09	0	0	0	0	0	0	13	0.13	1	0.01	0	0	0	0	0	0	2	0.02	0	0	6	0.08	0	0	0	0	2	0.05	0	0	0	0	0	0	0	0	0	0	0	0	0	0
ClusterIJJGIE202I3OVZ|MID-02;size=61;	nd	VRVPVPQLQPQNPSQQQPQEQVPLVQQQQFLGQQQQQFPGQQQPFPPQQPYPQPQPFPSQQPLPQPQPFLPQLPYPQPQPFPPQQPYPQPQPQY	GTTAGAGTTCCAGTGCCACAATTGCAGCCACAAAATCCATCTCAGCAACAACCACAAGAGCAAGTTCCATTGGTGCAACAACAACAATTTCTAGGGCAGCAACAACAACAATTTCCAGGGCAACAACAACCATTTCCACCACAACAGCCATATCCGCAGCCGCAACCATTTCCATCACAACAACCATTGCCGCAACCGCAACCATTTCTGCCACAACTACCATATCCGCAGCCACAACCATTTCCACCACAACAACCATATCCACAACCGCAACCACAGTAT	IJJGIE202I3OVZ|MID-02;size=61;	61	0	0	2	0.04	0	0	0	0	1	0.01	0	0	0	0	0	0	3	0.05	2	0.02	0	0	14	0.19	0	0	0	0	0	0	0	0	1	0.02	1	0.01	0	0	0	0	0	0	0	0
ClusterIJJGIE202HA963|MID-20;size=34;	P6	VRVPVPQLQPQNPSQQQPQEQVPLVQQQQFLGQQQPFPPQQPYTQPQPFPSQQPYLQLQPFPQPQLPYSQPQPFRPQQPYPQPQPQY	GTTAGAGTTCCAGTGCCACAATTGCAGCCACAAAATCCATCTCAGCAACAGCCACAAGAGCAAGTTCCATTGGTACAACAACAACAATTTCTAGGGCAGCAACAACCATTTCCACCACAACAACCATATACACAGCCGCAACCATTTCCATCACAACAACCATATCTGCAGCTGCAACCATTTCCGCAGCCGCAACTACCATATTCGCAGCCACAACCATTTCGACCACAACAACCATATCCACAACCGCAACCACAGTAT	IJJGIE202HA963|MID-20;size=34;	61	0	0	0	0	0	0	0	0	0	0	0	0	0	0	0	0	2	0.03	17	0.15	8	0.11	15	0.21	0	0	0	0	0	0	0	0	0	0	19	0.22	0	0	0	0	0	0	0	0
ClusterIJJGIE202G2K08|MID-51;size=61;	nd	VRVPVPQLQPQNPSQQQPQEQVPLVQQQQFLGQQQPFPPQLPYSQPQPFRPQQPYPQPQPQY	GTTAGAGTTCCAGTGCCACAATTGCAGCCACAAAATCCATCTCAGCAACAGCCACAAGAGCAAGTTCCATTGGTACAACAACAACAATTTCTAGGGCAGCAACAACCATTTCCACCGCAACTACCATATTCGCAGCCACAACCATTTCGACCACAACAACCATATCCACAACCGCAACCACAGTAT	IJJGIE202G2K08|MID-51;size=61;	61	0	0	0	0	0	0	0	0	0	0	1	0.01	0	0	0	0	1	0.02	0	0	10	0.14	0	0	0	0	0	0	0	0	0	0	0	0	0	0	0	0	1	0.02	1	0.03	1	0.02
ClusterIJJGIE202I218M|MID-02;size=60;	nd	VRVPVPQLQPQNPSQQQPQEQVPLVQQQQFPGQQQPFPPQLPYPQPQPFRPQQPYPQSQPQY	GTTAGAGTTCCAGTGCCACAATTGCAGCCACAAAATCCATCTCAGCAACAACCACAAGAGCAAGTTCCATTGGTACAACAACAACAATTTCCAGGGCAGCAACAACCATTTCCACCGCAACTACCATATCCGCAGCCGCAACCATTTCGACCACAACAACCATATCCACAATCGCAACCACAGTAT	IJJGIE202I218M|MID-02;size=60;	60	2	0.05	3	0.06	0	0	2	0.03	0	0	4	0.06	1	0.02	7	0.13	0	0	0	0	0	0	0	0	0	0	0	0	0	0	0	0	0	0	0	0	0	0	0	0	0	0	0	0
ClusterIJJGIE202HBSQ5|MID-52;size=60;	nd	VRVPVPQLQPQNPSQQQPQEQVPLVQQQQFLGQPQPFRPQQPYPQPQPQY	GTTAGAGTTCCAGTGCCACAATTGCAGCCACAAAATCCATCTCAGCAACAGCCACAAGAGCAAGTTCCATTGGTACAACAACAACAATTTCTAGGGCAGCCACAACCATTTCGACCACAACAACCATATCCACAACCACAACCACAGTAT	IJJGIE202HBSQ5|MID-52;size=60;	60	0	0	0	0	0	0	6	0.1	0	0	5	0.07	0	0	0	0	0	0	4	0.04	1	0.01	2	0.03	4	0.1	13	0.17	1	0.02	6	0.14	4	0.08	4	0.05	0	0	0	0	0	0	0	0
ClusterIJJGIE202HA6W9|MID-02;size=60;	nd	VRVPVPQLQPQNPSQQQPQEQVPLVQQQQFLGQQQPFPPQQPYPQPQPFPSQQPYLQLQPFPQPQLPYPQPQLPYPQPQLPYPQPQPFRPQQPYPQSQPQY	GTTAGAGTTCCAGTGCCACAATTGCAGCCACAAAATCCATCTCAGCAACAGCCACAAGAGCAAGTTCCATTGGTACAACAACAACAATTTCTAGGGCAGCAACAACCATTTCCACCACAACAACCATATCCACAGCCGCAACCATTTCCATCACAACAACCATATCTGCAGCTGCAACCATTTCCGCAGCCGCAACTACCATATCCGCAGCCGCAACTACCATATCCGCAGCCGCAACTACCATATCCGCAGCCGCAACCATTTCGACCACAACAACCATATCCACAATCGCAACCACAGTAT	IJJGIE202HA6W9|MID-02;size=60;	60	1	0.02	14	0.27	5	0.07	2	0.03	0	0	3	0.04	7	0.12	1	0.02	0	0	0	0	0	0	0	0	0	0	0	0	0	0	0	0	0	0	0	0	0	0	0	0	0	0	0	0
ClusterIJJGIE202I400Y|MID-16;size=51;	P66	VRVPVPQLQPQNPSQQQPQEQVPLVQQQQFLGQQQSFPPQQPYPQPQPFPSQQPYLQLQPFSQPQLPYLQPQLFRPQQPYPQPQPQY	GTTAGAGTTCCAGTGCCACAATTGCAGCCACAAAATCCATCTCAGCAACAGCCACAAGAGCAAGTTCCATTGGTACAACAACAACAATTTCTAGGGCAGCAACAATCATTTCCACCACAACAACCATATCCACAGCCGCAACCATTTCCATCACAACAACCATATCTGCAGCTGCAACCATTTTCGCAGCCGCAACTACCATATTTGCAGCCACAACTATTTCGACCACAACAACCATATCCACAACCGCAACCACAGTAT	IJJGIE202I400Y|MID-16;size=51;	59	0	0	0	0	0	0	0	0	0	0	0	0	0	0	0	0	0	0	0	0	0	0	0	0	10	0.24	15	0.19	2	0.05	4	0.09	13	0.26	0	0	0	0	0	0	0	0	0	0
ClusterIJJGIE202GDLEQ|MID-06;size=59;	nd	VRVPVPQLQPQNPSQQQPQEQVPLVQQQQFLGQQQPFPPQQPYSQPQPFRPQQPYPQPQPQY	GTTAGAGTTCCAGTGCCACAATTGCAGCCACAAAATCCATCTCAGCAACAGCCACAAGAGCAAGTTCCATTGGTACAACAACAACAATTTCTAGGGCAGCAACAACCATTTCCACCACAACAACCATATTCACAGCCACAACCATTTCGACCACAACAACCATATCCACAACCACAACCACAGTAT	IJJGIE202GDLEQ|MID-06;size=59;	59	0	0	0	0	1	0.01	6	0.1	0	0	5	0.07	0	0	0	0	0	0	1	0.01	0	0	1	0.01	1	0.02	7	0.09	0	0	2	0.05	1	0.02	9	0.1	0	0	0	0	0	0	0	0
ClusterIJJGIE201D59S4|MID-46;size=7;	nd	VRVPVPQLQPQHPSQQQPQEQVPLVQQQQFLGQQQPFPPQQPYPQPQPFPSQQPYLQLQPFPQPQLPYSQPQPFRPQQPYPQPQPQYSQPQQPISQQQQPPFSQQQQQQQQPP	GTTAGAGTTCCAGTGCCACAATTGCAGCCACAACATCCATCTCAGCAACAGCCACAAGAGCAAGTTCCATTGGTACAACAACAACAATTTCTAGGGCAGCAACAACCATTTCCACCACAACAACCATATCCACAGCCGCAACCATTTCCATCACAACAACCATATCTGCAACTGCAACCATTTCCGCAGCCGCAACTACCATATTCGCAGCCACAACCATTTCGACCACAACAACCATATCCACAACCGCAACCACAGTATTCGCAACCACAACAACCAATTTCACAGCAACAACAACCACCATTTTCGCAGCAACAACAACAACAACAACAACCACCA	IJJGIE201D59S4|MID-46;size=7;	59	0	0	0	0	0	0	0	0	0	0	0	0	0	0	0	0	0	0	0	0	0	0	0	0	0	0	0	0	0	0	0	0	0	0	0	0	0	0	0	0	6	0.18	0	0
ClusterIJJGIE202GJ3F8|MID-11;size=25;	nd	VRVPVPQLQPQNPSQQQPQEQVPLVQQQQFPGQQQQFPPQQPYPQPQPFPSQQPYLQLQPFPQPQPFPPQLPYPQPQPFPPQQSYPQPQPQY	GTTAGAGTTCCAGTGCCACAATTGCAGCCACAAAATCCATCTCAGCAACAGCCACAAGAGCAAGTTCCATTGGTACAACAACAACAATTTCCAGGGCAGCAACAACAATTTCCACCACAACAGCCATATCCGCAGCCGCAACCATTTCCATCACAACAACCATATCTGCAACTGCAACCATTTCCGCAGCCGCAACCATTTCCGCCACAACTACCATATCCGCAGCCGCAACCATTTCCACCACAACAATCATATCCACAACCACAACCACAATAT	IJJGIE202GJ3F8|MID-11;size=25;	58	0	0	0	0	0	0	1	0.02	1	0.01	0	0	0	0	0	0	0	0	9	0.08	5	0.07	7	0.1	0	0	3	0.04	1	0.02	0	0	0	0	1	0.01	0	0	0	0	0	0	0	0
ClusterIJJGIE202F70DU|MID-75;size=58;	nd	VRFPVPQLQPQNPSQQQPQEQVPLVQQQQFLGQQQPFPPQQPYPQPQPQY	GTTAGATTTCCAGTGCCACAATTGCAGCCACAAAATCCATCTCAGCAACAGCCACAAGAGCAAGTTCCATTGGTACAACAACAACAATTTCTAGGGCAGCAACAACCATTTCCACCACAACAACCATATCCACAACCGCAACCACAGTAT	IJJGIE202F70DU|MID-75;size=58;	58	0	0	0	0	6	0.08	12	0.21	0	0	7	0.1	0	0	1	0.02	0	0	2	0.02	0	0	1	0.01	4	0.1	2	0.03	0	0	0	0	0	0	0	0	0	0	0	0	0	0	0	0
ClusterIJJGIE202GHLZP|MID-06;size=57;	nd	VRVPVPQLQPQNPSQQQPQEQVPLVQQQQFPGQQQQFPPQLPYPQPQSFPPQQPYPQQQPQY	GTTAGAGTTCCAGTGCCACAATTGCAGCCACAAAATCCATCTCAGCAACAGCCACAAGAGCAAGTTCCATTGGTACAACAACAACAATTTCCAGGGCAGCAACAACAATTTCCACCACAACTACCATATCCGCAGCCGCAATCATTTCCACCACAACAACCATATCCACAACAGCAACCACAGTAT	IJJGIE202GHLZP|MID-06;size=57;	57	2	0.05	1	0.02	0	0	0	0	1	0.01	3	0.04	8	0.14	2	0.04	0	0	1	0.01	2	0.03	1	0.01	16	0.38	0	0	3	0.07	0	0	0	0	0	0	0	0	0	0	0	0	0	0
ClusterIJJGIE201EPHDD|MID-11;size=23;	nd	VRVPVPQLQPQNPSQQQPQEQVPLVQQQQFPGQQQPFPPQQPYPQPQPFPSQQPYLQLQPFPQPQLPYSQPQPFRPQQPYPQPQPQY	GTTAGAGTTCCAGTGCCACAATTGCAGCCACAAAATCCATCTCAGCAACAGCCACAAGAGCAAGTTCCATTGGTACAACAACAACAATTTCCAGGGCAGCAACAACCATTTCCACCACAACAACCATATCCACAGCCGCAACCATTTCCATCACAACAACCATATCTGCAGCTGCAACCATTTCCGCAGCCGCAACTACCATATTCACAGCCACAACCATTTCGACCACAACAACCATATCCACAACCACAACCACAGTAT	IJJGIE201EPHDD|MID-11;size=23;	57	0	0	0	0	0	0	2	0.03	0	0	5	0.07	0	0	0	0	2	0.03	15	0.14	11	0.15	6	0.08	0	0	0	0	2	0.05	0	0	2	0.04	1	0.01	0	0	0	0	0	0	0	0
ClusterIJJGIE201CXPBI|MID-06;size=23;	nd	VRVPVPQLQPQNPSQQQPQEQVPLVQQQQFPGQQQPFPPQQPYPQPQPFPSQLPYLQLQPFPQPQLPYSQPQPFRPQQPYPQPQPQY	GTTAGAGTTCCAGTGCCACAATTGCAGCCACAAAATCCATCTCAGCAACAGCCACAAGAGCAAGTTCCATTGGTACAACAACAACAATTTCCAGGGCAGCAACAACCATTTCCACCACAACAACCATATCCACAGCCGCAACCATTTCCATCACAACTACCATATCTGCAGCTGCAACCATTTCCGCAGCCGCAACTACCATATTCACAGCCACAACCATTTCGACCACAACAACCATATCCACAACCGCAACCACAGTAT	IJJGIE201CXPBI|MID-06;size=23;	57	0	0	0	0	0	0	4	0.07	0	0	17	0.24	0	0	0	0	0	0	0	0	0	0	0	0	8	0.19	4	0.05	0	0	3	0.07	0	0	0	0	0	0	0	0	0	0	0	0
ClusterIJJGIE201B5DTL|MID-54;size=32;	P4	VRVPVPQLQPQNPSQQQPQEQVPLVQQQQFLGQQQPFPPQQPYPQPQPFPSQQPYLQLQPFLQPQLPYSQPQPFRPQQPYPQPQPQY	GTTAGAGTTCCAGTGCCACAATTGCAGCCACAAAATCCATCTCAGCAACAGCCACAAGAGCAAGTTCCATTGGTACAACAACAACAATTTCTAGGGCAGCAACAACCATTTCCACCACAACAACCATATCCACAGCCGCAACCATTTCCATCACAACAACCATATCTGCAGCTGCAACCATTTCTGCAGCCGCAACTACCATATTCGCAGCCACAACCATTTCGACCACAACAACCATATCCACAACCGCAACCACAGTAT	IJJGIE201B5DTL|MID-54;size=32;	57	0	0	0	0	2	0.03	4	0.07	0	0	4	0.06	0	0	0	0	0	0	0	0	0	0	0	0	3	0.07	5	0.06	1	0.02	1	0.02	12	0.24	0	0	0	0	0	0	0	0	0	0
ClusterIJJGIE201APJ0M|MID-10;size=15;	P6	VRVPVPQLQPQNPSQQQPQEQVPLVQQQQFLGQQQPFPPQQPYTQPQPFPSQQPYLQLQPFPQPQLPYSQPQPFRPQQPYPQPQPQY	GTTAGAGTTCCGGTGCCACAATTGCAGCCACAAAATCCATCTCAGCAACAGCCACAAGAGCAAGTTCCATTGGTACAACAACAACAATTTCTAGGGCAGCAACAACCATTTCCACCACAACAACCATATACACAGCCGCAACCATTTCCATCACAACAACCATATCTGCAACTGCAACCATTTCCGCAGCCGCAACTACCATATTCGCAGCCACAACCATTTCGACCACAACAACCATATCCACAACCGCAACCACAGTATT	IJJGIE201APJ0M|MID-10;size=15;	57	0	0	0	0	0	0	0	0	0	0	0	0	0	0	0	0	47	0.77	2	0.02	5	0.07	1	0.01	0	0	0	0	0	0	0	0	0	0	2	0.02	0	0	0	0	0	0	0	0
ClusterIJJGIE201AM1B2|MID-71;size=57;	nd	VRVPVPQLQPQNPSQ*QPQEQVPLVQQQQFPGQQQPFPPQQPYPQPQPFPSQQPYLQLQPFPQPQLPYPHPQLPYPQPQPFRPQQPYPQPQPQY	GTTAGAGTTCCAGTGCCACAATTGCAGCCACAAAATCCATCTCAGTAACAACCACAAGAGCAAGTTCCATTGGTACAACAACAACAATTTCCAGGGCAGCAACAACCATTTCCACCACAACAGCCATATCCGCAGCCGCAACCATTTCCATCACAACAACCATATCTGCAGCTGCAACCATTTCCGCAGCCGCAACTACCATATCCGCACCCGCAACTACCATATCCGCAACCGCAACCATTTCGACCACAACAACCATATCCACAACCGCAACCACAGTAT	IJJGIE201AM1B2|MID-71;size=57;	57	0	0	0	0	0	0	0	0	0	0	0	0	0	0	0	0	0	0	0	0	0	0	0	0	0	0	0	0	0	0	0	0	0	0	0	0	0	0	0	0	0	0	0	0
ClusterIJJGIE202GEKTJ|MID-01;size=56;	nd	VRVPVPQLQPQNPSQQQPQEQVPLVQQQQFLGQQQQQFPGQQQPFPPQQPYPQPQPQY	GTTAGAGTTCCAGTGCCACAATTGCAGCCACAAAATCCATCTCAGCAACAACCACAAGAGCAAGTTCCATTGGTGCAACAACAACAATTTCTAGGGCAGCAACAACAACAATTTCCAGGGCAACAACAACCATTTCCACCACAACAGCCATATCCGCAGCCGCAACCACAGTAT	IJJGIE202GEKTJ|MID-01;size=56;	56	5	0.11	0	0	2	0.03	7	0.12	0	0	4	0.06	0	0	3	0.06	2	0.03	3	0.03	1	0.01	2	0.03	4	0.1	0	0	2	0.05	1	0.02	0	0	0	0	0	0	0	0	0	0	0	0
ClusterIJJGIE202F1Q4J|MID-10;size=56;	nd	VRVPVPQLQPQNPSQQQPQEQVPLVQQQQFLGQQQPFPPQQSYPQPQPQY	GTTAGAGTTCCAGTGCCACAATTGCAGCCACAAAATCCATCTCAGCAACAGCCACAAGAGCAAGTTCCATTGGTACAACAACAACAATTTCTAGGGCAGCAACAACCATTTCCACCACAACAATCATATCCACAACCACAACCACAATAT	IJJGIE202F1Q4J|MID-10;size=56;	56	1	0.02	0	0	1	0.01	0	0	0	0	1	0.01	0	0	2	0.04	5	0.08	8	0.07	4	0.06	3	0.04	1	0.02	3	0.04	2	0.05	0	0	0	0	0	0	0	0	0	0	0	0	0	0
ClusterIJJGIE201DACV6|MID-11;size=27;	nd	VRVPVPQLQPQNPSQQQPQEQVPLVQQQQFLGQ*QQQFPGQQQPFPP*QPYPQPQPFLPQLPYPQPQPFPPQQSYPQPQPQY	GTTAGAGTTCCAGTGCCACAATTGCAGCCACAAAATCCATCTCAGCAACAACCACAAGAGCAAGTTCCATTGGTGCAACAACAACAATTTCTAGGGCAGTAACAACAACAATTTCCAGGGCAACAACAACCATTTCCACCATAACAGCCATATCCGCAGCCGCAACCATTTCTGCCACAACTACCATATCCGCAGCCGCAACCATTTCCACCACAACAATCATATCCACAACCACAACCACAATAT	IJJGIE201DACV6|MID-11;size=27;	56	0	0	0	0	4	0.06	0	0	7	0.07	0	0	0	0	0	0	0	0	3	0.03	1	0.01	0	0	0	0	1	0.01	0	0	1	0.02	0	0	3	0.03	0	0	0	0	0	0	0	0
ClusterIJJGIE202GRHE6|MID-58;size=55;	nd	VRVPVPQLQPQNPSQQQPQEQVPLVQQQQFLGQQQPFPPQQPYPQPQPQY	GTTAGAGTTCCAGTGCCACAATTGCAGCCACAAAATCCATCTCAGCAACAGCCACAAGAGCAAGTTCCATTGGTACAACAACAACAATTTCTAGGGCAGCAACAACCATTTCCACCACAACAACCATATCCACAACCGCAACCACAATAT	IJJGIE202GRHE6|MID-58;size=55;	55	0	0	0	0	2	0.03	0	0	0	0	1	0.01	0	0	2	0.04	1	0.02	0	0	0	0	0	0	0	0	0	0	0	0	0	0	0	0	1	0.01	1	0.02	0	0	1	0.03	0	0
ClusterIJJGIE201D6MYU|MID-30;size=31;	nd	VRVPVPQLQPQNPSQQQPQEQVPLVQQQQFLGQQQPFPSQQPYLQLQPFPQPQLPYSQPQPFRPQQPYPQPQPQY	GTTAGAGTTCCAGTGCCACAATTGCAGCCACAAAATCCATCTCAGCAACAGCCACAAGAGCAAGTTCCATTGGTACAACAACAACAATTTCTAGGGCAGCAACAACCATTTCCATCACAACAACCATATCTGCAGCTGCAACCATTTCCGCAGCCGCAACTACCATATTCGCAGCCACAACCATTTCGACCACAACAACCATATCCACAACCGCAACCACAGTAT	IJJGIE201D6MYU|MID-30;size=31;	55	1	0.02	0	0	0	0	0	0	0	0	0	0	0	0	0	0	0	0	0	0	1	0.01	7	0.1	1	0.02	0	0	0	0	0	0	0	0	0	0	2	0.03	0	0	0	0	3	0.06
ClusterIJJGIE202GBETN|MID-60;size=27;	nd	VRVPVPQLQPQNPSQQQPQEQVPLVQQQQFLGQQQQQFPGQQQPFPPQQPYPQPQPFPSQQPYLQLQPFPQPQLPYPQPHLPYPQPQPFRPQQPYPQPQPQY	GTTAGAGTTCCAGTGCCACAATTGCAGCCACAAAATCCATCTCAGCAACAACCACAAGAGCAAGTTCCATTGGTGCAACAACAACAATTTCTAGGGCAGCAACAACAACAATTTCCAGGGCAACAACAACCATTTCCACCACAACAGCCATATCCGCAGCCGCAACCATTTCCATCACAACAACCATATCTGCAGCTGCAGCCATTTCCGCAGCCGCAACTACCATATCCGCAGCCGCATCTACCATATCCGCAGCCGCAACCATTTCGACCACAACAACCATATCCACAACCGCAACCACAGTAT	IJJGIE202GBETN|MID-60;size=27;	54	1	0.02	7	0.14	7	0.1	11	0.19	1	0.01	1	0.01	2	0.03	0	0	0	0	0	0	0	0	0	0	0	0	0	0	0	0	0	0	0	0	0	0	0	0	0	0	0	0	0	0
ClusterIJJGIE201DPLKW|MID-21;size=40;	nd	VRVPVPQLQPQNPSQQQPQEQVPLVQQQQFLGQQQPFPPQQPYPQPQPFPSQQPYLQLQPFPQPQLPYSQPQPFRPQQPYPQPQP*Y	GTTAGAGTTCCAGTGCCACAATTGCAGCCACAAAATCCATCTCAGCAACAGCCACAAGAGCAAGTTCCATTGGTACAACAACAACAATTTCTAGGGCAGCAACAACCATTTCCACCACAACAACCATATCCACAGCCGCAACCATTTCCATCACAACAACCATATCTGCAGCTGCAACCATTTCCGCAGCCGCAACTACCATATTCGCAGCCACAACCATTTCGACCACAACAACCATATCCACAACCGCAACCATAGTAT	IJJGIE201DPLKW|MID-21;size=40;	52	0	0	0	0	0	0	0	0	0	0	0	0	0	0	0	0	0	0	0	0	0	0	0	0	0	0	0	0	0	0	0	0	0	0	0	0	32	0.55	0	0	0	0	3	0.06
ClusterIJJGIE201C8H04|MID-04;size=52;	nd	VRVPVPQLQPQNPSQQQPQEQVSLVQQQQFPGQQQPFRPQQPYPQSQPQY	GTTAGAGTTCCAGTGCCACAATTGCAGCCACAAAATCCATCTCAGCAACAACCACAAGAGCAAGTTTCATTGGTACAACAACAACAATTTCCAGGGCAGCAACAACCATTTCGACCACAACAACCATATCCACAATCGCAACCACAGTAT	IJJGIE201C8H04|MID-04;size=52;	52	6	0.14	0	0	1	0.01	13	0.23	0	0	5	0.07	11	0.19	16	0.3	0	0	0	0	0	0	0	0	0	0	0	0	0	0	0	0	0	0	0	0	0	0	0	0	0	0	0	0
ClusterIJJGIE201BJ3RK|MID-75;size=52;	nd	VRVPVPQLQPQNPSQQQPQEQVPLVQQQQFPGQQQPFPPQQPYPQPQPFPSQQPYLQLQPFPQPQLSYSQPQPFRPQQPYPQPQPQY	GTTAGAGTTCCAGTGCCACAATTGCAGCCACAAAATCCATCTCAGCAACAGCCACAAGAGCAAGTTCCATTGGTACAACAACAACAATTTCCAGGGCAGCAACAACCATTTCCACCACAACAACCATATCCACAGCCGCAACCATTTCCATCACAACAACCATATCTGCAACTGCAACCATTTCCGCAGCCGCAACTATCATATTCGCAGCCACAACCATTTCGACCACAACAACCATATCCACAACCGCAACCACAGTAT	IJJGIE201BJ3RK|MID-75;size=52;	52	0	0	0	0	5	0.07	6	0.1	0	0	0	0	0	0	0	0	0	0	0	0	0	0	0	0	5	0.12	5	0.06	0	0	1	0.02	7	0.14	0	0	0	0	0	0	0	0	0	0
ClusterIJJGIE201BDPSY|MID-11;size=27;	nd	VRVPVPQLQPQNPSQQQPQEQVPLVQQQQFLGQQQPFPPQQPYPQPQPFPSQQPYLQLQPFSAAATTIFAATTISTTTTISTTATTV	GTTAGAGTTCCAGTGCCACAATTGCAGCCACAAAATCCATCTCAGCAACAGCCACAAGAGCAAGTTCCATTGGTACAACAACAACAATTTCTAGGGCAGCAACAACCATTTCCACCACAACAACCATATCCACAGCCGCAACCATTTCCATCACAACAACCATATCTGCAACTGCAACCATTTTCCGCAGCCGCAACTACCATATTCGCAGCCACAACCATTTCGACCACAACAACCATATCCACAACCGCAACCACAGTAT	IJJGIE201BDPSY|MID-11;size=27;	52	0	0	0	0	0	0	0	0	0	0	0	0	0	0	0	0	0	0	9	0.08	0	0	7	0.1	0	0	0	0	0	0	0	0	0	0	6	0.07	1	0.02	0	0	2	0.06	2	0.04
ClusterIJJGIE201ALA4D|MID-02;size=52;	nd	VRVPVPQLQPQNPSQQQPQEQVPLVQQQQFPGQQQPFRPQQPYPQSQPQY	GTTAGAGTTCCAGTGCCACAATTGCAGCCACAAAATCCATCTCAGCAACAACCACAAGAGCAAGTTCCATTGGTACAACAACAACAATTTCCAGGGCAGCAGCAACCATTTCGACCACAACAACCATATCCACAATCGCAACCACAGTAT	IJJGIE201ALA4D|MID-02;size=52;	52	10	0.23	12	0.23	6	0.08	0	0	0	0	0	0	1	0.02	2	0.04	0	0	0	0	0	0	0	0	0	0	0	0	0	0	0	0	0	0	0	0	0	0	0	0	0	0	0	0
ClusterIJJGIE202HY0VA|MID-50;size=2;	nd	VRVPVPQLQPQNPSQQQPQEQVPLVQQQQFLGQQQPFPPQQPYPQPQPFPSQQPYLQLQPFPQPQLPYSQPQPFRPQQPYPQPQPRYSQPQPPFSQQQQQPPFTQQQQPP	GTTAGAGTTCCAGTGCCACAATTGCAGCCACAAAATCCATCTCAGCAACAGCCACAAGAGCAAGTTCCATTGGTACAACAACAACAATTTCTAGGGCAGCAACAACCATTTCCACCACAACAACCATATCCACAGCCGCAACCATTTCCATCACAACAACCATATCTGCAACTGCAACCATTTCCGCAGCCGCAACTACCATATTCGCAACCACAACCATTTCGACCACAACAACCATATCCACAACCGCAACCACGGTATTCGCAACCACAACCACCATTTTCGCAGCAACAACAACAACCACCATTTACACAGCAACAACAACCACCG	IJJGIE202HY0VA|MID-50;size=2;	51	0	0	0	0	0	0	0	0	0	0	0	0	0	0	0	0	0	0	0	0	0	0	0	0	3	0.07	12	0.15	5	0.12	3	0.07	6	0.12	0	0	0	0	0	0	0	0	0	0
ClusterIJJGIE202G3O11|MID-58;size=41;	P4	VRVPVPQLQPQNPSQQQPQEQVPLVQQQQFLGQQQPFPPQQPYPQPQPFPSQQPYLQLQPFLQPQLPYSQPQPFRPQQPYPQPQPQY	GTTAGAGTTCCAGTGCCACAATTGCAGCCACAAAATCCATCTCAGCAACAGCCACAAGAGCAAGTTCCGTTGGTACAACAACAACAATTTCTAGGGCAGCAACAACCATTTCCACCACAACAACCATATCCACAGCCGCAACCATTTCCATCACAACAACCATATCTGCAGCTGCAACCATTTCTGCAGCCGCAACTACCATATTCACAGCCACAACCATTTCGACCACAACAACCATATCCACAACCGCAACCACAGTAT	IJJGIE202G3O11|MID-58;size=41;	51	0	0	0	0	3	0.04	1	0.02	0	0	1	0.01	0	0	0	0	0	0	0	0	0	0	0	0	3	0.07	12	0.15	2	0.05	0	0	2	0.04	0	0	0	0	0	0	0	0	0	0
ClusterIJJGIE201EYI6G|MID-60;size=51;	nd	VRVPVPQLQPQNPSQQQPQEQVPLVQQQQFPGQQQPFPPQQPYPQPQPFPSQQPYLQLQPFPQPQPFPPQLPYPQPQSFPPQQPYPQQQPQY	GTTAGAGTTCCAGTGCCACAATTGCAGCCACAAAATCCATCTCAGCAACAACCACAAGAGCAAGTTCCATTGGTACAACAACAACAATTTCCAGGGCAGCAACAACCATTTCCACCACAACAGCCATATCCGCAGCCGCAACCATTTCCATCACAACAACCATATCTGCAACTGCAACCATTTCCGCAGCCGCAACCATTTCCGCCACAACTACCATATCCGCAGCCGCAATCATTTCCACCACAACAACCATATCCACAACAGCAACCACAGTAT	IJJGIE201EYI6G|MID-60;size=51;	51	1	0.02	2	0.04	0	0	2	0.03	0	0	0	0	0	0	0	0	0	0	0	0	0	0	0	0	0	0	0	0	0	0	0	0	0	0	0	0	0	0	0	0	0	0	0	0
ClusterIJJGIE201D3T4L|MID-18;size=50;	nd	VRVTVPQLQPSNPSQQQPQEQVPLVQQQQFLGQ*QPFPPQQPYPQPQPFPSQQPYLQLQPFPQPQLPYSQPQPFRPQQPYPQPQPQY	GTTAGAGTTACAGTGCCACAATTGCAGCCATCAAATCCATCTCAGCAACAGCCACAAGAGCAAGTTCCATTGGTACAACAACAACAATTTCTAGGGCAGTAACAACCATTTCCACCACAACAACCATATCCACAGCCGCAACCATTTCCATCACAACAACCATATCTGCAGCTGCAACCATTTCCGCAGCCGCAACTACCATATTCGCAGCCACAACCATTTCGACCACAACAACCATATCCACAACCGCAACCACAGTAT	IJJGIE201D3T4L|MID-18;size=50;	51	0	0	0	0	0	0	0	0	0	0	0	0	0	0	0	0	0	0	0	0	0	0	0	0	2	0.05	6	0.08	2	0.05	6	0.14	11	0.22	0	0	0	0	0	0	0	0	0	0
ClusterIJJGIE201CJ82I|MID-32;size=30;	nd	VRVPVPQLQPQHPSQQQPQEQVPLVQQQQFLGQQQPFPSQQPYLQLQPFPQPQLPYSQPQPFRPQQPYPQPQPQY	GTTAGAGTTCCAGTGCCACAATTGCAGCCACAACATCCATCTCAGCAACAGCCACAAGAGCAAGTTCCATTGGTACAACAACAACAATTTCTAGGGCAGCAACAACCATTTCCATCACAACAACCATATCTGCAACTGCAACCATTTCCGCAGCCGCAACTACCATATTCGCAGCCACAACCATTTCGACCACAACAACCATATCCACAACCGCAACCACAGTAT	IJJGIE201CJ82I|MID-32;size=30;	51	0	0	0	0	0	0	0	0	0	0	0	0	0	0	0	0	1	0.02	6	0.05	2	0.03	1	0.01	0	0	0	0	0	0	0	0	0	0	0	0	2	0.03	0	0	0	0	0	0
ClusterIJJGIE201BJFGS|MID-15;size=16;	nd	VRFPVPQLQPQNPSQQQPQEQVPLVQQQQFLGQQQPFPPQQPYPQPQPFPSQLPYLQLQPFPQPQLSYSQPQPFRPQQPYPQPQPQY	GTTAGATTTCCAGTGCCACAATTGCAGCCACAAAATCCTTCTCAGCAACAGCCACAAGAGCAAGTTCCATTGGTACAACAACAACAATTTCTAGGGCAGCAACAACCATTTCCACCACAACAACCATATCCACAGCCGCAACCATTTCCATCACAACTACCATATCTGCAGCTGCAACCATTTCCGCAGCCGCAACTATCATATTCGCAGCCACAACCATTTCGACCACAACAACCATATCCACAACCGCAACCACAGTAT	IJJGIE201BJFGS|MID-15;size=16;	51	0	0	0	0	0	0	0	0	0	0	0	0	0	0	0	0	0	0	0	0	0	0	0	0	11	0.26	0	0	2	0.05	2	0.05	13	0.26	0	0	0	0	0	0	0	0	0	0
ClusterIJJGIE201B7B7O|MID-17;size=32;	nd	VRVPVPQLQPQNPSQQQPQEQVPLVQQQQFPGQQQQFPPQQPYPQPQPFPSQQPYLQLQPFLQPQLPYSQPQPFRPQQPYPQPQPQY	GTTAGAGTTCCAGTGCCACAATTGCAGCCACAAAATCCATCTCAGCAACAGCCACAAGAGCAAGTTCCATTGGTACAACAACAACAATTTCCAGGGCAGCAACAACAATTTCCACCACAACAGCCATATCCGCAGCCGCAACCATTTCCATCACAACAACCATATCTGCAGCTGCAACCATTTCTGCAGCCGCAACTACCATATTCACAGCCACAACCATTTCGACCACAACAACCATATCCACAACCACAACCACAGTAT	IJJGIE201B7B7O|MID-17;size=32;	51	0	0	0	0	0	0	0	0	0	0	1	0.01	0	0	0	0	0	0	5	0.05	5	0.07	6	0.08	0	0	3	0.04	12	0.28	0	0	1	0.02	2	0.02	0	0	0	0	0	0	0	0
ClusterIJJGIE202I1DTR|MID-73;size=28;	P77	VRVPVPQLQPQNPSQQQPQEQVPLVQQQQFPGQQQPFPPQQPYPQPQPFPSQQPYLQLQPFPQPQLPYPQPQPFRPQQPYPQPQPQY	GTTAGAGTTCCAGTGCCACAATTGCAGCCACAAAATCCATCTCAGCAACAACCACAAGAGCAAGTTCCATTGGTACAACAACAACAATTTCCAGGGCAGCAACAACCATTTCCACCACAACAGCCATATCCGCAGCCGCAACCATTTCCATCACAACAACCATATCTGCAGCTGCAACCATTTCCACAGCCGCAACTACCATATCCGCAGCCGCAACCATTTCGACCACAACAACCATATCCACAACCACAACCACAGTAT	IJJGIE202I1DTR|MID-73;size=28;	50	0	0	0	0	0	0	0	0	0	0	0	0	0	0	0	0	0	0	0	0	0	0	0	0	0	0	0	0	0	0	0	0	0	0	0	0	0	0	0	0	0	0	0	0
ClusterIJJGIE202GRAN0|MID-53;size=32;	nd	VRVPVPQLQPQNPSQQQPQEQVPLVQQQQFPGQQQQFPPQQPYPQPQPFPSQQPYLQLQPFPQPQPFPPQQSYPQPQPQY	GTTAGAGTTCCAGTGCCACAATTGCAGCCACAAAATCCATCTCAGCAACAGCCACAAGAGCAAGTTCCATTGGTACAACAACAACAATTTCCAGGGCAGCAACAACAATTTCCACCACAACAGCCATATCCGCAGCCGCAACCATTTCCATCACAACAACCATATCTGCAACTGCAACCATTTCCGCAGCCGCAACCATTTCCACCACAACAATCATATCCACAACCACAACCACAATAT	IJJGIE202GRAN0|MID-53;size=32;	50	0	0	1	0.02	0	0	2	0.03	2	0.02	0	0	1	0.02	1	0.02	0	0	4	0.04	1	0.01	8	0.11	1	0.02	0	0	0	0	0	0	0	0	0	0	0	0	0	0	0	0	0	0
ClusterIJJGIE202F97DS|MID-26;size=50;	nd	VRVPVPQLQPQHPSQQQPQEQVPLVQQQQFLGQQQPFPPQQPYPQPQPQY	GTTAGAGTTCCAGTGCCACAATTGCAGCCACAACATCCATCTCAGCAACAGCCACAAGAGCAAGTTCCATTGGTACAACAACAACAATTTCTAGGGCAGCAACAACCATTTCCACCACAACAACCATATCCACAACCGCAACCACAATAT	IJJGIE202F97DS|MID-26;size=50;	50	0	0	0	0	0	0	0	0	0	0	0	0	0	0	0	0	0	0	0	0	0	0	0	0	0	0	0	0	0	0	0	0	0	0	0	0	0	0	1	0.02	8	0.24	0	0
ClusterIJJGIE201CZ925|MID-04;size=50;	nd	VRVPVPQLQPQNPSQQQPQEQVPLVQQQQFPGQQQPFRPQQPYPQPQPQY	GTTAGAGTTCCAGTGCCACAATTGCAGCCACAAAATCCATCTCAGCAACAACCACAAGAGCAAGTTCCATTGGTACAACAACAGCAATTTCCAGGGCAGCAACAACCATTTCGACCACAACAACCATATCCACAACCGCAACCACAGTAT	IJJGIE201CZ925|MID-04;size=50;	50	1	0.02	1	0.02	0	0	6	0.1	0	0	1	0.01	3	0.05	3	0.06	0	0	0	0	0	0	0	0	0	0	0	0	0	0	0	0	0	0	0	0	0	0	0	0	0	0	0	0
ClusterIJJGIE201BJHJ4|MID-52;size=22;	nd	VRVPVPQLQPQNPSQQQPQEQVPLVQQLQYPGQQQPFPPQQPYPQPQPFPSQQPLPQPQPFLPQLPYPQPQPFPPQQPYPQPQPQY	GTTAGAGTTCCAGTGCCACAATTGCAGCCACAAAATCCATCTCAGCAACAGCCACAAGAGCAAGTTCCATTGGTACAACAACTACAATATCCAGGGCAACAACAACCATTTCCACCACAACAGCCATATCCGCAGCCGCAACCATTTCCATCACAACAACCATTGCCGCAACCGCAACCATTTCTGCCACAACTACCATATCCGCAGCCACAACCATTTCCACCACAACAACCATATCCACAACCGCAACCACAGTAT	IJJGIE201BJHJ4|MID-52;size=22;	50	0	0	1	0.02	1	0.01	1	0.02	0	0	0	0	1	0.02	0	0	2	0.03	6	0.05	3	0.04	3	0.04	0	0	0	0	1	0.02	0	0	0	0	2	0.02	0	0	0	0	0	0	0	0
ClusterIJJGIE202IWYGS|MID-25;size=49;	nd	VRVPVPQLQPQNPSQQQPQEQVPVVQQQQFLGQQQPFPPQQPYPQPQPFPSQQPYPQPQPQY	GTTAGAGTTCCAGTGCCACAATTGCAGCCACAAAATCCATCTCAGCAACAGCCACAGGAGCAAGTTCCAGTGGTACAACAACAACAATTTCTAGGGCAGCAACAACCATTTCCACCACAACAACCATATCCACAGCCGCAACCATTTCCATCACAACAACCATATCCACAACCGCAACCACAGTAT	IJJGIE202IWYGS|MID-25;size=49;	49	1	0.02	0	0	0	0	0	0	0	0	0	0	2	0.03	1	0.02	0	0	0	0	0	0	0	0	0	0	0	0	0	0	0	0	0	0	0	0	3	0.05	1	0.02	2	0.06	0	0
ClusterIJJGIE202GJ4OP|MID-60;size=49;	nd	VRVPVPQLQLQNPSQQQPQEQVPLVQEQQFPGQQQPFPPQQPYPQPQPFPSQQPYLQLQPFPQPQLPYPQPHLPYPQPQPFRPQQPYPQPQPQY	GTTAGAGTTCCAGTGCCACAATTGCAGCTACAAAATCCATCTCAGCAACAGCCACAAGAGCAAGTTCCATTGGTACAAGAACAACAATTTCCAGGGCAGCAACAACCATTTCCACCACAACAGCCATATCCGCAGCCGCAACCATTTCCATCACAACAACCATATCTGCAGCTGCAGCCATTTCCGCAGCCGCAACTACCATATCCGCAGCCGCATCTACCATATCCGCAGCCGCAACCATTTCGACCACAACAACCATATCCACAACCGCAACCACAGTAT	IJJGIE202GJ4OP|MID-60;size=49;	49	5	0.11	6	0.12	3	0.04	0	0	1	0.01	0	0	2	0.03	6	0.11	0	0	0	0	0	0	0	0	0	0	0	0	0	0	0	0	0	0	0	0	0	0	0	0	0	0	0	0
ClusterIJJGIE202FZ915|MID-52;size=49;	nd	VRFPVPQLQPQNPSQQQPQEQVPLVQQQQFLGQQQPFPPQQPYPQPQPQY	GTTAGATTTCCAGTGCCACAATTGCAGCCACAAAATCCTTCTCAGCAACAGCCACAAGAGCAAGTTCCATTGGTACAACAACAACAATTTCTAGGGCAGCAACAACCATTTCCACCACAACAACCATATCCACAACCGCAACCACAGTAT	IJJGIE202FZ915|MID-52;size=49;	49	0	0	0	0	0	0	0	0	0	0	0	0	0	0	0	0	0	0	0	0	0	0	0	0	12	0.29	1	0.01	4	0.09	1	0.02	4	0.08	0	0	0	0	0	0	0	0	0	0
ClusterIJJGIE201ENK7C|MID-14;size=30;	nd	VRVPVPQLQPQNPSQQQPQEQVPLVQQQQFPGQQQPFPPQQPYTQPQPFPSQQPYLQLQPFPQPQLPYSQPQPFRPQQPYPQPQPQY	GTTAGAGTTCCAGTGCCACAATTGCAGCCACAAAATCCATCTCAGCAACAGCCACAAGAGCAAGTTCCATTGGTACAACAACAACAATTTCCAGGGCAGCAACAACCATTTCCACCACAACAACCATATACACAGCCGCAACCATTTCCATCACAACAACCATATCTGCAACTGCAACCATTTCCGCAGCCGCAACTACCATATTCGCAGCCACAACCATTTCGACCACAACAACCATATCCACAACCGCAACCACAGTAT	IJJGIE201ENK7C|MID-14;size=30;	49	0	0	0	0	0	0	0	0	0	0	0	0	0	0	0	0	10	0.16	13	0.12	15	0.21	8	0.11	0	0	0	0	0	0	0	0	0	0	3	0.03	0	0	0	0	0	0	0	0
ClusterIJJGIE201DA2R6|MID-50;size=26;	nd	VRVPVPQLQPQNPSQQQPQEQVPLVQQQQFLGQQQPFPPQQPYPQPQPFPSQQPYLQLQPFLQPQLPYSQPQPFRPQQPYPQPQPRY	GTTAGAGTTCCAGTGCCACAATTGCAGCCACAAAATCCATCTCAGCAACAGCCACAAGAGCAAGTTCCATTGGTACAACAACAACAATTTCTAGGGCAGCAACAACCATTTCCACCACAACAACCATATCCACAGCCGCAACCATTTCCATCACAACAACCATATCTGCAGCTGCAACCATTTCTGCAGCCGCAACTACCATATTCACAGCCACAACCATTTCGACCACAACAACCATATCCACAACCGCAACCACGGTAT	IJJGIE201DA2R6|MID-50;size=26;	49	0	0	0	0	0	0	0	0	0	0	0	0	0	0	0	0	0	0	0	0	0	0	0	0	3	0.07	16	0.2	9	0.21	1	0.02	7	0.14	0	0	0	0	0	0	0	0	0	0
ClusterIJJGIE201BBVQG|MID-50;size=49;	nd	VRVPVPQLQPQNPSQQQPFPPQQPYPQPQPFPSQQPYLQLQPFPQPQLSYSQPQPFRPQQPYPQPQPQY	GTTAGAGTTCCAGTGCCACAATTGCAGCCACAAAATCCATCTCAGCAACAACCATTTCCACCACAACAACCATATCCACAGCCGCAACCATTTCCATCACAACAACCATATCTGCAACTGCAACCATTTCCGCAGCCGCAACTATCATATTCGCAGCCACAACCATTTCGACCACAACAACCATATCCACAACCGCAACCACAGTAT	IJJGIE201BBVQG|MID-50;size=49;	49	0	0	0	0	0	0	3	0.05	0	0	0	0	0	0	0	0	0	0	0	0	0	0	0	0	7	0.17	2	0.03	1	0.02	5	0.12	0	0	0	0	0	0	0	0	0	0	0	0
ClusterIJJGIE202HFB85|MID-13;size=21;	nd	VRVPVPQLQPQNPYQQQPQEHVPLVQQQQFLGQQQQFPPQQPYLQLQPFSQPQLPYSQPQPFRPQQPYPQPQPQY	GTTAGAGTTCCAGTGCCACAATTGCAGCCACAAAATCCATATCAGCAACAGCCACAAGAGCATGTTCCATTGGTACAACAACAACAATTTCTAGGGCAGCAACAACAATTTCCACCACAACAACCATATCTGCAGCTGCAACCATTTTCGCAGCCGCAACTACCATATTCGCAGCCACAACCATTTCGACCACAACAACCATATCCACAACCGCAACCACAGTAT	IJJGIE202HFB85|MID-13;size=21;	48	0	0	0	0	0	0	0	0	0	0	0	0	0	0	0	0	6	0.1	12	0.11	13	0.18	2	0.03	0	0	0	0	0	0	0	0	0	0	12	0.14	0	0	0	0	0	0	0	0
ClusterIJJGIE202G2WSP|MID-07;size=18;	nd	VRVPVPQLQPQNPSQQQPQEQVSLVQQQQFPGQQQPFPPQQPYPQPQPFPSQQPYLQLQPFPQPQLPYPQPQLPYPQPQLPYPQPQPFRPQQPYPQPQPQY	GTTAGAGTTCCAGTGCCACAATTGCAGCCACAAAATCCATCTCAGCAACAACCACAAGAGCAAGTTTCATTGGTACAACAACAACAATTTCCAGGGCAGCAACAACCATTTCCACCACAACAGCCATATCCGCAGCCGCAACCATTTCCATCACAACAACCATATCTGCAGCTGCAACCATTTCCGCAGCCGCAACTACCATATCCGCAGCCGCAACTACCATATCCGCAGCCGCAACTACCATATCCGCAGCCGCAACCATTTCGACCACAACAACCATATCCACAACCGCAACCACAGTAT	IJJGIE202G2WSP|MID-07;size=18;	48	6	0.14	0	0	17	0.24	6	0.1	5	0.05	5	0.07	6	0.1	3	0.06	0	0	0	0	0	0	0	0	0	0	0	0	0	0	0	0	0	0	0	0	0	0	0	0	0	0	0	0
ClusterIJJGIE201AW36I|MID-58;size=12;	nd	VRVPVPQLQPQNPSQQQPQEQVPLVQQQQFLGQQQSFPPQQPYPQPQPFPSQQPYLQLQPFPQPQLPYLQPQPFRPQQPYPQPQPQY	GTTAGAGTTCCAGTGCCACAATTGCAGCCACAAAATCCATCTCAGCAACAACCACAAGAGCAAGTTCCATTGGTACAACAACAACAATTTCTAGGGCAGCAACAATCATTTCCACCACAACAACCATATCCACAGCCGCAACCATTTCCATCACAACAACCATATCTGCAGCTGCAACCATTTCCGCAGCCGCAACTACCATATTTGCAGCCACAACCATTTCGACCACAACAACCATATCCACAACCGCAACCACAATAT	IJJGIE201AW36I|MID-58;size=12;	48	0	0	0	0	17	0.24	0	0	0	0	2	0.03	0	0	0	0	0	0	0	0	0	0	0	0	0	0	0	0	0	0	0	0	0	0	0	0	0	0	0	0	0	0	0	0
ClusterIJJGIE202JVQFY|MID-13;size=35;	nd	VRVPVPQLQPQNPSQQQPQEQVPLVQQQQFLGQQQQQFPGQQQPFPPQQPYPQPQPFLPQLPYPQPQPFPPQQPYPQPQPQY	GTTAGAGTTCCAGTGCCACAATTGCAGCCACAAAATCCATCTCAGCAACAACCACAAGAGCAAGTTCCATTGGTGCAACAACAACAATTTCTAGGGCAGCAACAACAACAATTTCCAGGGCAACAACAACCATTTCCACCACAACAGCCATATCCGCAGCCGCAACCATTTCTGCCACAACTACCATATCCGCAGCCACAACCATTTCCACCACAACAACCATATCCACAACCGCAACCACAGTAT	IJJGIE202JVQFY|MID-13;size=35;	47	0	0	0	0	0	0	0	0	1	0.01	0	0	0	0	1	0.02	0	0	2	0.02	8	0.11	7	0.1	0	0	1	0.01	0	0	0	0	0	0	0	0	0	0	0	0	0	0	0	0
ClusterIJJGIE202HLG2D|MID-10;size=47;	P1	VRVPVPQLQPQNPSQQQPQEQVPLVQQQQFLGQQQPFPPQQPYPQPQPFPSQQPYLQLQPFPQPQLPYSQPQPFRPQQPYPQPQPQY	GTTAGAGTTCCGGTGCCACAATTGCAGCCACAAAATCCATCTCAGCAACAGCCACAAGAGCAAGTTCCATTGGTACAACAACAACAATTTCTAGGGCAGCAACAACCATTTCCACCACAACAACCATATCCACAGCCGCAACCATTTCCATCACAACAACCATATCTGCAACTGCAACCATTTCCGCAGCCGCAACTACCATATTCGCAGCCACAACCATTTCGACCACAACAACCATATCCACAACCGCAACCACAGTAT	IJJGIE202HLG2D|MID-10;size=47;	47	0	0	0	0	0	0	0	0	0	0	0	0	0	0	0	0	46	0.76	0	0	0	0	0	0	0	0	0	0	0	0	0	0	0	0	0	0	0	0	0	0	0	0	0	0
ClusterIJJGIE201DIVN8|MID-11;size=21;	nd	VRVPVPQLQPQNPSQQQPQEQVPLVQQQQFLGQQQQQFPGQQQPFPPQQPYPQPQPFPSQQPYLQLQPFPQPQLPYSQPQPFRPQQPYPQPQPQY	GTTAGAGTTCCAGTGCCACAATTGCAGCCACAAAATCCATCTCAGCAACAACCACAAGAGCAAGTTCCATTGGTGCAACAACAACAATTTCTAGGGCAGCAACAACAACAATTTCCAGGGCAACAACAACCATTTCCACCACAACAGCCATATCCGCAGCCGCAACCATTTCCATCACAACAACCATATCTGCAGCTGCAACCATTTCCGCAGCCGCAACTACCATATTCACAGCCACAACCATTTCGACCACAACAACCATATCCACAACCACAACCACAGTAT	IJJGIE201DIVN8|MID-11;size=21;	47	0	0	0	0	0	0	1	0.02	0	0	0	0	0	0	0	0	0	0	16	0.14	6	0.08	8	0.11	0	0	1	0.01	1	0.02	0	0	0	0	0	0	0	0	0	0	0	0	0	0
ClusterIJJGIE201DHFFL|MID-10;size=33;	P1	VRVPVPQLQPQNPSQQQPQEQVPLVQQQQFLGQQQPFPPQQPYPQPQPFPSQQPYLQLQPFPQPQLPYSQPQPFRPQQPYPQPQPQY	GTTAGAGTTCCGGTGCCACAATTGCAGCCACAAAATCCATCTCAGCAACAGCCACAAGAGCAAGTTCCATTGGTACAACAACAACAATTTCTAGGGCAGCAACAACCATTTCCACCACAACAACCATATCCACAGCCGCAACCATTTCCATCACAACAACCATATCTGCAGCTGCAACCATTTCCGCAGCCGCAACTACCATATTCACAGCCACAACCATTTCGACCACAACAACCATATCCACAACCACAACCACAGTAT	IJJGIE201DHFFL|MID-10;size=33;	47	0	0	0	0	0	0	0	0	0	0	0	0	0	0	0	0	47	0.77	0	0	0	0	0	0	0	0	0	0	0	0	0	0	0	0	0	0	0	0	0	0	0	0	0	0
ClusterIJJGIE201CAWBO|MID-50;size=25;	nd	VRVPVPQLQPQNPSQQHPQEQVPLVQQQQFLGQQQSFPPQQPYPQPQPFPSQQPYLQLQPFPQPQLPYSQPQPFRPQQPYPQPQPRY	GTTAGAGTTCCAGTGCCACAATTGCAGCCACAAAATCCATCTCAGCAACACCCACAAGAGCAAGTTCCGTTGGTACAACAACAACAATTTCTAGGGCAGCAACAATCATTTCCACCACAACAACCATATCCACAGCCGCAACCATTTCCATCACAACAACCATATCTGCAACTGCAACCATTTCCGCAGCCGCAACTACCATATTCGCAACCACAACCATTTCGACCACAACAACCATATCCACAACCGCAACCACGGTAT	IJJGIE201CAWBO|MID-50;size=25;	47	0	0	0	0	0	0	0	0	0	0	0	0	0	0	0	0	0	0	0	0	0	0	0	0	5	0.12	8	0.1	9	0.21	1	0.02	5	0.1	0	0	0	0	0	0	0	0	0	0
ClusterIJJGIE202JTE8G|MID-25;size=20;	nd	VRVPVPQLQPQNPSLQQPQEQVPLVQQQQFLGQQQPFPPQQPYPQPQPFPSQQPYLQLQPFPQPQLPYSQPQPFRPQQPYPQPQPQY	GTTAGAGTTCCAGTGCCACAATTGCAGCCGCAAAATCCATCTCTGCAACAACCACAAGAGCAAGTTCCATTGGTGCAACAACAACAATTTCTAGGGCAGCAACAACCATTTCCACCACAACAACCATATCCACAGCCGCAACCATTTCCATCACAACAACCATATCTGCAACTGCAACCATTTCCGCAGCCGCAACTACCATATTCGCAGCCACAACCATTTCGACCACAACAACCATATCCACAACCGCAACCACAGTAT	IJJGIE202JTE8G|MID-25;size=20;	46	0	0	0	0	0	0	0	0	0	0	0	0	0	0	0	0	0	0	0	0	0	0	0	0	0	0	0	0	0	0	0	0	0	0	0	0	1	0.02	1	0.02	0	0	1	0.02
ClusterIJJGIE202JEYMX|MID-53;size=25;	nd	VRFPVPQLQPQNPSQQQPQEQVPLVQQLQYPGQQQPFPPQQPYPQPQPFPSQQPLPQPQPFLPQLPYPQPQPFPPQQSYPQPQPQY	GTTAGATTTCCAGTGCCACAATTGCAGCCGCAAAATCCATCTCAGCAACAACCACAAGAGCAAGTTCCGTTGGTGCAACAACTACAATATCCAGGGCAACAACAACCATTTCCACCACAACAGCCATATCCGCAGCCGCAACCATTTCCATCACAACAACCATTGCCGCAACCGCAACCATTTCTGCCACAACTACCATATCCGCAGCCGCAACCATTTCCACCACAACAATCATATCCACAACCACAACCACAATAT	IJJGIE202JEYMX|MID-53;size=25;	46	1	0.02	1	0.02	0	0	0	0	0	0	1	0.01	0	0	0	0	1	0.02	1	0.01	1	0.01	1	0.01	0	0	0	0	0	0	0	0	0	0	0	0	0	0	0	0	0	0	0	0
ClusterIJJGIE202JA052|MID-20;size=24;	nd	VRVPVPQLQPQNPSQQQPQEQVPLVQQQQFLGQQQQQFLGQQQPFPPQQPYPQPQPFPSQQPYLQLQPFPQPQLPYSQPQPFRPQQPYPQPQPQY	GTTAGAGTTCCAGTGCCACAATTGCAGCCACAAAATCCATCTCAGCAACAACCACAAGAGCAAGTTCCATTGGTGCAACAACAACAATTTCTAGGGCAGCAACAACAACAATTTCTAGGGCAGCAACAACCATTTCCACCACAACAACCATATCCACAGCCGCAACCATTTCCATCACAACAACCATATCTGCAACTGCAACCATTTCCGCAGCCGCAACTACCATATTCGCAGCCACAACCATTTCGACCACAACAACCATATCCACAACCGCAACCACAGTAT	IJJGIE202JA052|MID-20;size=24;	46	0	0	0	0	0	0	0	0	0	0	0	0	0	0	0	0	0	0	14	0.13	1	0.01	4	0.05	0	0	3	0.04	0	0	1	0.02	0	0	5	0.06	0	0	0	0	0	0	0	0
ClusterIJJGIE202GH44E|MID-05;size=46;	nd	VRVPVPQLQPQNPSQQQPQEQVPLVQQQQFPGQQQQFPPQQPYPQPQPFPSQQPYLQLQPFPQPQLPYPQPQLPYPQPQLPYPQPQPFRPQQPYPQSQPQY	GTTAGAGTTCCAGTGCCACAATTGCAGCCACAAAATCCATCTCAGCAACAGCCACAAGAGCAAGTTCCATTGGTACAACAACAACAATTTCCAGGGCAGCAACAACAATTTCCACCACAACAGCCATATCCGCAGCCGCAACCATTTCCATCACAACAACCATATCTGCAGCTGCAACCATTTCCGCAGCCGCAACTACCATATCCGCAGCCGCAACTACCATATCCGCAGCCGCAACTACCATATCCGCAGCCGCAACCATTTCGACCACAACAACCATATCCACAATCGCAACCACAGTAT	IJJGIE202GH44E|MID-05;size=46;	46	2	0.05	4	0.08	0	0	3	0.05	4	0.04	5	0.07	3	0.05	3	0.06	0	0	0	0	0	0	0	0	0	0	0	0	0	0	0	0	0	0	0	0	0	0	0	0	0	0	0	0
ClusterIJJGIE202G3I69|MID-44;size=12;	nd	VRVPVPQLQPQHPSQQQPQSKFHGTTTTISRAATTISTTTTISTAATISITTTISAAATISAAATTIFAATTISTTTTISTTATTV	GTTAGAGTTCCAGTGCCACAATTGCAGCCACAACATCCATCTCAGCAACAGCCACAGAGCAAGTTCCATGGTACAACAACAACAATTTCTAGGGCAGCAACAACCATTTCCACCACAACAACCATATCCACAGCCGCAACCATTTCCATCACAACAACCATATCTGCAGCTGCAACCATTTCCGCAGCCGCAACTACCATATTCGCAGCCACAACCATTTCAACCACAACAACCATATCCACAACCGCAACCACAGTAT	IJJGIE202G3I69|MID-44;size=12;	46	0	0	0	0	0	0	0	0	0	0	0	0	0	0	0	0	0	0	0	0	0	0	0	0	0	0	0	0	0	0	0	0	0	0	0	0	7	0.12	0	0	1	0.03	1	0.02
ClusterIJJGIE201CR3XY|MID-56;size=38;	nd	VRVPVPQLQPQNPSQQQPQEQVPLVQQQQFLGQQQQQFPGQQQPFPPQQPYPQPQPFPSQQPYLQLQPFPQPQPFPPQLPYPQPQSFPPQQPYPQQQPQY	GTTAGAGTTCCAGTGCCACAATTGCAGCCACAAAATCCATCTCAGCAACAACCACAAGAGCAAGTTCCATTGGTGCAACAACAACAATTTCTAGGGCAGCAACAACAACAATTTCCAGGGCAACAACAACCATTTCCACCACAACAGCCATATCCGCAGCCGCAACCATTTCCATCACAACAACCATATCTGCAACTGCAACCATTTCCGCAGCCGCAACCATTTCCGCCACAACTACCATATCCGCAGCCGCAATCATTTCCACCACAACAACCATATCCACAACAGCAACCACAGTAT	IJJGIE201CR3XY|MID-56;size=38;	46	0	0	1	0.02	0	0	0	0	2	0.02	0	0	0	0	0	0	0	0	1	0.01	2	0.03	1	0.01	0	0	0	0	0	0	0	0	0	0	0	0	0	0	0	0	0	0	0	0
ClusterIJJGIE201CCUYN|MID-14;size=46;	P1	VRVPVPQLQPQNPSQQQPQEQVPLVQQQQFLGQQQPFPPQQPYPQPQPFPSQQPYLQLQPFPQPQLPYSQPQPFRPQQPYPQPQPQY	GTTAGAGTTCCAGTGCCACAATTGCAGCCACAAAATCCATCTCAGCAACAACCACAAGAGCAAGTTCCATTGGTGCAACAACAACAATTTCTAGGGCAGCAACAACCATTTCCACCACAACAACCATATCCACAGCCGCAACCATTTCCATCACAACAACCATATCTGCAGCTGCAACCATTTCCGCAGCCGCAACTACCATATTCGCAGCCACAACCATTTCGACCACAACAACCATATCCACAACCGCAACCACAGTAT	IJJGIE201CCUYN|MID-14;size=46;	46	0	0	2	0.04	0	0	0	0	1	0.01	0	0	1	0.02	4	0.08	1	0.02	1	0.01	4	0.06	7	0.1	2	0.05	0	0	1	0.02	0	0	1	0.02	0	0	0	0	0	0	0	0	0	0
ClusterIJJGIE201C0KZ2|MID-04;size=16;	nd	VRVPVPQLQPQNPSQQQPQEQVPLVQQQQFPGQQQPFPPQQPYPQPQPFPSQQPYLQLQPFPQPQLPYPQPQPFRPQQPYPQSQPQY	GTTAGAGTTCCAGTGCCACAATTGCAGCCACAAAATCCATCTCAGCAACAACCACAAGAGCAAGTTCCATTGGTACAACAACAACAATTTCCAGGGCAGCAACAACCATTTCCACCACAACAGCCATATCCGCAGCCGCAACCATTTCCATCACAACAACCATATCTGCAGCTGCAACCATTTCCGCAGCCGCAACTACCATATCCGCAGCCGCAACCATTTCGACCACAACAACCATATCCACAATCGCAACCACAGTAT	IJJGIE201C0KZ2|MID-04;size=16;	46	0	0	3	0.06	1	0.01	5	0.09	0	0	1	0.01	1	0.02	0	0	0	0	0	0	0	0	0	0	0	0	0	0	0	0	0	0	0	0	0	0	0	0	0	0	0	0	0	0
ClusterIJJGIE202IAV0X|MID-57;size=39;	nd	VRFPVPQLQPQNPSQQQPQEQVPLVQQLQYPGQQQPFPPQQPYPQPQPFPSQQPYLQLQPFPQPQPFPPQLPYPQPQSFPPQQPYPQQQPQY	GTTAGATTTCCAGTGCCACAATTGCAGCCGCAAAATCCATCTCAGCAACAACCACAAGAGCAAGTTCCGTTGGTGCAACAACTACAATATCCAGGGCAACAACAACCATTTCCACCACAACAGCCATATCCGCAGCCGCAACCATTTCCATCACAACAACCATATCTGCAACTGCAACCATTTCCGCAGCCGCAACCATTTCCGCCACAACTACCATATCCGCAGCCGCAATCATTTCCACCACAACAACCATATCCACAACAGCAACCACAGTAT	IJJGIE202IAV0X|MID-57;size=39;	45	0	0	2	0.04	0	0	0	0	0	0	0	0	0	0	0	0	2	0.03	4	0.04	0	0	1	0.01	2	0.05	0	0	1	0.02	0	0	4	0.08	0	0	0	0	0	0	0	0	0	0
ClusterIJJGIE202FYAOV|MID-51;size=45;	nd	VRVPVPQLQPQNPSQQQPQEQVPLVQQQQFLGQQQPFPPQQPYPQLQPQY	GTTAGAGTTCCAGTGCCACAATTGCAGCCACAAAATCCATCTCAGCAACAGCCACAAGAGCAAGTTCCATTGGTACAACAACAACAATTTCTAGGGCAGCAACAACCATTTCCACCACAACAACCATATCCACAGCTGCAACCACAGTAT	IJJGIE202FYAOV|MID-51;size=45;	45	0	0	0	0	0	0	0	0	0	0	0	0	0	0	0	0	0	0	0	0	0	0	0	0	0	0	0	0	0	0	0	0	0	0	0	0	0	0	2	0.04	4	0.12	1	0.02
ClusterIJJGIE201C2T5A|MID-19;size=25;	nd	VRFPVPQLQPQNPSQQQPQEQVPLVQQLQYPGQQQPFPPQQPYPQPQPFPSQQPYLQLQPFPQPQLSYSQPQPFRPQQPYPQPQPQY	GTTAGATTTCCAGTGCCACAATTGCAGCCGCAAAATCCATCTCAGCAACAACCACAAGAGCAAGTTCCGTTGGTGCAACAACTACAATATCCAGGGCAACAACAACCATTTCCACCACAACAGCCATATCCGCAGCCGCAACCATTTCCATCACAACAACCATATCTGCAACTGCAACCATTTCCGCAGCCGCAACTATCATATTCGCAGCCACAACCATTTCGACCACAACAACCATATCCACAACCGCAACCACAGTAT	IJJGIE201C2T5A|MID-19;size=25;	45	0	0	0	0	1	0.01	0	0	0	0	1	0.01	0	0	0	0	1	0.02	2	0.02	3	0.04	3	0.04	3	0.07	2	0.03	5	0.12	0	0	4	0.08	2	0.02	0	0	0	0	0	0	0	0
ClusterIJJGIE201A9KRI|MID-42;size=21;	nd	VRVPVPQLQPQNPSQQQPQEQVPLVQQQQFLGQQQTFPPQQPYPQLQPFPSQQPYLQLQPFPQPQLPYSQPQPFRPQQPYPQPQPQY	GTTAGAGTTCCAGTGCCACAATTGCAGCCACAAAATCCATCTCAGCAACAGCCACAAGAGCAAGTTCCATTGGTACAACAACAACAATTTCTAGGGCAGCAACAAACATTTCCACCACAACAACCATATCCACAGCTGCAACCATTTCCATCACAACAACCATATCTGCAGCTGCAACCATTTCCGCAGCCGCAACTACCATATTCGCAGCCACAACCATTTCGACCACAACAACCATATCCACAACCGCAACCACAGTAT	IJJGIE201A9KRI|MID-42;size=21;	45	0	0	0	0	0	0	0	0	0	0	0	0	0	0	0	0	0	0	0	0	0	0	0	0	0	0	0	0	0	0	0	0	0	0	0	0	0	0	19	0.37	0	0	0	0
ClusterIJJGIE202GUJ13|MID-34;size=34;	nd	VRVPVPQLQPQNPISATATRASSIGTTTTISRAATTISTTTTISTAATISITTTISAAATISAAATTIFAATTISTTTTISTTATTV	GTTAGAGTTCCAGTGCCACAATTGCAGCCACAAAATCCAATCTCAGCAACAGCCACAAGAGCAAGTTCCATTGGTACAACAACAACAATTTCTAGGGCAGCAACAACCATTTCCACCACAACAACCATATCCACAGCTGCAACCATTTCCATCACAACAACCATATCTGCAGCTGCAACCATTTCCGCAGCCGCAACTACCATATTCGCAGCCACAACCATTTCGACCACAACAACCATATCCACAACCGCAACCACAGTAT	IJJGIE202GUJ13|MID-34;size=34;	44	3	0.07	0	0	0	0	0	0	1	0.01	0	0	0	0	0	0	0	0	0	0	0	0	0	0	0	0	0	0	0	0	0	0	0	0	0	0	0	0	1	0.02	0	0	0	0
ClusterIJJGIE202FXQS3|MID-30;size=23;	nd	VRVPVPQLQPQNTISATATRASSIGTTTTISRAATTISTTTTISTAATISITTTISAAATISAAATTIFAATTISTTTTISTTATTV	GTTAGAGTTCCAGTGCCACAATTGCAGCCACAAAATACCATCTCAGCAACAGCCACAAGAGCAAGTTCCATTGGTACAACAACAACAATTTCTAGGGCAGCAACAACCATTTCCACCACAACAACCATATCCACAGCTGCAACCATTTCCATCACAACAACCATATCTGCAGCTGCAACCATTTCCGCAGCCGCAACTACCATATTCGCAGCCACAACCATTTCGACCACAACAACCATATCCACAACCGCAACCACAGTAT	IJJGIE202FXQS3|MID-30;size=23;	44	0	0	0	0	0	0	0	0	0	0	0	0	0	0	0	0	0	0	0	0	0	0	0	0	0	0	0	0	0	0	0	0	0	0	5	0.06	0	0	2	0.04	0	0	1	0.02
ClusterIJJGIE201EGZ8Y|MID-50;size=44;	nd	VRVPVPQLQPQNPSQQQPQEQVPLVQQQQFLGQQQPFPPQQPYPQPQPQY	GTTAGAGTTCCAGTGCCACAATTGCAGCCACAAAATCCATCTCAGCAACAGCCACAAGAGCAAGTTCCGTTGGTACAACAACAACAATTTCTAGGGCAGCAACAACCATTTCCACCACAACAACCATATCCACAACCACAACCACAGTAT	IJJGIE201EGZ8Y|MID-50;size=44;	44	0	0	0	0	0	0	2	0.03	0	0	0	0	0	0	0	0	0	0	0	0	0	0	0	0	3	0.07	0	0	2	0.05	6	0.14	2	0.04	0	0	0	0	0	0	0	0	0	0
ClusterIJJGIE201CRVEH|MID-06;size=34;	nd	VRVPVPQLQPQNPSQQQPQEQVPLVQQQQFLGQQQPFPPQQPYPQPQPFPSQQPYLQLQPFPQPQLPYPQPQPFRPQQPYPQPQPQY	GTTAGAGTTCCAGTGCCACAATTGCAGCCACAAAATCCATCTCAGCAACAGCCACAAGAGCAAGTTCCATTGGTACAACAACAACAATTTCTAGGGCAGCAACAACCATTTCCACCACAACAGCCATATCCGCAGCCGCAACCATTTCCATCACAACAACCATATCTGCAGCTGCAACCATTTCCACAGCCGCAACTACCATATCCGCAGCCGCAACCATTTCGACCACAACAACCATATCCACAGCCGCAACCACAGTAT	IJJGIE201CRVEH|MID-06;size=34;	44	2	0.05	1	0.02	0	0	5	0.09	0	0	6	0.08	16	0.27	3	0.06	0	0	0	0	0	0	0	0	0	0	0	0	0	0	0	0	0	0	0	0	0	0	0	0	0	0	0	0
ClusterIJJGIE201CEYFM|MID-03;size=44;	nd	VRVPVPQLQPQNPSQQQPQEQVSLVQQQQFPGQQQPFPPQQPYPQSQPQY	GTTAGAGTTCCAGTGCCACAATTGCAGCCACAAAATCCATCTCAGCAACAACCACAAGAGCAAGTTTCATTGGTACAACAACAACAATTTCCAGGGCAGCAACAACCATTTCCACCACAACAACCATATCCACAATCGCAACCACAGTAT	IJJGIE201CEYFM|MID-03;size=44;	44	3	0.07	0	0	8	0.11	2	0.03	6	0.06	3	0.04	9	0.15	13	0.25	0	0	0	0	0	0	0	0	0	0	0	0	0	0	0	0	0	0	0	0	0	0	0	0	0	0	0	0
ClusterIJJGIE201AGP92|MID-50;size=22;	P38	VRFPVPQLQPQNPSQQQPQEQVPLVQQQQFLGQQQPFPPQQPYPQPQPFPSQQPYLQLQPFPQPQLPYSQPQPFRPQQPYPQPQPQY	GTTAGATTTCCAGTGCCACAATTGCAGCCACAAAATCCTTCTCAGCAACAGCCACAAGAGCAAGTTCCATTGGTACAACAACAACAATTTCTAGGGCAGCAACAACCATTTCCACCACAACAACCATATCCACAGCCGCAACCATTTCCATCACAACAACCATATCTGCAGCTGCAACCATTTCCGCAGCCGCAACTACCATATTCGCAGCCACAACCATTTCGACCACAACAACCATATCCACAACCGCAACCACAGTAT	IJJGIE201AGP92|MID-50;size=22;	44	0	0	0	0	0	0	0	0	0	0	0	0	0	0	0	0	0	0	0	0	0	0	0	0	8	0.19	0	0	3	0.07	1	0.02	3	0.06	0	0	0	0	0	0	0	0	0	0
ClusterIJJGIE202IF2I7|MID-52;size=43;	nd	VRVPVPQLQPQNPSQQQPQEQVPLVQQQQFLGQQQPFPPQQPYPQPQPFPSQQPYPQPQPQY	GTTAGAGTTCCAGTGCCACAATTGCAGCCACAAAATCCATCTCAGCAACAGCCACAAGAGCAAGTTCCGTTGGTACAACAACAACAATTTCTAGGGCAGCAACAACCATTTCCACCACAACAACCATATCCACAGCCGCAACCATTTCCATCACAACAACCATATCCACAACCGCAACCACAGTAT	IJJGIE202IF2I7|MID-52;size=43;	43	0	0	0	0	0	0	1	0.02	0	0	0	0	0	0	0	0	0	0	0	0	0	0	0	0	4	0.1	13	0.17	1	0.02	0	0	6	0.12	0	0	0	0	0	0	0	0	0	0
ClusterIJJGIE202I1ENX|MID-02;size=43;	nd	VRFPVPQLQPQNPSQQQPQEQVPLVQQLQYPGQQQPFPPQQPYPQPQPQY	GTTAGATTTCCAGTGCCACAATTGCAGCCGCAAAATCCATCTCAGCAACAACCACAAGAGCAAGTTCCGTTGGTGCAACAACTACAATATCCAGGGCAACAACAACCATTTCCACCACAACAGCCATATCCACAACCGCAACCACAGTAT	IJJGIE202I1ENX|MID-02;size=43;	43	0	0	3	0.06	0	0	0	0	0	0	0	0	0	0	0	0	0	0	0	0	2	0.03	0	0	0	0	0	0	0	0	0	0	12	0.24	0	0	0	0	0	0	0	0	0	0
ClusterIJJGIE202G5YQ7|MID-53;size=2;	nd	VRVPVPQLQPQNPSQQQPQEQVPLVQQQQFLGQQQQQFPGQQQPFPPQQPYPQPQPFLPQLPYPQPQPFPPQQSYPQPQPQYPQPQQPYPQQQPQY	GTTAGAGTTCCAGTGCCACAATTGCAGCCACAAAATCCATCTCAGCAACAACCACAAGAGCAAGTTCCATTGGTGCAACAACAACAATTTCTAGGGCAGCAACAACAACAATTTCCAGGGCAACAACAACCATTTCCACCACAACAGCCATATCCGCAGCCGCAACCATTTCTGCCACAACTACCATATCCGCAGCCGCAACCATTTCCACCACAACAATCATATCCACAACCACAACCACAATATCCGCAACCACAACAACCATATCCACAACAGCAACCACAGTAT	IJJGIE202G5YQ7|MID-53;size=2;	43	1	0.02	2	0.04	3	0.04	0	0	3	0.03	0	0	1	0.02	1	0.02	0	0	4	0.04	0	0	3	0.04	0	0	0	0	1	0.02	0	0	0	0	2	0.02	0	0	0	0	0	0	0	0
ClusterIJJGIE202F71NW|MID-18;size=23;	nd	VRVPVPQLQPQNPSQQQPQEQVPLVQQQQFPGQQQQFPPQQPYPQPQPFPSQQPYLQLQPFPQPQLPYSQPQPFRPQQPYPQPQPQY	GTTAGAGTTCCAGTGCCACAATTGCAGCCACAAAATCCATCTCAGCAACAGCCACAAGAGCAAGTTCCATTGGTACAACAACAACAATTTCCAGGGCAGCAACAACAATTTCCACCACAACAGCCATATCCGCAGCCGCAACCATTTCCATCACAACAACCATATCTGCAACTGCAACCATTTCCGCAGCCGCAACTACCATATTCACAGCCACAACCATTTCGACCACAACAACCATATCCACAACCACAACCACAGTAT	IJJGIE202F71NW|MID-18;size=23;	43	0	0	0	0	0	0	2	0.03	0	0	0	0	0	0	0	0	4	0.07	1	0.01	4	0.06	11	0.15	4	0.1	0	0	0	0	1	0.02	9	0.18	1	0.01	0	0	0	0	0	0	0	0
ClusterIJJGIE201DD20U|MID-33;size=33;	P13	VRVPVPQLQPQNPSQQQPQEQVPVVQQQQFLGQQQPFPPQQPYPQPQPFPSQQPYLQLQPFPQPQLPYSQPQPFQPQQPYPQPQPQY	GTTAGAGTTCCAGTGCCACAATTGCAGCCACAAAATCCATCTCAGCAACAGCCACAAGAGCAAGTTCCAGTGGTACAACAACAACAATTTCTAGGGCAGCAACAACCATTTCCACCACAACAACCATATCCACAGCCGCAACCATTTCCATCACAACAACCATATTTGCAGCTGCAACCATTTCCGCAGCCGCAACTACCATATTCGCAGCCACAACCATTTCAACCACAACAACCATATCCACAACCGCAACCACAGTAT	IJJGIE201DD20U|MID-33;size=33;	43	0	0	0	0	0	0	0	0	0	0	0	0	0	0	0	0	0	0	0	0	0	0	0	0	0	0	0	0	0	0	0	0	0	0	0	0	0	0	0	0	0	0	0	0
ClusterIJJGIE201CURV0|MID-74;size=22;	nd	VRVPVPQLQPQNPSQQQPQEQVPLVQQQQFPGQQQPFPPQQPYPQPQPFPSQQPYLQLQPFPQPQLPYPQPQLLYPQPQPFRPQQPYPQPQPQY	GTTAGAGTTCCAGTGCCACAATTGCAGCCACAAAATCCATCTCAGCAACAACCACAAGAGCAAGTTCCATTGGTACAACAACAACAATTTCCAGGGCAGCAACAACCATTTCCACCACAACAGCCATATCCGCAGCCGCAACCATTTCCATCACAACAACCATATCTGCAGCTGCAACCATTTCCGCAGCCGCAACTACCATATCCGCAGCCGCAACTACTATATCCGCAGCCGCAACCATTTCGACCACAACAACCATATCCACAACCGCAACCACAGTAT	IJJGIE201CURV0|MID-74;size=22;	43	0	0	0	0	0	0	0	0	0	0	0	0	0	0	0	0	0	0	0	0	0	0	0	0	0	0	0	0	0	0	0	0	0	0	0	0	0	0	0	0	0	0	0	0
ClusterIJJGIE201BGGMS|MID-75;size=34;	nd	VRVPVPQLQPQNPSQQQPQEQVPLVQQQQFPGQQQPFPPQQPYPQLQPFPSQQPYMQLQPFPQPQLPYPQPQLPYPQPQPFRPQQSYPQPQPQY	GTTAGAGTTCCAGTGCCACAATTGCAGCCACAAAATCCATCTCAGCAACAGCCACAAGAGCAAGTTCCATTGGTACAACAACAACAATTTCCAGGGCAGCAACAACCATTTCCACCACAACAGCCATATCCGCAGCTGCAACCATTTCCATCACAACAACCATATATGCAGCTGCAACCATTTCCGCAGCCGCAACTACCATATCCGCAGCCGCAACTACCATATCCGCAGCCGCAACCATTTCGACCACAACAATCATATCCACAACCGCAACCACAGTAT	IJJGIE201BGGMS|MID-75;size=34;	43	3	0.07	6	0.12	1	0.01	3	0.05	0	0	2	0.03	1	0.02	2	0.04	0	0	0	0	0	0	0	0	0	0	0	0	0	0	0	0	0	0	0	0	0	0	0	0	0	0	0	0
ClusterIJJGIE202HLRYO|MID-69;size=42;	nd	VRVPVPQLQPQNPSQQQPQEQVPLVQQQQFPGQQQPFPPQQPYPQPQPFRPQQPYPQPQPQY	GTTAGAGTTCCAGTGCCACAATTGCAGCCACAAAATCCATCTCAGCAACAACCACAAGAGCAAGTTCCATTGGTACAACAACAGCAATTTCCAGGGCAGCAACAACCATTTCCACCACAACAGCCATATCCGCAGCCGCAACCATTTCGACCACAACAACCATATCCACAACCGCAACCACAGTAT	IJJGIE202HLRYO|MID-69;size=42;	42	0	0	0	0	0	0	0	0	0	0	3	0.04	0	0	0	0	0	0	0	0	0	0	0	0	0	0	0	0	0	0	0	0	0	0	0	0	0	0	0	0	0	0	0	0
ClusterIJJGIE201CXSG0|MID-22;size=42;	nd	VRVPVPQLQPQKSISATATRASSIGTTTTISRAATTISTTTTISTAATISITTTISAAATISAAATTIFAATTISTTTTISTTATTV	GTTAGAGTTCCAGTGCCACAATTGCAGCCACAAAAATCCATCTCAGCAACAGCCACAAGAGCAAGTTCCATTGGTACAACAACAACAATTTCTAGGGCAGCAACAACCATTTCCACCACAACAACCATATCCACAGCTGCAACCATTTCCATCACAACAACCATATCTGCAGCTGCAACCATTTCCGCAGCCGCAACTACCATATTCGCAGCCACAACCATTTCGACCACAACAACCATATCCACAACCGCAACCACAGTAT	IJJGIE201CXSG0|MID-22;size=42;	42	1	0.02	0	0	0	0	0	0	0	0	0	0	0	0	0	0	0	0	0	0	0	0	0	0	0	0	0	0	0	0	0	0	0	0	0	0	1	0.02	3	0.06	1	0.03	2	0.04
ClusterIJJGIE201CO7CF|MID-75;size=29;	nd	VRVPVPQLQPQNPSQQQPQEQVPLVQQQQFPGQQQPFPPQQPYPQPQPFPSQQPYLQLQPFLQPQLPYSQPQPFRPQQPYPQPQPQY	GTTAGAGTTCCAGTGCCACAATTGCAGCCACAAAATCCATCTCAGCAACAACCACAAGAGCAAGTTCCATTGGTACAACAACAACAATTTCCAGGGCAGCAACAACCATTTCCACCACAACAACCATATCCACAGCCGCAACCATTTCCATCACAACAACCATATCTGCAGCTGCAACCATTTCTGCAGCCGCAACTACCATATTCACAGCCACAACCATTTCGACCACAACAACCATATCCACAACCACAACCACAGTAT	IJJGIE201CO7CF|MID-75;size=29;	42	0	0	0	0	6	0.08	6	0.1	0	0	16	0.22	0	0	0	0	0	0	0	0	0	0	0	0	0	0	0	0	0	0	0	0	0	0	0	0	0	0	0	0	0	0	0	0
ClusterIJJGIE201B1JV2|MID-02;size=42;	nd	VRVPVPQLQPQNPSQQQPQEQVPLVQQQQFLGQQLPYSQPQPFRPQQPYPQPQPQY	GTTAGAGTTCCAGTGCCACAATTGCAGCCACAAAATCCATCTCAGCAACAGCCACAAGAGCAAGTTCCATTGGTACAACAACAACAATTTCTAGGGCAGCAACTACCATATTCGCAGCCACAACCATTTCGACCACAACAACCATATCCACAACCGCAACCACAGTAT	IJJGIE201B1JV2|MID-02;size=42;	42	0	0	4	0.08	0	0	0	0	0	0	0	0	0	0	1	0.02	0	0	1	0.01	1	0.01	0	0	0	0	0	0	0	0	0	0	0	0	4	0.05	0	0	0	0	0	0	0	0
ClusterIJJGIE202IT69G|MID-20;size=31;	nd	VRVPVPQLQPQNPSQQQPQEQVPLVQQQQFLGQQQPFPPQQPYPQPQPFPSQQPYLQLQPFPQPQLPYSQPQPFRPQKPYPQPQPQY	GTTAGAGTTCCAGTGCCACAATTGCAGCCACAAAATCCATCTCAGCAACAGCCACAAGAGCAAGTTCCATTGGTACAACAACAACAATTTCTAGGGCAGCAACAACCATTTCCACCACAACAACCATATCCACAGCCGCAACCATTTCCATCACAACAACCATATCTGCAACTGCAACCATTTCCGCAGCCGCAACTACCATATTCACAGCCACAACCATTTCGACCACAAAAACCATATCCACAACCGCAACCACAGTAT	IJJGIE202IT69G|MID-20;size=31;	41	0	0	0	0	0	0	0	0	0	0	0	0	0	0	0	0	6	0.1	20	0.18	2	0.03	3	0.04	0	0	0	0	0	0	0	0	0	0	10	0.11	0	0	0	0	0	0	0	0
ClusterIJJGIE202HSTTV|MID-05;size=41;	nd	VRVPVPQLQPQNPSQQQPQEQVPLVQQQQFLGQQQPFPPQQPYPQPQPQY	GTTAGAGTTCCAGTGCCACAATTGCAGCCACAAAATCCATCTCAGCAACAACCACAAGAGCAAGTTCCATTGGTACAACAACAACAATTTCTAGGGCAGCAACAACCATTTCCACCACAACAACCATATCCACAACCGCAACCACAGTAT	IJJGIE202HSTTV|MID-05;size=41;	41	0	0	1	0.02	0	0	2	0.03	9	0.09	4	0.06	3	0.05	3	0.06	0	0	3	0.03	1	0.01	2	0.03	1	0.02	0	0	0	0	0	0	0	0	1	0.01	0	0	0	0	0	0	0	0
ClusterIJJGIE201EJYEK|MID-75;size=22;	nd	VRVPVPQLQPQNPSQQHPQEQVPLVQQQQFLGQQQSFPPQQPYPQPQPFPSQQPYLQLQPFPQPQLPYSQPQPFRPQQPYPQPQPQY	GTTAGAGTTCCAGTGCCACAATTGCAGCCACAAAATCCATCTCAGCAACACCCACAAGAGCAAGTTCCGTTGGTACAACAACAACAATTTCTAGGGCAGCAACAATCATTTCCACCACAACAACCATATCCACAGCCGCAACCATTTCCATCACAACAACCATATCTGCAGCTGCAACCATTTCCGCAGCCGCAACTACCATATTCGCAACCACAACCATTTCGACCACAACAACCATATCCACAACCGCAACCACAGTAT	IJJGIE201EJYEK|MID-75;size=22;	41	0	0	0	0	8	0.11	0	0	0	0	3	0.04	0	0	0	0	0	0	0	0	0	0	0	0	3	0.07	2	0.03	0	0	0	0	1	0.02	0	0	0	0	0	0	0	0	0	0
ClusterIJJGIE201AWNTX|MID-01;size=41;	nd	VRVPVPQLQPQNPSQQQPQEQVPLVQQQQFLGQQQPFPPQQPYPQPQPFPSQQPYLQLQPFPQPQLPYPQPHLPYPQPQPFRPQQPYPQPQPQY	GTTAGAGTTCCAGTGCCACAATTGCAGCCACAAAATCCATCTCAGCAACAGCCACAAGAGCAAGTTCCATTGGTACAACAACAACAATTTCTAGGGCAGCAACAACCATTTCCACCACAACAACCATATCCACAGCCGCAACCATTTCCATCACAACAACCATATCTGCAGCTGCAGCCATTTCCGCAGCCGCAACTACCATATCCGCAGCCGCATCTACCATATCCGCAGCCGCAACCATTTCGACCACAACAACCATATCCACAACCGCAACCACAGTAT	IJJGIE201AWNTX|MID-01;size=41;	41	2	0.05	3	0.06	1	0.01	3	0.05	0	0	9	0.13	0	0	0	0	0	0	0	0	0	0	0	0	0	0	0	0	0	0	0	0	0	0	0	0	0	0	0	0	0	0	0	0
ClusterIJJGIE201AITEU|MID-20;size=11;	nd	VRVPVPQLQPQNPSQQQPQEQVPLVQQQQFLGQQQPFPPQQPYPQPQPFPSQQPYLQLQPFPSAATTIFAATTISTTTTISTTATTV	GTTAGAGTTCCAGTGCCACAATTGCAGCCACAAAATCCATCTCAGCAACAGCCACAAGAGCAAGTTCCATTGGTACAACAACAACAATTTCTAGGGCAGCAACAACCATTTCCACCACAACAACCATATCCACAGCCGCAACCATTTCCATCACAACAACCATATCTGCAACTGCAACCATTTCCGTCAGCCGCAACTACCATATTCGCAGCCACAACCATTTCGACCACAACAACCATATCCACAACCGCAACCACAGTAT	IJJGIE201AITEU|MID-20;size=11;	41	0	0	0	0	0	0	0	0	0	0	0	0	0	0	0	0	4	0.07	2	0.02	1	0.01	1	0.01	1	0.02	0	0	2	0.05	1	0.02	0	0	6	0.07	0	0	0	0	0	0	3	0.06
ClusterIJJGIE202JBBU3|MID-50;size=26;	nd	VRVPVPQLQPQNPSQQQPQEQVPLVQQQQFLGQQQQHFPGQQQPFPPQQPYPQPQPFLPQLPYPQPQPFPPQQSYPQPQPQY	GTTAGAGTTCCAGTGCCACAATTGCAGCCACAAAATCCATCTCAGCAACAGCCACAAGAGCAAGTTCCATTGGTGCAACAACAACAATTTCTAGGGCAGCAACAACAACATTTTCCAGGGCAACAACAACCATTTCCACCACAACAGCCATATCCGCAGCCGCAACCATTTCTGCCACAACTACCATATCCGCAGCCGCAACCATTTCCACCACAACAATCATATCCACAACCACAACCACAATAT	IJJGIE202JBBU3|MID-50;size=26;	40	0	0	3	0.06	0	0	0	0	0	0	0	0	0	0	1	0.02	0	0	16	0.14	1	0.01	2	0.03	0	0	0	0	0	0	0	0	0	0	1	0.01	0	0	0	0	0	0	0	0
ClusterIJJGIE202JB6NY|MID-54;size=34;	nd	VRFPVPQLQPQNPSQQQPQEQVPLVQQQQFLGQQQQQFPGQQQPFPPQQPYPQPQPFLPQLPYPQPQPFPPQQSYPQPQPQY	GTTAGATTTCCAGTGCCACAATTGCAGCCGCAAAATCCATCTCAGCAACAACCACAAGAGCAAGTTCCATTGGTGCAACAACAACAATTTCTAGGGCAGCAACAACAACAATTTCCAGGGCAACAACAACCATTTCCACCACAACAGCCATATCCGCAGCCGCAACCATTTCTGCCACAACTACCATATCCGCAGCCGCAACCATTTCCACCACAACAATCATATCCACAACCACAACCACAATAT	IJJGIE202JB6NY|MID-54;size=34;	40	0	0	0	0	0	0	0	0	0	0	0	0	0	0	0	0	0	0	0	0	0	0	2	0.03	1	0.02	2	0.03	0	0	0	0	0	0	0	0	0	0	0	0	0	0	0	0
ClusterIJJGIE202IZJ1D|MID-75;size=40;	nd	VRVPVPQLQPQNPSQQQPQEQVPLVQQQQFLGQQQQQFPGQQQPFPPQQPYPQPQPQY	GTTAGAGTTCCAGTGCCACAATTGCAGCCACAAAATCCATCTCAGCAACAACCACAAGAGCAAGTTCCATTGGTGCAACAACAACAATTTCTAGGGCAGCAACAACAACAATTTCCAGGGCAACAACAACCATTTCCACCACAACAGCCATATCCACAACCGCAACCACAGTAT	IJJGIE202IZJ1D|MID-75;size=40;	40	0	0	0	0	0	0	1	0.02	0	0	1	0.01	0	0	3	0.06	9	0.15	4	0.04	4	0.06	1	0.01	0	0	0	0	0	0	1	0.02	0	0	1	0.01	0	0	0	0	0	0	0	0
ClusterIJJGIE202IIS6W|MID-34;size=40;	nd	VRVPVPQLQPQHPSQQQPQEQVPLVQQQQFLGQQQPFRPQQPYPQPQPQY	GTTAGAGTTCCAGTGCCACAATTGCAGCCACAACATCCATCTCAGCAACAGCCACAAGAGCAAGTTCCATTGGTACAACAACAACAATTTCTAGGGCAGCAACAACCATTTCGACCACAACAACCATATCCACAACCGCAACCACAATAT	IJJGIE202IIS6W|MID-34;size=40;	40	0	0	0	0	0	0	0	0	0	0	0	0	0	0	0	0	0	0	0	0	0	0	0	0	0	0	0	0	0	0	0	0	0	0	0	0	0	0	0	0	0	0	1	0.02
ClusterIJJGIE202HSEF4|MID-57;size=40;	nd	VRFPVPQLQPQNPSQQQPQEQVPLVQQLQYPGQQQPFPPQQPYPQPQPFPPQQPYPQPQPQY	GTTAGATTTCCAGTGCCACAATTGCAGCCGCAAAATCCATCTCAGCAACAACCACAAGAGCAAGTTCCGTTGGTGCAACAACTACAATATCCAGGGCAACAACAACCATTTCCACCACAACAGCCATATCCGCAGCCACAACCATTTCCACCACAACAACCATATCCACAACCGCAACCACAGTAT	IJJGIE202HSEF4|MID-57;size=40;	40	0	0	0	0	5	0.07	0	0	0	0	0	0	3	0.05	8	0.15	1	0.02	0	0	1	0.01	0	0	0	0	0	0	0	0	1	0.02	0	0	1	0.01	0	0	0	0	0	0	0	0
ClusterIJJGIE202HDQN4|MID-62;size=40;	nd	VRVPVPQLQPQNPSQQQPQEQVPLVQQQQFPGQQQPFPPQQPYPQPQPFPSQQPYPQSQPQY	GTTAGAGTTCCAGTGCCACAATTGCAGCCACAAAATCCATCTCAGCAACAACCACAAGAGCAAGTTCCATTGGTACAACAACAACAATTTCCAGGGCAGCAACAACCATTTCCACCACAACAGCCATATCCGCAGCCGCAACCATTTCCATCACAACAACCATATCCACAATCGCAACCACAGTAT	IJJGIE202HDQN4|MID-62;size=40;	40	3	0.07	3	0.06	0	0	3	0.05	0	0	0	0	6	0.1	4	0.08	0	0	0	0	0	0	0	0	0	0	0	0	0	0	0	0	0	0	0	0	0	0	0	0	0	0	0	0
ClusterIJJGIE202FYCDA|MID-24;size=16;	nd	VRVPVPQLQPQNPSQQQPQEQVPWYNNNNF*GSNNHFHHNNHIHSRNHFHHNNHICSCNHFRSRNYHIRSHNHFTTTTISTTATTV	GTTAGAGTTCCAGTGCCACAATTGCAGCCACAAAATCCATCTCAGCAACAGCCACAAGAGCAAGTTCCATGGTACAACAACAACAATTTCTAGGGCAGCAACAACCATTTCCACCACAACAACCATATCCACAGCCGCAACCATTTCCATCACAACAACCATATCTGCAGCTGCAACCATTTCCGCAGCCGCAACTACCATATTCGCAGCCACAACCATTTCACCACAACAACCATATCCACAACCGCAACCACAGTA	IJJGIE202FYCDA|MID-24;size=16;	40	0	0	0	0	0	0	0	0	1	0.01	0	0	0	0	1	0.02	0	0	0	0	0	0	0	0	0	0	0	0	0	0	0	0	0	0	0	0	0	0	2	0.04	0	0	2	0.04
ClusterIJJGIE202FW0W3|MID-74;size=38;	nd	VRVPVPQLQPQKSISATTTRASSIGTTTAISRVATTISTTTAISAAATISITTTISAAATISAAATTISAAATISTTTTISTTATTV	GTTAGAGTTCCAGTGCCACAATTGCAGCCACAAAAATCCATCTCAGCAACAACCACAAGAGCAAGTTCCATTGGTACAACAACAGCAATTTCCAGGGTAGCAACAACCATTTCCACCACAACAGCCATATCCGCAGCCGCAACCATTTCCATCACAACAACCATATCTGCAGCTGCAACCATTTCCGCAGCCGCAACTACCATATCCGCAGCCGCAACCATTTCGACCACAACAACCATATCCACAACCGCAACCACAGTAT	IJJGIE202FW0W3|MID-74;size=38;	40	0	0	0	0	0	0	0	0	0	0	0	0	0	0	0	0	0	0	0	0	0	0	0	0	0	0	0	0	0	0	0	0	0	0	0	0	0	0	0	0	0	0	0	0
ClusterIJJGIE201ESGB7|MID-07;size=23;	nd	VRVPVPQLQPQNPSQQQPQEQVPVVQQQQFLGQQQPFPPQQPYPQPQPFPSQQPYLQLQPFPQPQLPYPQPHLPYPQPQPFRPQQPYPQPQPQY	GTTAGAGTTCCAGTGCCACAATTGCAGCCACAAAATCCATCTCAGCAACAGCCACAGGAGCAAGTTCCAGTGGTACAACAACAACAATTTCTAGGGCAGCAACAACCATTTCCACCACAACAGCCATATCCGCAGCCGCAACCATTTCCATCACAACAACCATATCTGCAGCTGCAGCCATTTCCGCAGCCGCAACTACCATATCCGCAGCCGCATCTACCATATCCGCAGCCGCAACCATTTCGACCACAACAACCATATCCACAACCGCAACCACAGTAT	IJJGIE201ESGB7|MID-07;size=23;	40	6	0.14	5	0.1	0	0	0	0	0	0	0	0	19	0.33	5	0.1	0	0	0	0	0	0	0	0	0	0	0	0	0	0	0	0	0	0	0	0	0	0	0	0	0	0	0	0
ClusterIJJGIE201CM1Z1|MID-03;size=29;	nd	VRVPVPQLQPQNPSQQQPQEQVPLVQQQQFPGQQQPFPPQQPYPQPQPFPSQQPYLQLQPFPQPQLPYSQPQPFRPQQPYPQPQPQY	GTTAGAGTTCCAGTGCCACAATTGCAGCCACAAAATCCATCTCAGCAACAACCACAAGAGCAAGTTCCATTGGTACAACAACAACAATTTCCAGGGCAGCAACAACCATTTCCACCACAACAGCCATATCCGCAGCCGCAACCATTTCCATCACAACAACCATATCTGCAACTGCAACCATTTCCGCAGCCGCAACTACCATATTCGCAACCACAACCATTTCGACCACAACAACCATATCCACAACCGCAACCACAGTAT	IJJGIE201CM1Z1|MID-03;size=29;	40	0	0	0	0	9	0.13	1	0.02	0	0	7	0.1	0	0	0	0	0	0	0	0	0	0	0	0	0	0	0	0	0	0	0	0	0	0	0	0	0	0	0	0	0	0	0	0
ClusterIJJGIE202JIV2T|MID-11;size=20;	P1	VRVPVPQLQPQNPSQQQPQEQVPLVQQQQFLGQQQPFPPQQPYPQPQPFPSQQPYLQLQPFPQPQLPYSQPQPFRPQQPYPQPQPQY	GTTAGAGTTCCAGTGCCACAATTGCAGCCACAAAATCCATCTCAGCAACAGCCACAAGAGCAAGTTCCATTGGTACAACAACAACAATTTCTAGGGCAGCAACAACCATTTCCACCACAACAACCATATCCACAACCGCAACCATTTCCATCACAACAACCATATCTGCAACTGCAACCATTTCCGCAGCCGCAACTACCATATTCGCAGCCACAACCATTTCGACCACAACAACCATATCCACAACCGCAACCACAGTAT	IJJGIE202JIV2T|MID-11;size=20;	39	0	0	2	0.04	0	0	0	0	0	0	0	0	0	0	0	0	3	0.05	3	0.03	2	0.03	1	0.01	0	0	0	0	0	0	0	0	0	0	4	0.05	5	0.09	1	0.02	0	0	0	0
ClusterIJJGIE202IZAQ2|MID-62;size=21;	nd	VRVPVPQLQPQNPSQQQPQKQVPLVQQQQFPGQQQPFPPQQPYPQLQPFPSQQPYMQLQPFPQPQLPYPQPQLPYPQPQPFRPQQPYPQSQPQY	GTTAGAGTTCCAGTGCCACAATTGCAGCCACAAAATCCATCTCAGCAACAACCACAAAAGCAAGTTCCATTGGTACAACAACAACAATTTCCAGGGCAGCAACAACCATTTCCACCACAACAGCCATATCCGCAGCTGCAACCATTTCCATCACAACAACCATATATGCAGCTGCAACCATTTCCGCAGCCGCAACTACCATATCCGCAGCCGCAACTACCATATCCGCAGCCGCAACCATTTCGACCACAACAACCATATCCACAATCGCAACCACAGTAT	IJJGIE202IZAQ2|MID-62;size=21;	39	3	0.07	4	0.08	0	0	0	0	0	0	1	0.01	2	0.03	3	0.06	0	0	0	0	0	0	0	0	0	0	0	0	0	0	0	0	0	0	0	0	0	0	0	0	0	0	0	0
ClusterIJJGIE202ISIMZ|MID-60;size=39;	nd	VRVPVPQLQPQNPSQQQPQEQVPLVQQQQFPGQQQQFPPQQPYPQPQPFPSQQPYPQPQPQY	GTTAGAGTTCCAGTGCCACAATTGCAGCCACAAAATCCATCTCAGCAACAGCCACAAGAGCAAGTTCCATTGGTACAACAACAACAATTTCCAGGGCAGCAACAACAATTTCCACCACAACAGCCATATCCGCAGCCGCAACCATTTCCATCACAACAACCATATCCACAACCGCAACCACAGTAT	IJJGIE202ISIMZ|MID-60;size=39;	39	0	0	0	0	3	0.04	2	0.03	0	0	0	0	4	0.07	1	0.02	6	0.1	3	0.03	1	0.01	0	0	3	0.07	0	0	0	0	3	0.07	0	0	1	0.01	0	0	0	0	0	0	0	0
ClusterIJJGIE202IMIRU|MID-14;size=20;	nd	VRVPVPQLQPQNPSQQQPQEQVPLVQQQQFLGQQQQHFPGQQQPFPPQQPYPQPQPFLPQLPYSQPQPFRPQQPYPQPQPQY	GTTAGAGTTCCAGTGCCACAATTGCAGCCACAAAATCCATCTCAGCAACAACCACAAGAGCAAGTTCCATTGGTGCAACAACAACAATTTCTAGGGCAGCAACAACAACATTTTCCAGGGCAACAACAACCATTTCCACCACAACAGCCATATCCGCAGCCGCAACCATTTCTGCCACAACTACCATATTCGCAGCCACAACCATTTCGACCACAACAACCATATCCACAACCGCAACCACAGTAT	IJJGIE202IMIRU|MID-14;size=20;	39	0	0	2	0.04	0	0	0	0	0	0	0	0	0	0	2	0.04	2	0.03	7	0.06	1	0.01	16	0.22	0	0	0	0	0	0	0	0	0	0	7	0.08	0	0	0	0	0	0	0	0
ClusterIJJGIE202ID4AF|MID-39;size=39;	nd	VRVPVPQLQPQNPSQQQPQEQVPLVQQQQFLGQQQPFPPQQPYPQLQPFRPQQPYPQPQPQY	GTTAGAGTTCCAGTGCCACAATTGCAGCCACAAAATCCATCTCAGCAACAGCCACAAGAGCAAGTTCCATTGGTACAACAACAACAATTTCTAGGGCAGCAACAACCATTTCCACCACAACAACCATATCCACAGCTGCAACCATTTCGACCACAACAACCATATCCACAACCGCAACCACAGTAT	IJJGIE202ID4AF|MID-39;size=39;	39	6	0.14	0	0	0	0	0	0	0	0	0	0	0	0	0	0	0	0	0	0	0	0	0	0	0	0	0	0	0	0	0	0	0	0	0	0	0	0	0	0	0	0	1	0.02
ClusterIJJGIE202GW0Q8|MID-16;size=39;	nd	VRFPVPQLQPQNPSQQQPQEQVPLVQQQQFLGQQQPFRPQQPYPQPQPQY	GTTAGATTTCCAGTGCCACAATTGCAGCCACAAAATCCTTCTCAGCAACAGCCACAAGAGCAAGTTCCATTGGTACAACAACAACAATTTCTAGGGCAGCAACAACCATTTCGACCACAACAACCATATCCACAACCGCAACCACAGTAT	IJJGIE202GW0Q8|MID-16;size=39;	39	0	0	0	0	0	0	0	0	0	0	0	0	0	0	0	0	0	0	0	0	0	0	0	0	6	0.14	4	0.05	0	0	1	0.02	5	0.1	0	0	0	0	0	0	0	0	0	0
ClusterIJJGIE202GTDSZ|MID-62;size=39;	nd	VRVPVPQLQPQNPSQQQPQEQVPLVQQQQFPGQQQPFPPQQPYPQPQPQY	GTTAGAGTTCCAGTGCCACAATTGCAGCCACAAAATCCATCTCAGCAACAGCCACAAGAGCAAGTTCCATTGGTACAACAACAACAATTTCCAGGGCAGCAACAACCATTTCCACCACAACAACCATATCCACAACCGCAACCACAGTAT	IJJGIE202GTDSZ|MID-62;size=39;	39	0	0	0	0	1	0.01	17	0.3	0	0	0	0	5	0.09	0	0	0	0	0	0	0	0	0	0	0	0	0	0	0	0	0	0	0	0	0	0	0	0	0	0	0	0	0	0
ClusterIJJGIE201EZ9D5|MID-08;size=39;	nd	VRVPVPQLQPQNPSQQQPQEQVPLVQQQQFPGQQQPFRPQQSYPQPQPQY	GTTAGAGTTCCAGTGCCACAATTGCAGCCACAAAATCCATCTCAGCAACAACCACAAGAGCAAGTTCCATTGGTACAACAACAACAATTTCCAGGGCAGCAACAACCATTTCGACCACAACAATCATATCCACAACCGCAACCACAGTAT	IJJGIE201EZ9D5|MID-08;size=39;	39	4	0.09	3	0.06	0	0	1	0.02	0	0	8	0.11	4	0.07	4	0.08	0	0	0	0	0	0	0	0	0	0	0	0	0	0	0	0	0	0	0	0	0	0	0	0	0	0	0	0
ClusterIJJGIE201EERYB|MID-40;size=39;	nd	VRVPVPQLQPQNPSQQQPQEQVPLVQQQQFLGQPQPFQPQQPYPQPQPQY	GTTAGAGTTCCAGTGCCACAATTGCAGCCACAAAATCCATCTCAGCAACAGCCACAAGAGCAAGTTCCATTGGTACAACAACAACAATTTCTAGGGCAGCCACAACCATTTCAACCACAACAACCATATCCACAACCGCAACCACAGTAT	IJJGIE201EERYB|MID-40;size=39;	39	0	0	0	0	0	0	0	0	0	0	0	0	0	0	0	0	0	0	0	0	0	0	0	0	0	0	0	0	0	0	0	0	0	0	0	0	4	0.07	0	0	2	0.06	0	0
ClusterIJJGIE201CM6W0|MID-16;size=39;	nd	VRFPVPQLQPQNPSQQQPQEQVPLVQQLQYPGQPQPFPPQQPYPQPQPQY	GTTAGATTTCCAGTGCCACAATTGCAGCCGCAAAATCCATCTCAGCAACAACCACAAGAGCAAGTTCCGTTGGTGCAACAACTACAATATCCAGGGCAACCACAACCATTTCCACCACAACAACCATATCCACAACCGCAACCACAGTAT	IJJGIE201CM6W0|MID-16;size=39;	39	0	0	0	0	0	0	0	0	0	0	0	0	0	0	0	0	1	0.02	0	0	0	0	0	0	0	0	30	0.38	0	0	1	0.02	0	0	0	0	0	0	0	0	0	0	0	0
ClusterIJJGIE202IP6K7|MID-06;size=32;	P44	VRVPVPQLQPQNPSQQQPQEQVPLVQQQQFLGQQQPFPPQQPYPQPQPFPSQQPYLQLQPFPQPQLPYLQPQPFRPQQPYPQPQPQY	GTTAGAGTTCCAGTGCCACAATTGCAGCCACAAAATCCATCTCAGCAACAGCCACAAGAGCAAGTTCCGTTGGTACAACAACAACAATTTCTAGGGCAGCAACAACCATTTCCACCACAACAACCATATCCACAGCCGCAACCATTTCCATCACAACAACCATATCTGCAACTGCAACCATTTCCGCAGCCGCAACTACCATATTTGCAGCCACAACCATTTCGACCACAACAACCATATCCACAACCGCAACCACAATAT	IJJGIE202IP6K7|MID-06;size=32;	38	0	0	0	0	6	0.08	5	0.09	0	0	2	0.03	0	0	0	0	0	0	0	0	0	0	0	0	0	0	0	0	0	0	0	0	0	0	0	0	0	0	0	0	0	0	0	0
ClusterIJJGIE202HDEPM|MID-08;size=16;	nd	VRVPVPQLQPQNPSQQQPQEQVSLVQQQQFPGQQQPFPPQQPYPQPQPFPSQQPYLQLQPFPQPQLPYSQPQPFRPQQPYPQPQPQY	GTTAGAGTTCCAGTGCCACAATTGCAGCCACAAAATCCATCTCAGCAACAACCACAAGAGCAAGTTTCATTGGTACAACAACAACAATTTCCAGGGCAGCAACAACCATTTCCACCACAACAGCCATATCCGCAGCCGCAACCATTTCCATCACAACAACCATATCTGCAGCTGCAACCATTTCCGCAGCCGCAACTACCATATTCGCAGCCACAACCATTTCGACCACAACAACCATATCCACAACCGCAACCACAGTAT	IJJGIE202HDEPM|MID-08;size=16;	38	4	0.09	0	0	7	0.1	5	0.09	1	0.01	7	0.1	5	0.09	9	0.17	0	0	0	0	0	0	0	0	0	0	0	0	0	0	0	0	0	0	0	0	0	0	0	0	0	0	0	0
ClusterIJJGIE201EV74R|MID-08;size=38;	nd	VRVPVPQLQPQNPSQQQPQKQVPLVQQQQFPGQQQPFRPQQSYPQPQPQY	GTTAGAGTTCCAGTGCCACAATTGCAGCCACAAAATCCATCTCAGCAACAACCACAAAAGCAAGTTCCATTGGTACAACAACAACAATTTCCAGGGCAGCAACAACCATTTCGACCACAACAATCATATCCACAACCGCAACCACAGTAT	IJJGIE201EV74R|MID-08;size=38;	38	7	0.16	6	0.12	0	0	1	0.02	0	0	0	0	0	0	18	0.34	0	0	0	0	0	0	0	0	0	0	0	0	0	0	0	0	0	0	0	0	0	0	0	0	0	0	0	0
ClusterIJJGIE201DMQD8|MID-16;size=29;	nd	VRVPVPQLQPQNPSQQQPQEQVPLVQQQQFLGQQQQQFPGQQQPFPPQQPYPQPQPFLPQLPYPQPQPFPPQQSYPQPQPH	GTTAGAGTTCCAGTGCCACAATTGCAGCCACAAAATCCATCTCAGCAACAACCACAAGAGCAAGTTCCATTGGTGCAACAACAACAATTTCTAGGGCAGCAACAACAACAATTTCCAGGGCAACAACAACCATTTCCACCACAACAGCCATATCCGCAGCCGCAACCATTTCTGCCACAACTACCATATCCGCAGCCGCAACCATTTCCACCACAACAATCATATCCACAACCACAACCACATAT	IJJGIE201DMQD8|MID-16;size=29;	38	0	0	0	0	2	0.03	1	0.02	9	0.09	0	0	0	0	0	0	0	0	1	0.01	3	0.04	0	0	0	0	2	0.03	0	0	0	0	0	0	0	0	0	0	0	0	0	0	0	0
ClusterIJJGIE201CS7SE|MID-42;size=38;	nd	VRVPVPQLQPQHPSQQQPFPPQQPYPQPQPFPSQQPYLQLQPFPQPQLPYSQPQPFQPQQPYPQPQPQY	GTTAGAGTTCCAGTGCCACAATTGCAGCCACAACATCCATCTCAGCAACAACCATTTCCACCACAACAACCATATCCACAGCCGCAACCATTTCCATCACAACAACCATATCTGCAGCTGCAACCATTTCCGCAGCCGCAACTACCATATTCGCAGCCACAACCATTTCAACCACAACAACCATATCCACAACCGCAACCACAGTAT	IJJGIE201CS7SE|MID-42;size=38;	38	0	0	0	0	0	0	0	0	0	0	0	0	0	0	0	0	0	0	0	0	0	0	0	0	0	0	0	0	0	0	0	0	0	0	0	0	0	0	0	0	1	0.03	0	0
ClusterIJJGIE201CD09V|MID-28;size=21;	nd	VRVPVPQLQPQHPSQQQPQEQVPLVQQQQFLGQQQPFPPQQPYLQLQPFPQPQLPYSQPQPFRPQQPYPQPQPQY	GTTAGAGTTCCAGTGCCACAATTGCAGCCACAACATCCATCTCAGCAACAGCCACAAGAGCAAGTTCCATTGGTACAACAACAACAATTTCTAGGGCAGCAACAACCATTTCCACCACAACAACCATATCTGCAACTGCAACCATTTCCGCAGCCGCAACTACCATATTCGCAGCCACAACCATTTCGACCACAACAACCATATCCACAACCGCAACCACAGTAT	IJJGIE201CD09V|MID-28;size=21;	38	0	0	0	0	0	0	0	0	0	0	0	0	0	0	0	0	1	0.02	3	0.03	0	0	1	0.01	0	0	0	0	0	0	0	0	0	0	5	0.06	0	0	3	0.06	0	0	0	0
ClusterIJJGIE201BNOF9|MID-51;size=20;	nd	VRVPVPQLQPQNPSLQQPQEQVPLVQQQQFPGQQQTFPPQQPYPQPQPFPGQQPYPQPQLFPQPQPFPPQLPYPQPQPFPPQQPYPQPQTHH	GTTAGAGTTCCAGTGCCACAATTGCAGCCGCAAAATCCATCTCTGCAACAACCACAAGAGCAAGTTCCATTGGTGCAACAACAACAATTTCCAGGGCAGCAACAAACATTTCCACCACAACAGCCATATCCGCAGCCGCAACCATTTCCAGGACAACAACCATATCCGCAGCCGCAACTATTTCCACAGCCGCAACCTTTTCCGCCACAACTTCCATATCCGCAGCCGCAACCATTTCCCCCACAACAACCATATCCACAACCGCAAACACATCAT	IJJGIE201BNOF9|MID-51;size=20;	38	0	0	0	0	0	0	0	0	5	0.05	0	0	0	0	0	0	0	0	0	0	0	0	0	0	0	0	0	0	0	0	0	0	0	0	0	0	0	0	0	0	2	0.06	0	0
ClusterIJJGIE201AVA7O|MID-30;size=38;	nd	VRVPVPQLQPQNPSQQQPQEQVPVVQQQQFLGQQQPFPPQQPYPQPQPQY	GTTAGAGTTCCAGTGCCACAATTGCAGCCACAAAATCCATCTCAGCAACAGCCACAGGAGCAAGTTCCAGTGGTACAACAACAACAATTTCTAGGGCAGCAACAACCATTTCCACCACAACAACCATATCCACAACCGCAACCACAATAT	IJJGIE201AVA7O|MID-30;size=38;	38	0	0	0	0	0	0	0	0	0	0	0	0	0	0	0	0	0	0	0	0	0	0	0	0	0	0	0	0	0	0	0	0	0	0	0	0	1	0.02	0	0	3	0.09	4	0.07
ClusterIJJGIE202JWUGP|MID-50;size=37;	nd	VRVPVPQLQPQNPSQQQPQEQVPLVQQQQFPGQQQQFPPQQPYPQPQPFPSQQPYPQQQPQY	GTTAGAGTTCCAGTGCCACAATTGCAGCCACAAAATCCATCTCAGCAACAGCCACAAGAGCAAGTTCCATTGGTACAACAACAACAATTTCCAGGGCAGCAACAACAATTTCCACCACAACAGCCATATCCGCAGCCGCAACCATTTCCATCACAACAACCATATCCACAACAGCAACCACAGTAT	IJJGIE202JWUGP|MID-50;size=37;	37	1	0.02	0	0	0	0	2	0.03	0	0	0	0	0	0	6	0.11	2	0.03	0	0	0	0	1	0.01	0	0	1	0.01	0	0	1	0.02	0	0	4	0.05	0	0	0	0	0	0	0	0
ClusterIJJGIE202ITS9C|MID-06;size=37;	nd	VRVSVPQLQPQNPSQQQPQEQVPLVQQQQFLGQQQPFRPQQPYPQPQPQY	GTTAGAGTTTCAGTGCCACAATTGCAGCCACAAAATCCATCTCAGCAACAGCCACAAGAGCAAGTTCCATTGGTACAACAACAACAATTTCTAGGGCAGCAACAACCATTTCGACCACAACAACCATATCCACAACCGCAACCACAGTAT	IJJGIE202ITS9C|MID-06;size=37;	37	0	0	0	0	3	0.04	12	0.21	0	0	14	0.19	0	0	0	0	0	0	0	0	0	0	0	0	0	0	0	0	0	0	0	0	0	0	0	0	0	0	0	0	0	0	0	0
ClusterIJJGIE202GKR4O|MID-75;size=27;	nd	VRVPVPQLQPQNPSQQQPQEQVPLVQQQQFLGQQQPFPPQQPYPQPQPFPSQQPYMQLQPFPQPQLPYPQPQLPYPQPQPFRPQQSYPQPQPQY	GTTAGAGTTCCAGTGCCACAATTGCAGCCACAAAATCCATCTCAGCAACAGCCACAAGAGCAAGTTCCATTGGTACAACAACAACAATTTCTAGGGCAGCAACAACCATTTCCACCACAACAACCATATCCACAGCCGCAACCATTTCCATCACAACAACCATATATGCAGCTGCAACCATTTCCGCAGCCGCAACTACCATATCCGCAGCCGCAACTACCATATCCGCAGCCGCAACCATTTCGACCACAACAATCATATCCACAACCGCAACCACAGTAT	IJJGIE202GKR4O|MID-75;size=27;	37	0	0	2	0.04	0	0	7	0.12	0	0	0	0	3	0.05	4	0.08	0	0	0	0	0	0	0	0	0	0	0	0	0	0	0	0	0	0	0	0	0	0	0	0	0	0	0	0
ClusterIJJGIE202FXXVM|MID-37;size=37;	nd	VRVPVPQLQPQNPSQQQSQEQVPLVQQQQFLGQQQPFPPQQPYPQPQPQY	GTTAGAGTTCCAGTGCCACAATTGCAGCCACAAAATCCATCTCAGCAACAGTCACAAGAGCAAGTTCCATTGGTACAACAACAACAATTTCTAGGGCAGCAACAACCATTTCCACCACAACAACCATATCCACAACCGCAACCACAGTAT	IJJGIE202FXXVM|MID-37;size=37;	37	0	0	0	0	0	0	0	0	0	0	0	0	0	0	0	0	0	0	0	0	0	0	0	0	0	0	0	0	0	0	0	0	0	0	0	0	0	0	0	0	1	0.03	1	0.02
ClusterIJJGIE201DGSX3|MID-19;size=17;	nd	VRVPVPQLQPQNPSQQHPQEQVPLVQQQQFLGQQQSFPPQQPYPQPQPFPSQQPYLQLQPFSQPQLPYSQPQPFRPQQPYPQPQPQY	GTTAGAGTTCCAGTGCCACAATTGCAGCCACAAAATCCATCTCAGCAACACCCACAAGAGCAAGTTCCGTTGGTACAACAACAACAATTTCTAGGGCAGCAACAATCATTTCCACCACAACAACCATATCCACAGCCGCAACCATTTCCATCACAACAACCATATCTGCAGCTGCAACCATTTTCGCAGCCGCAACTACCATATTCGCAGCCACAACCATTTCGACCACAACAACCATATCCACAACCGCAACCACAGTAT	IJJGIE201DGSX3|MID-19;size=17;	37	0	0	0	0	0	0	0	0	0	0	1	0.01	0	0	0	0	0	0	0	0	0	0	0	0	2	0.05	9	0.12	0	0	0	0	7	0.14	0	0	0	0	0	0	0	0	0	0
ClusterIJJGIE202IJP6I|MID-10;size=14;	P1	VRVPVPQLQPQNPSQQQPQEQVPLVQQQQFLGQQQPFPPQQPYPQPQPFPSQQPYLQLQPFPQPQLPYSQPQPFRPQQPYPQPQPQY	GTTAGAGTTCCAGTGCCACAATTGCAGCCACAAAATCCATCTCAGCAACAGCCACAAGAGCAAGTTCCATTGGTACAACAACAACAATTTCTAGGGCAGCAACAACCATTTCCACCACAACAACCATATCCACAGCCGCAACCATTTCCATCACAACAACCATATCTGCAGCTGCAACCATTTCCGCAGCCGCAACTACCATATTCACAGCCACAACCATTTCGACCACAACAACCATATCCACAACCACAACCACAATAT	IJJGIE202IJP6I|MID-10;size=14;	36	0	0	0	0	1	0.01	1	0.02	0	0	0	0	0	0	0	0	13	0.21	1	0.01	4	0.06	3	0.04	0	0	0	0	2	0.05	0	0	3	0.06	0	0	0	0	0	0	0	0	0	0
ClusterIJJGIE202HEHLI|MID-37;size=14;	nd	VRVPVPQLQPQNPSLQQPQEQVPLVQQQQFLGQQQPFPPQQPYPQLQPFPSQQPYLQLQPFPQPQLPYSQPQPFRPQQPYPQPQPQY	GTTAGAGTTCCAGTGCCACAATTGCAGCCGCAAAATCCATCTCTGCAACAACCACAAGAGCAAGTTCCATTGGTACAACAACAACAATTTCTAGGGCAGCAACAACCATTTCCACCACAACAACCATATCCACAGCTGCAACCATTTCCATCACAACAACCATATCTGCAGCTGCAACCATTTCCGCAGCCGCAACTACCATATTCGCAGCCACAACCATTTCGACCACAACAACCATATCCACAACCGCAACCACAGTAT	IJJGIE202HEHLI|MID-37;size=14;	36	0	0	0	0	0	0	0	0	0	0	0	0	0	0	0	0	0	0	0	0	0	0	0	0	0	0	0	0	0	0	0	0	0	0	0	0	7	0.12	0	0	1	0.03	0	0
ClusterIJJGIE201EK5ML|MID-75;size=23;	nd	VRVPVPQLQLQNPSQQQPQEQVPLVQEQQFPGQQQPFPPQQPYPQPQPFPSQQPYLQLQPFPQPQLPYSQPQPFRPQQPYPQPQPQY	GTTAGAGTTCCAGTGCCACAATTGCAGCTACAAAATCCATCTCAGCAACAGCCACAAGAGCAAGTTCCATTGGTACAAGAACAACAATTTCCAGGGCAGCAACAACCATTTCCACCACAACAACCATATCCACAGCCGCAACCATTTCCATCACAACAACCATATCTGCAGCTGCAACCATTTCCGCAGCCGCAACTACCATATTCGCAGCCACAACCATTTCGACCACAACAACCATATCCACAACCGCAACCACAGTAT	IJJGIE201EK5ML|MID-75;size=23;	36	9	0.2	1	0.02	0	0	1	0.02	0	0	0	0	6	0.1	6	0.11	0	0	0	0	0	0	0	0	0	0	0	0	0	0	0	0	0	0	0	0	0	0	0	0	0	0	0	0
ClusterIJJGIE201DX3EY|MID-14;size=18;	nd	VRVPVPQLQPQNPSQQQPQEQVPLVQQQQFLGQQQPFPPQQPYPQPQPFPSQQPYLQLQPFPQPQLPYSXPQPFRPQQPYPQPQPQY	GTTAGAGTTCCAGTGCCACAATTGCAGCCACAAAATCCATCTCAGCAACAGCCACAAGAGCAAGTTCCATTGGTACAACAACAACAATTTCTAGGGCAGCAACAACCATTTCCACCACAACAACCATATCCACAGCCGCAACCATTTCCATCACAACAACCATATCTGCAACTGCAACCATTTCCGCAGCCGCAACTACCATATTCGCANCCACAACCATTTCGACCACAACAACCATATCCACAACCGCAACCACAGTAT	IJJGIE201DX3EY|MID-14;size=18;	36	0	0	0	0	0	0	0	0	0	0	1	0.01	0	0	0	0	3	0.05	5	0.05	12	0.17	2	0.03	0	0	0	0	1	0.02	0	0	0	0	2	0.02	0	0	0	0	0	0	0	0
ClusterIJJGIE201CPHUP|MID-10;size=36;	P6	VRVPVPQLQPQNPSQQQPQEQVPLVQQQQFLGQQQPFPPQQPYTQPQPFPSQQPYLQLQPFPQPQLPYSQPQPFRPQQPYPQPQPQY	GTTAGAGTTCCAGTGCCACAATTGCAGCCACAAAATCCATCTCAGCAACAACCACAAGAGCAAGTTCCATTGGTGCAACAACAACAATTTCTAGGGCAGCAACAACCATTTCCACCACAACAACCATATACACAGCCGCAACCATTTCCATCACAACAACCATATCTGCAACTGCAACCATTTCCGCAGCCGCAACTACCATATTCGCAGCCACAACCATTTCGACCACAACAACCATATCCACAACCGCAACCACAGTAT	IJJGIE201CPHUP|MID-10;size=36;	36	0	0	0	0	0	0	0	0	0	0	0	0	0	0	0	0	4	0.07	14	0.13	11	0.15	5	0.07	0	0	0	0	0	0	0	0	0	0	2	0.02	0	0	0	0	0	0	0	0
ClusterIJJGIE201CJ5FX|MID-75;size=35;	nd	VRVPVPQLQPQNPCQQQPQEQVPLVQQQQFPGQQQQFPPQQPYPQPQPFPSQQPYLQLQPFPQPQPFPPQLPYPQPQSFPPQQPYPQQQPQY	GTTAGAGTTCCAGTGCCACAATTGCAGCCACAAAATCCATGTCAGCAACAGCCACAAGAGCAAGTTCCATTGGTACAACAACAACAATTTCCAGGGCAGCAACAACAATTTCCACCACAACAGCCATATCCGCAGCCGCAACCATTTCCATCACAACAACCATATCTGCAACTGCAACCATTTCCGCAGCCGCAACCATTTCCGCCACAACTACCATATCCGCAGCCGCAATCATTTCCACCACAACAACCATATCCACAACAGCAACCACAGTAT	IJJGIE201CJ5FX|MID-75;size=35;	36	0	0	0	0	0	0	0	0	0	0	0	0	0	0	0	0	0	0	0	0	0	0	0	0	0	0	0	0	0	0	0	0	0	0	0	0	0	0	0	0	0	0	0	0
ClusterIJJGIE201BIA85|MID-75;size=17;	nd	VRVPVPQLQPQNPSQQQPQEQVPLVQQQQFPGQQQPFPPQQPYPQPQPFPSQQPYLQLQPFPQPQLPYSQPQPFRPQQPYPQPQPQY	GTTAGAGTTCCAGTGCCACAATTGCAGCCACAAAATCCATCTCAGCAACAACCACAAGAGCAAGTTCCATTGGTACAACAACAACAATTTCCAGGGCAGCAACAACCATTTCCACCACAACAACCATATCCACAGCCGCAACCATTTCCATCACAACAACCATATCTGCAGCTGCAACCATTTCCGCAGCCGCAACTACCATATTCACAGCCACAACCATTTCGACCACAACAACCATATCCACAACCGCAACCACAGTAT	IJJGIE201BIA85|MID-75;size=17;	36	0	0	0	0	0	0	7	0.12	0	0	14	0.19	0	0	0	0	0	0	0	0	0	0	0	0	0	0	0	0	0	0	0	0	0	0	0	0	0	0	0	0	0	0	0	0
ClusterIJJGIE201BBQV4|MID-58;size=36;	nd	VRVPVPQLQPQNPSQQQPQEQVPLVQQQQFPGQQQPFPPQQPYPQPQPFPSQQPYLQLQPFPQPQLSYSQPQPFRPQQPYPQPQPQY	GTTAGAGTTCCAGTGCCACAATTGCAGCCACAAAATCCATCTCAGCAACAACCACAAGAGCAAGTTCCATTGGTACAACAACAACAATTTCCAGGGCAGCAACAACCATTTCCACCACAACAGCCATATCCGCAGCCGCAACCATTTCCATCACAACAACCATATCTGCAACTGCAACCATTTCCGCAGCCGCAACTATCATATTCGCAGCCACAACCATTTCGACCACAACAACCATATCCACAACCGCAACCACAGTAT	IJJGIE201BBQV4|MID-58;size=36;	36	0	0	0	0	3	0.04	1	0.02	0	0	0	0	0	0	0	0	0	0	0	0	0	0	0	0	0	0	0	0	0	0	0	0	0	0	0	0	0	0	0	0	0	0	0	0
ClusterIJJGIE201B61WL|MID-56;size=19;	P1	VRVPVPQLQPQNPSQQQPQEQVPLVQQQQFLGQQQPFPPQQPYPQPQPFPSQQPYLQLQPFPQPQLPYSQPQPFRPQQPYPQPQPQY	GTTAGAGTTCCAGTGCCACAATTGCAGCCACAAAATCCATCTCAGCAACAACCACAAGAGCAAGTTCCATTGGTGCAACAACAACAATTTCTAGGGCAGCAACAACCATTTCCACCACAACAACCATATCCACAGCCGCAACCATTTCCATCACAACAACCATATCTGCAACTGCAACCATTTCCGCAGCCGCAACTACCATATTCGCAACCACAACCATTTCGACCACAACAACCATATCCACAACCGCAACCACAGTAT	IJJGIE201B61WL|MID-56;size=19;	36	0	0	0	0	1	0.01	1	0.02	0	0	2	0.03	0	0	0	0	0	0	0	0	0	0	0	0	3	0.07	1	0.01	0	0	0	0	3	0.06	0	0	0	0	0	0	0	0	0	0
ClusterIJJGIE201B2PL8|MID-46;size=36;	nd	VRVPVPQLQPQHPSQQQPQEQVPLVQQQQFLGQQQPFPPQLPYSQPQPFRPQQPYPQPQPQY	GTTAGAGTTCCAGTGCCACAATTGCAGCCACAACATCCATCTCAGCAACAGCCACAAGAGCAAGTTCCATTGGTACAACAACAACAATTTCTAGGGCAGCAACAACCATTTCCACCACAACTACCATATTCGCAGCCACAACCATTTCGACCACAACAACCATATCCACAACCGCAACCACAGTAT	IJJGIE201B2PL8|MID-46;size=36;	36	0	0	0	0	0	0	0	0	0	0	0	0	0	0	0	0	0	0	0	0	0	0	0	0	0	0	0	0	0	0	0	0	0	0	0	0	1	0.02	0	0	4	0.12	9	0.17
ClusterIJJGIE201A1PE4|MID-15;size=19;	nd	VRVPVPQLQTTKSISATATRASSVGTTTTISRAATTISTTTTISTAATISITTTISATATISAAATIIFAATTISTTTTISTTATTV	GTTAGAGTTCCAGTGCCACAATTGCAGACCACAAAATCCATCTCAGCAACAGCCACAAGAGCAAGTTCCGTTGGTACAACAACAACAATTTCTAGGGCAGCAACAACCATTTCCACCACAACAACCATATCCACAGCCGCAACCATTTCCATCACAACAACCATATCTGCAACTGCAACCATTTCCGCAGCCGCAACTATCATATTCGCAGCCACAACCATTTCGACCACAACAACCATATCCACAACCGCAACCACAGTAT	IJJGIE201A1PE4|MID-15;size=19;	36	0	0	0	0	0	0	0	0	0	0	0	0	0	0	0	0	0	0	0	0	0	0	0	0	2	0.05	4	0.05	1	0.02	1	0.02	4	0.08	0	0	0	0	0	0	0	0	0	0
ClusterIJJGIE202ICG4H|MID-40;size=35;	nd	VRVPVPQLQPQHPSQQQPQEQVPVVQQQQFLGQQQPFPPQQPYPQPQPQY	GTTAGAGTTCCAGTGCCACAATTGCAGCCACAACATCCATCTCAGCAACAGCCACAGGAGCAAGTTCCAGTGGTACAACAACAACAATTTCTAGGGCAGCAACAACCATTTCCACCACAACAACCATATCCACAACCGCAACCACAGTAT	IJJGIE202ICG4H|MID-40;size=35;	35	0	0	0	0	0	0	0	0	0	0	0	0	0	0	0	0	0	0	0	0	0	0	0	0	0	0	0	0	0	0	0	0	0	0	0	0	0	0	0	0	0	0	1	0.02
ClusterIJJGIE202I0YH7|MID-55;size=18;	nd	VRVPVPQLQPTKSISATATGASSSGTTTTISRAATTISTTTTISTAATISITTTISAAATISAAATTIFAATTISTTTTISTTATTV	GTTAGAGTTCCAGTGCCACAATTGCAGCCAACAAAATCCATCTCAGCAACAGCCACAGGAGCAAGTTCCAGTGGTACAACAACAACAATTTCTAGGGCAGCAACAACCATTTCCACCACAACAACCATATCCACAGCCGCAACCATTTCCATCACAACAACCATATCTGCAGCTGCAACCATTTCCGCAGCCGCAACTACCATATTCGCAGCCACAACCATTTCAACCACAACAACCATATCCACAACCGCAACCACAGTAT	IJJGIE202I0YH7|MID-55;size=18;	35	1	0.02	0	0	0	0	0	0	0	0	0	0	0	0	0	0	0	0	0	0	0	0	0	0	0	0	0	0	0	0	0	0	0	0	0	0	1	0.02	1	0.02	0	0	0	0
ClusterIJJGIE202FKGNJ|MID-10;size=35;	nd	VRVPVPQLQPQNPSQQQPQEQVPLVQQQQFLGQQQPFPPQLPYSQPQPFRPQQPYPQPQPQY	GTTAGAGTTCCAGTGCCACAATTGCAGCCACAAAATCCATCTCAGCAACAGCCACAAGAGCAAGTTCCATTGGTACAACAACAACAATTTCTAGGGCAGCAACAACCATTTCCACCACAACTACCATATTCGCAGCCACAACCATTTCGACCACAACAACCATATCCACAACCGCAACCACAGTAT	IJJGIE202FKGNJ|MID-10;size=35;	35	0	0	0	0	0	0	0	0	0	0	0	0	0	0	0	0	4	0.07	0	0	4	0.06	1	0.01	0	0	0	0	0	0	0	0	0	0	2	0.02	0	0	0	0	0	0	0	0
ClusterIJJGIE201CW0OW|MID-07;size=19;	nd	VRVPVPQLQPQNPSQQQPQEQVPLVQQQQFLGQQQPFPPQQPYPQPQPFPSQQPYLQLQPFPQPQLPYPQPQPFRPQQPYPQSQPQY	GTTAGAGTTCCAGTGCCACAATTGCAGCCACAAAATCCATCTCAGCAACAGCCACAAGAGCAAGTTCCATTGGTACAACAACAACAATTTCTAGGGCAGCAACAACCATTTCCACCACAACAACCATATCCACAGCCGCAACCATTTCCATCACAACAACCATATCTGCAGCTGCAACCATTTCCGCAGCCGCAACTACCATATCCGCAGCCGCAACCATTTCGACCACAACAACCATATCCACAATCGCAACCACAGTAT	IJJGIE201CW0OW|MID-07;size=19;	35	1	0.02	4	0.08	0	0	2	0.03	0	0	0	0	7	0.12	2	0.04	0	0	0	0	0	0	0	0	0	0	0	0	0	0	0	0	0	0	0	0	0	0	0	0	0	0	0	0
ClusterIJJGIE201CV617|MID-27;size=19;	nd	VRVPVPQLQPQNPSQQQPQSKFQWYNNNNF*GSNNHFHHNNHIHSRNHFHHNNHICSCNHFRSRNYHIRSHNHFTTTTISTTATTV	GTTAGAGTTCCAGTGCCACAATTGCAGCCACAAAATCCATCTCAGCAACAGCCACAGAGCAAGTTCCAGTGGTACAACAACAACAATTTCTAGGGCAGCAACAACCATTTCCACCACAACAACCATATCCACAGCCGCAACCATTTCCATCACAACAACCATATCTGCAGCTGCAACCATTTCCGCAGCCGCAACTACCATATTCGCAGCCACAACCATTTCACCACAACAACCATATCCACAACCGCAACCACAGTAT	IJJGIE201CV617|MID-27;size=19;	35	0	0	0	0	0	0	0	0	0	0	0	0	0	0	0	0	0	0	0	0	0	0	0	0	0	0	0	0	0	0	0	0	0	0	0	0	1	0.02	0	0	1	0.03	0	0
ClusterIJJGIE201CC620|MID-69;size=24;	nd	VRVPVPQLQPQNPSQQQPQEQVPLVQQQQFPGQQQPFPPQQPYPQPQPFPSQQPYLQLQPFPQPQLPYLQPQPFRPQQPYPQPQPQY	GTTAGAGTTCCAGTGCCACAATTGCAGCCACAAAATCCATCTCAGCAACAACCACAAGAGCAAGTTCCATTGGTACAACAACAACAATTTCCAGGGCAGCAACAACCATTTCCACCACAACAGCCATATCCGCAGCCGCAACCATTTCCATCACAACAACCATATCTGCAGCTGCAACCATTTCCGCAGCCGCAACTACCATATCTGCAGCCGCAACCATTTCGACCACAACAACCATATCCACAACCGCAACCACAGTAT	IJJGIE201CC620|MID-69;size=24;	35	0	0	0	0	0	0	0	0	0	0	0	0	0	0	0	0	0	0	0	0	0	0	0	0	0	0	0	0	0	0	0	0	0	0	0	0	0	0	0	0	0	0	0	0
ClusterIJJGIE201C1308|MID-60;size=19;	nd	VRVPVPQLQPQNPSQQQPQEQVPLVQQQQFPGQQQPFPPQQPYPQPQPFPSQQPYLQLQPFPQPQLPYPQPQLPYPQPQLPYPQPQPFRPQQPYPQSQPQY	GTTAGAGTTCCAGTGCCACAATTGCAGCCACAAAATCCATCTCAGCAACAACCACAAGAGCAAGTTCCATTGGTACAACAACAGCAATTTCCAGGGCAGCAACAACCATTTCCACCACAACAGCCATATCCGCAGCCGCAACCATTTCCATCACAACAACCATATCTGCAGCTGCAACCATTTCCGCAGCCGCAACTACCATATCCGCAGCCGCAACTACCATATCCGCAGCCGCAACTACCATATCCGCAGCCGCAACCATTTCGACCACAACAACCATATCCACAATCGCAACCACAGTAT	IJJGIE201C1308|MID-60;size=19;	35	1	0.02	1	0.02	0	0	0	0	6	0.06	2	0.03	0	0	2	0.04	0	0	0	0	0	0	0	0	0	0	0	0	0	0	0	0	0	0	0	0	0	0	0	0	0	0	0	0
ClusterIJJGIE201BXDMS|MID-56;size=35;	P2	VRVPVPQLQPQNPSQQQPQEQVPLVQQQQFLGQQQPFPPQQPYPQPQPFPSQQPYLQLQPFPQPQLSYSQPQPFRPQQPYPQPQPQY	GTTAGAGTTCCAGTGCCACAATTGCAGCCACAAAATCCATCTCAGCAACAGCCACAAGAGCAAGTTCCGTTGGTACAACAACAACAATTTCTAGGGCAGCAACAACCATTTCCACCACAACAACCATATCCACAGCCGCAACCATTTCCATCACAACAACCATATCTGCAACTGCAACCATTTCCGCAGCCGCAACTATCATATTCACAGCCACAACCATTTCGACCACAACAACCATATCCACAACCACAACCACAGTAT	IJJGIE201BXDMS|MID-56;size=35;	35	0	0	0	0	0	0	1	0.02	0	0	0	0	0	0	0	0	0	0	0	0	0	0	0	0	4	0.1	10	0.13	0	0	0	0	2	0.04	0	0	0	0	0	0	0	0	0	0
ClusterIJJGIE202IWF35|MID-10;size=34;	nd	VRVPVPQLQPQNPSQQQPQEQVPLVQQQQFPGQQQQFPPQQPYPQPQPFPSQQPYLQLQPFPQPQPFPPQLPYPQPQSFPPQQPYPQPQPQY	GTTAGAGTTCCAGTGCCACAATTGCAGCCACAAAATCCATCTCAGCAACAGCCACAAGAGCAAGTTCCATTGGTACAACAACAACAATTTCCAGGGCAGCAACAACAATTTCCACCACAACAGCCATATCCGCAGCCGCAACCATTTCCATCACAACAACCATATCTGCAACTGCAACCATTTCCGCAGCCGCAACCATTTCCGCCACAACTACCATATCCGCAGCCGCAATCATTTCCACCACAACAACCATATCCACAACCACAACCACAATAT	IJJGIE202IWF35|MID-10;size=34;	34	0	0	0	0	1	0.01	0	0	0	0	0	0	0	0	0	0	1	0.02	3	0.03	0	0	1	0.01	4	0.1	0	0	0	0	0	0	0	0	1	0.01	0	0	0	0	0	0	0	0
ClusterIJJGIE202INBHI|MID-37;size=34;	nd	VRVPVPQLQPQNPSQQQPQEQVPVVQQQQFLGQQQPFPPQQPYPQPQPFRPQQPYPQPQPQY	GTTAGAGTTCCAGTGCCACAATTGCAGCCACAAAATCCATCTCAGCAACAGCCACAGGAGCAAGTTCCAGTGGTACAACAACAACAATTTCTAGGGCAGCAACAACCATTTCCACCACAACAACCATATCCACAGCCACAACCATTTCGACCACAACAACCATATCCACAACCGCAACCACAGTAT	IJJGIE202INBHI|MID-37;size=34;	34	0	0	0	0	0	0	0	0	0	0	0	0	0	0	0	0	0	0	0	0	0	0	0	0	0	0	0	0	0	0	0	0	0	0	0	0	0	0	0	0	0	0	0	0
ClusterIJJGIE202H4E2X|MID-16;size=34;	P33	VRVPVPQLQPQNPSQQQPQEQVPLVQQQQFPGQQQQFPPQQPYPQPQPFPSQQPYLQLQPFPQPQPFPPQLPYPQPQSFPPQQPYPQQQPQY	GTTAGAGTTCCAGTGCCACAATTGCAGCCACAAAATCCATCTCAGCAACAGCCACAAGAGCAAGTTCCGTTGGTACAACAACAACAATTTCCAGGGCAGCAACAACAATTTCCACCACAACAGCCATATCCGCAGCCGCAACCATTTCCATCACAACAACCATATCTGCAACTGCAACCATTTCCGCAGCCGCAACCATTTCCGCCACAACTACCATATCCGCAGCCGCAATCATTTCCACCACAACAACCATATCCACAACAGCAACCACAGTAT	IJJGIE202H4E2X|MID-16;size=34;	34	0	0	0	0	0	0	0	0	0	0	0	0	0	0	0	0	0	0	0	0	0	0	0	0	1	0.02	4	0.05	2	0.05	2	0.05	2	0.04	0	0	0	0	0	0	0	0	0	0
ClusterIJJGIE202G4VTA|MID-46;size=12;	nd	VRVPVPQLQPQNPSQQQPQSKFHWYNNNNF*GSNNHFHHNNHIHSRNHFHHNNHICNCNHFRSRNYHIRSHNHFDHNNHIHNRNHS	GTTAGAGTTCCAGTGCCACAATTGCAGCCACAAAATCCATCTCAGCAACAGCCACAGAGCAAGTTCCATTGGTACAACAACAACAATTTCTAGGGCAGCAACAACCATTTCCACCACAACAACCATATCCACAGCCGCAACCATTTCCATCACAACAACCATATCTGCAACTGCAACCATTTCCGCAGCCGCAACTACCATATTCGCAGCCACAACCATTTCGACCACAACAACCATATCCACAACCGCAACCACAGTAT	IJJGIE202G4VTA|MID-46;size=12;	34	0	0	0	0	0	0	0	0	0	0	0	0	0	0	0	0	0	0	12	0.11	0	0	1	0.01	0	0	0	0	0	0	0	0	0	0	0	0	2	0.03	1	0.02	0	0	0	0
ClusterIJJGIE202G196P|MID-02;size=25;	nd	VRVPVPQLQPQNPSQQQPQEQVPLMQQQQQFPGQQEQFPPQQPYPHQQPFPSQQPYLQLQPFPQPQLPYSQPQPFRPQQPYPQPQPQY	GTTAGAGTTCCAGTGCCACAATTGCAGCCGCAAAATCCATCTCAACAACAACCACAAGAGCAAGTTCCATTGATGCAACAACAACAACAATTTCCAGGGCAGCAAGAACAATTTCCACCACAACAGCCATATCCGCATCAGCAACCATTTCCATCACAACAACCATATCTGCAGCTGCAACCATTTCCGCAGCCGCAACTACCATATTCGCAGCCACAACCATTTCGACCACAACAACCATATCCACAACCGCAACCACAGTAT	IJJGIE202G196P|MID-02;size=25;	34	0	0	1	0.02	2	0.03	1	0.02	0	0	1	0.01	2	0.03	6	0.11	0	0	0	0	0	0	0	0	0	0	0	0	0	0	0	0	0	0	0	0	0	0	0	0	0	0	0	0
ClusterIJJGIE201BO7P3|MID-37;size=34;	nd	VRVPVPQLQPQNPSQQQPQEQVPVVQQQQFLGQQQPFSTTTTISTAATISITTTISAAATISAAATTIFAATTISTTTTISTTATTV	GTTAGAGTTCCAGTGCCACAATTGCAGCCACAAAATCCATCTCAGCAACAGCCACAGGAGCAAGTTCCAGTGGTACAACAACAACAATTTCTAGGGCAGCAACAACCATTTTCCACCACAACAACCATATCCACAGCCGCAACCATTTCCATCACAACAACCATATCTGCAGCTGCAACCATTTCCGCAGCCGCAACTACCATATTCGCAGCCACAACCATTTCAACCACAACAACCATATCCACAACCGCAACCACAGTAT	IJJGIE201BO7P3|MID-37;size=34;	34	0	0	0	0	0	0	0	0	0	0	0	0	0	0	1	0.02	0	0	0	0	0	0	0	0	0	0	0	0	0	0	0	0	0	0	0	0	0	0	0	0	0	0	3	0.06
ClusterIJJGIE201BDC5W|MID-58;size=24;	P1	VRVPVPQLQPQNPSQQQPQEQVPLVQQQQFLGQQQPFPPQQPYPQPQPFPSQQPYLQLQPFPQPQLPYSQPQPFRPQQPYPQPQPQY	GTTAGAGTTCCAGTGCCACAATTGCAGCCACAAAATCCATCTCAGCAACAACCACAAGAGCAAGTTCCATTGGTACAACAACAACAATTTCTAGGGCAGCAACAACCATTTCCACCACAACAACCATATCCACAGCCGCAACCATTTCCATCACAACAACCATATCTGCAACTGCAACCATTTCCGCAGCCGCAACTACCATATTCACAGCCACAACCATTTCGACCACAACAACCATATCCACAACCGCAACCACAGTAT	IJJGIE201BDC5W|MID-58;size=24;	34	0	0	0	0	0	0	1	0.02	0	0	1	0.01	0	0	0	0	0	0	0	0	0	0	0	0	2	0.05	0	0	0	0	0	0	0	0	0	0	0	0	0	0	0	0	0	0
ClusterIJJGIE202IZ3VV|MID-16;size=17;	nd	VRVPVPQLQPQNPSQQQPQEQVPLVQQQQFLGQQQPFPPQQPYPQPQPFPSQQPYLQLQPFPQPQPFPPQLPYPQPPPFSPQQPYPQPQPQY	GTTAGAGTTCCAGTGCCACAATTGCAGCCACAAAATCCATCTCAGCAACAGCCACAAGAGCAAGTTCCATTGGTACAACAACAACAATTTCTAGGGCAGCAACAACCATTTCCACCACAACAACCATATCCACAGCCGCAACCATTTCCATCACAACAACCATATCTGCAATTGCAACCATTTCCACAACCGCAACCATTTCCGCCACAACTACCATATCCGCAGCCACCACCATTTTCACCACAACAACCATATCCACAACCGCAACCACAGTAT	IJJGIE202IZ3VV|MID-16;size=17;	33	0	0	0	0	0	0	0	0	0	0	0	0	0	0	0	0	0	0	0	0	0	0	0	0	5	0.12	8	0.1	5	0.12	0	0	3	0.06	0	0	0	0	0	0	0	0	0	0
ClusterIJJGIE202IVVID|MID-25;size=33;	nd	VRVPVPQLQPQNPSQQQPQEQVPVVQQQQFLGQQQPFPPQQPFQPQQPYPQPQPQY	GTTAGAGTTCCAGTGCCACAATTGCAGCCACAAAATCCATCTCAGCAACAGCCACAGGAGCAAGTTCCAGTGGTACAACAACAACAATTTCTAGGGCAGCAACAACCATTTCCACCACAACAACCATTTCAACCACAACAACCATATCCACAACCGCAACCACAGTAT	IJJGIE202IVVID|MID-25;size=33;	33	2	0.05	0	0	0	0	0	0	0	0	0	0	2	0.03	2	0.04	0	0	0	0	0	0	0	0	0	0	0	0	0	0	0	0	0	0	0	0	2	0.03	0	0	0	0	1	0.02
ClusterIJJGIE202I4P2N|MID-25;size=17;	nd	VRVPVPQLQPQNPSQQQPQEQVPLVQQQQFLGQQQPFPSQQPYLQLQPFPQPQLPYSQPQPFQPQQPYPQPQPQY	GTTAGAGTTCCAGTGCCACAATTGCAGCCACAAAATCCATCTCAGCAACAGCCACAAGAGCAAGTTCCATTGGTACAACAACAACAATTTCTAGGGCAGCAACAACCATTTCCATCACAACAACCATATCTGCAGCTGCAACCATTTCCGCAGCCGCAACTACCATATTCGCAGCCACAACCATTTCAACCACAACAACCATATCCACAACCGCAACCACAGTAT	IJJGIE202I4P2N|MID-25;size=17;	33	0	0	0	0	0	0	0	0	0	0	0	0	0	0	0	0	0	0	0	0	0	0	0	0	0	0	0	0	0	0	0	0	0	0	0	0	0	0	1	0.02	1	0.03	0	0
ClusterIJJGIE202H6Y6Q|MID-18;size=33;	nd	VRVPVPQLQPQNPSQQQPQEQVPLVQQQQFLGQQQQQFPGQQQPFRPQQPYPQPQPQY	GTTAGAGTTCCAGTGCCACAATTGCAGCCACAAAATCCATCTCAGCAACAACCACAAGAGCAAGTTCCATTGGTGCAACAACAACAATTTCTAGGGCAGCAACAACAACAATTTCCAGGGCAACAACAACCATTTCGACCACAACAACCATATCCACAACCGCAACCACAGTAT	IJJGIE202H6Y6Q|MID-18;size=33;	33	0	0	1	0.02	0	0	3	0.05	0	0	1	0.01	0	0	2	0.04	2	0.03	0	0	2	0.03	2	0.03	0	0	0	0	2	0.05	5	0.12	0	0	2	0.02	0	0	0	0	0	0	0	0
ClusterIJJGIE202H6WJ7|MID-06;size=33;	nd	VRVPVPQLQPQNPSQQQPQEQVPLVQQQQFPGQQQPFPPQQPYPQSQPQY	GTTAGAGTTCCAGTGCCACAATTGCAGCCACAAAATCCATCTCAGCAACAACCACAAGAGCAAGTTCCATTGGTACAACAACAACAATTTCCAGGGCAGCAACAACCATTTCCACCACAACAGCCATATCCACAATCGCAACCACAGTAT	IJJGIE202H6WJ7|MID-06;size=33;	33	4	0.09	8	0.16	0	0	0	0	0	0	7	0.1	0	0	1	0.02	0	0	0	0	0	0	0	0	0	0	0	0	0	0	0	0	0	0	0	0	0	0	0	0	0	0	0	0
ClusterIJJGIE202G01FM|MID-55;size=26;	nd	VRVPVPQLQLQNPSQQQPQEQVPLVQEQQFPGQQQPFPPQQPYPQPQPFLPQLPYPQPQPFPPQQSYPQPQPQY	GTTAGAGTTCCAGTGCCACAATTGCAGCTACAAAATCCATCTCAGCAACAGCCACAAGAGCAAGTTCCATTGGTACAAGAACAACAATTTCCAGGGCAGCAACAACCATTTCCACCACAACAGCCATATCCGCAGCCGCAACCATTTCTGCCACAACTACCATATCCGCAGCCGCAACCATTTCCACCACAACAATCATATCCACAACCACAACCACAATAT	IJJGIE202G01FM|MID-55;size=26;	33	0	0	2	0.04	2	0.03	0	0	1	0.01	3	0.04	2	0.03	0	0	0	0	0	0	0	0	0	0	0	0	0	0	0	0	0	0	0	0	0	0	0	0	0	0	0	0	0	0
ClusterIJJGIE202F1CC4|MID-26;size=11;	nd	VRVPVPQLQPQNPSQQQPQEQVPVVQQQQFLGQQQPFPPQQPYPQPQPFPSQQPYLQLQPFPQPQLPYSQPQPFPPQQPYPQPQPQY	GTTAGAGTTCCAGTGCCACAATTGCAGCCACAAAATCCATCTCAGCAACAGCCACAGGAGCAAGTTCCAGTGGTACAACAACAACAATTTCTAGGGCAGCAACAACCATTTCCACCACAACAACCATATCCACAGCCGCAACCATTTCCATCACAACAACCATATCTGCAGCTGCAACCATTTCCGCAGCCGCAACTACCATATTCGCAGCCACAACCATTTCCACCACAACAACCATATCCACAACCGCAACCACAGTAT	IJJGIE202F1CC4|MID-26;size=11;	33	0	0	1	0.02	0	0	0	0	0	0	0	0	0	0	0	0	0	0	0	0	0	0	0	0	0	0	0	0	0	0	0	0	0	0	0	0	0	0	0	0	0	0	1	0.02
ClusterIJJGIE201DUX0E|MID-13;size=33;	nd	VRVPVPQLQPQNPSQQQPQEQVPLVQQQQFLGQQQPFPPQQPYPQPQPQY	GTTAGAGTTCCAGTGCCACAATTGCAGCCACAAAATCCATCTCAGCAACAACCACAAGAGCAAGTTCCATTGGTGCAACAACAACAATTTCTAGGGCAGCAACAACCATTTCCACCACAACAACCATATCCACAACCGCAACCACAGTAT	IJJGIE201DUX0E|MID-13;size=33;	33	0	0	0	0	0	0	1	0.02	0	0	1	0.01	1	0.02	0	0	0	0	2	0.02	13	0.18	1	0.01	1	0.02	0	0	0	0	0	0	0	0	2	0.02	0	0	0	0	0	0	0	0
ClusterIJJGIE201DIZJH|MID-20;size=28;	P8	VRVPVQQLQPQNPSQQQPQEQVPLVQQQQFLGQQQPFPPQQPYPQPQPFPSQQPYLQLQPFPQPQLPYSQPQPFRPQQPYPQPQPQY	GTTAGAGTTCCAGTGCAACAATTGCAGCCACAAAATCCATCTCAGCAACAGCCACAAGAGCAAGTTCCATTGGTACAACAACAACAATTTCTAGGGCAGCAACAACCATTTCCACCACAACAACCATATCCACAGCCGCAACCATTTCCATCACAACAACCATATCTGCAGCTGCAACCATTTCCGCAGCCGCAACTACCATATTCACAGCCACAACCATTTCGACCACAACAACCATATCCACAACCACAACCACAGTAT	IJJGIE201DIZJH|MID-20;size=28;	33	0	0	0	0	0	0	0	0	0	0	0	0	0	0	0	0	5	0.08	5	0.05	2	0.03	15	0.21	0	0	0	0	0	0	0	0	0	0	6	0.07	0	0	0	0	0	0	0	0
ClusterIJJGIE201BT7V8|MID-11;size=24;	P35	VRVPVPQLQPQNPSQQQPQEQVPLVQQQQFLGQQQPFPPQQPYPQPQPFPSQLPYLQLQPFPQPQLPYSQPQPFRPQQPYPQPQPQY	GTTAGAGTTCCAGTGCCACAATTGCAGCCACAAAATCCATCTCAGCAACAGCCACAAGAGCAAGTTCCATTGGTACAACAACAACAATTTCTAGGGCAGCAACAACCATTTCCACCACAACAACCATATCCACAGCCGCAACCATTTCCATCACAACTACCATATCTGCAGCTGCAACCATTTCCGCAGCCGCAACTACCATATTCGCAGCCACAACCATTTCGACCACAACAACCATATCCACAACCGCAACCACAGTAT	IJJGIE201BT7V8|MID-11;size=24;	33	0	0	0	0	0	0	0	0	0	0	0	0	0	0	0	0	2	0.03	8	0.07	1	0.01	0	0	3	0.07	0	0	1	0.02	0	0	0	0	5	0.06	0	0	0	0	0	0	0	0
ClusterIJJGIE201AM5VV|MID-02;size=33;	nd	VRVPVPQLQPQNPSQQQPQEQVPLVQQQQFPGQQQPFPPQQPYPQPQPFPSQQPYLQLQPFPQPQLPYSQPQPFRPQQPYPQPQPQY	GTTAGAGTTCCAGTGCCACAATTGCAGCCACAAAATCCATCTCAGCAACAACCACAAGAGCAAGTTCCATTGGTACAACAACAACAATTTCCAGGGCAGCAACAACCATTTCCACCACAACAACCATATCCACAGCCGCAACCATTTCCATCACAACAACCATATCTGCAACTACAACCATTTCCGCAGCCGCAACTACCATATTCGCAGCCACAACCATTTCGACCACAACAACCATATCCACAACCGCAACCACAGTAT	IJJGIE201AM5VV|MID-02;size=33;	33	0	0	3	0.06	0	0	0	0	1	0.01	0	0	5	0.09	5	0.1	0	0	0	0	0	0	0	0	0	0	0	0	0	0	0	0	0	0	0	0	0	0	0	0	0	0	0	0
ClusterIJJGIE202IZZQK|MID-10;size=31;	nd	VRVPVPQLQPQNSSQQQPQEQVPLVQQQQFLGQQQQHFPGQQQPFPPQQPYPQPQPFLPQLPYPQPQPFPPQQSYPQPQPQY	GTTAGAGTTCCAGTGCCACAATTGCAGCCACAAAATTCATCTCAGCAACAACCACAAGAGCAAGTTCCATTGGTGCAACAACAACAATTTCTAGGGCAGCAACAACAACATTTTCCAGGGCAACAACAACCATTTCCACCACAACAGCCATATCCGCAGCCGCAACCATTTCTGCCACAACTACCATATCCGCAGCCGCAACCATTTCCACCACAACAATCATATCCACAACCACAACCACAATAT	IJJGIE202IZZQK|MID-10;size=31;	32	0	0	0	0	0	0	0	0	0	0	0	0	0	0	0	0	32	0.53	0	0	0	0	0	0	0	0	0	0	0	0	0	0	0	0	0	0	0	0	0	0	0	0	0	0
ClusterIJJGIE202I0UNZ|MID-58;size=15;	nd	VRVPVPQLQPQNPSQQQPQEQVPLVQQQQFLGQQQQQFPGQQQPFPPQQPYPQPQPFPSQQPYLQLQPFPQPQLSYSQPQPFRPQQPYPQPQPQY	GTTAGAGTTCCAGTGCCACAATTGCAGCCACAAAATCCATCTCAGCAACAACCACAAGAGCAAGTTCCATTGGTGCAACAACAACAATTTCTAGGGCAGCAACAACAACAATTTCCAGGGCAACAACAACCATTTCCACCACAACAGCCATATCCACAGCCGCAACCATTTCCATCACAACAACCATATCTGCAACTGCAACCATTTCCGCAGCCGCAACTATCATATTCGCAGCCACAACCATTTCGACCACAACAACCATATCCACAACCGCAACCACAGTAT	IJJGIE202I0UNZ|MID-58;size=15;	32	0	0	0	0	4	0.06	2	0.03	0	0	0	0	0	0	0	0	0	0	0	0	0	0	0	0	3	0.07	0	0	1	0.02	0	0	1	0.02	0	0	0	0	0	0	0	0	0	0
ClusterIJJGIE202HJP4X|MID-44;size=32;	nd	VRVPVPQLQPQNPSQQQPQEQVPLVQQQQFLGQQQPFPPQQPYPQLQPFPSQQPYLQLQPFPQPQLPYSQPQPFQPQQPYPQPQPQY	GTTAGAGTTCCAGTGCCACAATTGCAGCCACAAAATCCATCTCAGCAACAGCCACAAGAGCAAGTTCCATTGGTACAACAACAACAATTTCTAGGGCAGCAACAACCATTTCCACCACAACAACCATATCCACAGCTGCAACCATTTCCATCACAACAACCATATCTGCAACTGCAACCATTTCCGCAGCCGCAACTACCATATTCGCAGCCACAACCATTTCAACCACAACAACCATATCCACAACCGCAACCACAGTAT	IJJGIE202HJP4X|MID-44;size=32;	32	0	0	0	0	0	0	0	0	0	0	0	0	0	0	0	0	0	0	0	0	0	0	0	0	0	0	0	0	0	0	0	0	0	0	0	0	3	0.05	1	0.02	0	0	1	0.02
ClusterIJJGIE202GSVZF|MID-36;size=32;	nd	VRVPVPQLQPQNPSQQQPQEQVPLVQQQQFLGQQQPFPPQQPYSQPQPFRPQQPYPQPQPQY	GTTAGAGTTCCAGTGCCACAATTGCAGCCACAAAATCCATCTCAGCAACAGCCACAAGAGCAAGTTCCATTGGTACAACAACAACAATTTCTAGGGCAGCAACAACCATTTCCACCACAACAACCATATTCGCAGCCACAACCATTTCGACCACAACAACCATATCCACAACCGCAACCACAGTAT	IJJGIE202GSVZF|MID-36;size=32;	32	1	0.02	0	0	0	0	0	0	0	0	0	0	0	0	0	0	1	0.02	0	0	1	0.01	0	0	0	0	0	0	0	0	0	0	0	0	1	0.01	0	0	0	0	0	0	0	0
ClusterIJJGIE201ENZHH|MID-69;size=14;	nd	VRVPVPQLQPQNPSQQQPQEQVPLVQQQQFPGQQQPFPPQQPYPQPQPFPSQQPYPQPQPFPSQLPYPQPQPFPPQQPYPQPQPQY	GTTAGAGTTCCAGTGCCACAATTGCAGCCGCAAAATCCATCTCAGCAACAACCACAAGAGCAAGTTCCATTGGTGCAACAACAACAATTTCCAGGGCAGCAACAACCATTTCCACCACAACAGCCATATCCGCAGCCGCAACCATTTCCATCACAACAACCATATCCGCAGCCGCAACCATTTCCGTCACAACTACCATATCCGCAGCCGCAACCATTTCCACCACAACAACCCTATCCACAACCGCAACCACAGTAT	IJJGIE201ENZHH|MID-69;size=14;	32	0	0	0	0	0	0	0	0	0	0	0	0	0	0	0	0	0	0	0	0	0	0	0	0	0	0	0	0	0	0	0	0	0	0	0	0	0	0	0	0	0	0	0	0
ClusterIJJGIE201EGED1|MID-48;size=32;	nd	VRVPVPQLQPQNPSQQQPQEQVPVVQQQQFLGQQQPFPPQQPYSQPQPFQPQQPYPQPQPQY	GTTAGAGTTCCAGTGCCACAATTGCAGCCACAAAATCCATCTCAGCAACAGCCACAGGAGCAAGTTCCAGTGGTACAACAACAACAATTTCTAGGGCAGCAACAACCATTTCCACCACAACAACCATATTCGCAGCCACAACCATTTCAACCACAACAACCATATCCACAACCGCAACCACAGTAT	IJJGIE201EGED1|MID-48;size=32;	32	1	0.02	0	0	0	0	0	0	0	0	0	0	0	0	2	0.04	0	0	0	0	0	0	0	0	0	0	0	0	0	0	0	0	0	0	0	0	3	0.05	1	0.02	0	0	0	0
ClusterIJJGIE201ECQY6|MID-53;size=32;	nd	VRVPVPQLQPQNPSQQQPQEQVPLVQQQQFLGQQQQQFPGQQQQFPPQQPYPQPQPFPSQQPYLQLQPFPQPQPFPPQLPYPQPQSFPPQQPYPQQQPQY	GTTAGAGTTCCAGTGCCACAATTGCAGCCACAAAATCCATCTCAGCAACAACCACAAGAGCAAGTTCCATTGGTGCAACAACAACAATTTCTAGGGCAGCAACAACAACAATTTCCAGGGCAGCAACAACAATTTCCACCACAACAGCCATATCCGCAGCCGCAACCATTTCCATCACAACAACCATATCTGCAACTGCAACCATTTCCGCAGCCGCAACCATTTCCGCCACAACTACCATATCCGCAGCCGCAATCATTTCCACCACAACAACCATATCCACAACAGCAACCACAGTAT	IJJGIE201ECQY6|MID-53;size=32;	32	0	0	0	0	0	0	0	0	0	0	0	0	0	0	0	0	0	0	0	0	4	0.06	0	0	0	0	1	0.01	0	0	5	0.12	0	0	0	0	0	0	0	0	0	0	0	0
ClusterIJJGIE201D5H3T|MID-10;size=22;	nd	VRVPVPQLQPQNPSQQQPQEQVSIGTTTTISRAATTISTTTTISTAATISITTTISATATISAAATTIFAATTISTTTTISTTATTV	GTTAGAGTTCCAGTGCCACAATTGCAGCCACAAAATCCATCTCAGCAACAGCCACAAGAGCAAGTTTCCATTGGTACAACAACAACAATTTCTAGGGCAGCAACAACCATTTCCACCACAACAACCATATCCACAGCCGCAACCATTTCCATCACAACAACCATATCTGCAACTGCAACCATTTCCGCAGCCGCAACTACCATATTCGCAGCCACAACCATTTCGACCACAACAACCATATCCACAACCGCAACCACAGTAT	IJJGIE201D5H3T|MID-10;size=22;	32	0	0	0	0	0	0	0	0	0	0	0	0	0	0	0	0	1	0.02	11	0.1	1	0.01	8	0.11	0	0	0	0	0	0	0	0	0	0	4	0.05	0	0	0	0	0	0	0	0
ClusterIJJGIE201BNX4Q|MID-03;size=32;	nd	VRFPVPQLQPQNPSQQQPQEQVPLVQQQQFLGQQQPFRPQQPYPQPQPQY	GTTAGATTTCCAGTGCCACAATTGCAGCCACAAAATCCATCTCAGCAACAGCCACAAGAGCAAGTTCCATTGGTACAACAACAACAATTTCTAGGGCAGCAACAACCATTTCGACCACAACAACCATATCCACAACCGCAACCACAGTAT	IJJGIE201BNX4Q|MID-03;size=32;	32	0	0	0	0	8	0.11	5	0.09	0	0	5	0.07	0	0	0	0	0	0	0	0	0	0	0	0	0	0	0	0	1	0.02	0	0	0	0	0	0	0	0	0	0	0	0	0	0
ClusterIJJGIE201AN52M|MID-13;size=23;	nd	VRVPVPQLQPQNPYQQQPQEHVPLVQQQQFLGQQQPFPPQQPYPQPQPFPSQQPYLQLQPFPQPQLPYSQPQPFRPQQPYPQPQPQY	GTTAGAGTTCCAGTGCCACAATTGCAGCCACAAAATCCATATCAGCAACAGCCACAAGAGCATGTTCCATTGGTACAACAACAACAATTTCTAGGGCAGCAACAACCATTTCCACCACAACAACCATATCCACAGCCGCAACCATTTCCATCACAACAACCATATCTGCAGCTGCAACCATTTCCGCAGCCGCAACTACCATATTCACAGCCACAACCATTTCGACCACAACAACCATATCCACAACCACAACCACAGTAT	IJJGIE201AN52M|MID-13;size=23;	32	0	0	0	0	0	0	0	0	0	0	0	0	0	0	0	0	0	0	12	0.11	4	0.06	12	0.16	0	0	0	0	0	0	0	0	0	0	4	0.05	0	0	0	0	0	0	0	0
ClusterIJJGIE201A4LCQ|MID-01;size=25;	nd	VRVPVPQLQPQNPSQQQPQEQVPVVQQQQFLGQQQPFPPQQPYPQPQPFPSQQPYLQLQPFPQPQLPYPQPQPFRPQQPYPQPQPQY	GTTAGAGTTCCAGTGCCACAATTGCAGCCACAAAATCCATCTCAGCAACAGCCACAGGAGCAAGTTCCAGTGGTACAACAACAACAATTTCTAGGGCAGCAACAACCATTTCCACCACAACAACCATATCCACAGCCGCAACCATTTCCATCACAACAACCATATCTGCAGCTGCAACCATTTCCACAGCCGCAACTACCATATCCGCAGCCGCAACCATTTCGACCACAACAACCATATCCACAGCCGCAACCACAGTAT	IJJGIE201A4LCQ|MID-01;size=25;	32	9	0.2	0	0	0	0	0	0	0	0	0	0	8	0.14	13	0.25	0	0	0	0	0	0	0	0	0	0	0	0	0	0	0	0	0	0	0	0	0	0	0	0	0	0	0	0
ClusterIJJGIE202J3F77|MID-50;size=21;	nd	VRFPVPQLQPQNPSQQQPQEQVPLVQQQQFLGQQQPFPPQQPYPQPQPFPSQQPYLQLQPFPQPQLPYSQPQPFRPQQPYPQPQPRY	GTTAGATTTCCAGTGCCACAATTGCAGCCACAAAATCCTTCTCAGCAACAGCCACAAGAGCAAGTTCCATTGGTACAACAACAACAATTTCTAGGGCAGCAACAACCATTTCCACCACAACAACCATATCCACAGCCGCAACCATTTCCATCACAACAACCATATCTGCAACTGCAACCATTTCCGCAGCCGCAACTACCATATTCGCAACCACAACCATTTCGACCACAACAACCATATCCACAACCGCAACCACGGTAT	IJJGIE202J3F77|MID-50;size=21;	31	0	0	0	0	0	0	0	0	0	0	0	0	0	0	0	0	0	0	0	0	0	0	0	0	3	0.07	6	0.08	0	0	0	0	5	0.1	0	0	0	0	0	0	0	0	0	0
ClusterIJJGIE202IXZ8D|MID-75;size=13;	nd	VRVPVPQLQPQNPSQQQPQEQVPLVQQQQFPGQQQPFPPQLPYPQLQPFPSQQPYLQLQPFPQPQLPYSQPQPFRPQQPYPQPQPQY	GTTAGAGTTCCAGTGCCACAATTGCAGCCACAAAATCCATCTCAGCAACAACCACAAGAGCAAGTTCCATTGGTACAACAACAACAATTTCCAGGGCAGCAACAACCATTTCCACCACAACTACCATATCCACAGCTGCAACCATTTCCATCACAACAACCATATCTGCAGCTGCAACCATTTCCGCAGCCGCAACTACCATATTCACAGCCACAACCATTTCGACCACAACAACCATATCCACAACCGCAACCACAATAT	IJJGIE202IXZ8D|MID-75;size=13;	31	0	0	0	0	0	0	0	0	0	0	0	0	0	0	0	0	0	0	0	0	0	0	0	0	0	0	0	0	0	0	0	0	0	0	0	0	0	0	0	0	0	0	0	0
ClusterIJJGIE202GZUZK|MID-70;size=16;	nd	VRVPVPQLQPQKSISATTTRASSIGTTTAISRAATTISTTTAISAAATISITTTISAAATISAAATTISAAATISTTTTISTTATTV	GTTAGAGTTCCAGTGCCACAATTGCAGCCACAAAAATCCATCTCAGCAACAACCACAAGAGCAAGTTCCATTGGTACAACAACAGCAATTTCCAGGGCAGCAACAACCATTTCCACCACAACAGCCATATCCGCAGCCGCAACCATTTCCATCACAACAACCATATCTGCAGCTGCAACCATTTCCGCAGCCGCAACTACCATATCCGCAGCCGCAACCATTTCGACCACAACAACCATATCCACAACCGCAACCACAGTAT	IJJGIE202GZUZK|MID-70;size=16;	31	0	0	0	0	0	0	0	0	0	0	0	0	0	0	0	0	0	0	0	0	0	0	0	0	0	0	0	0	0	0	0	0	0	0	0	0	0	0	0	0	0	0	0	0
ClusterIJJGIE202GXLUG|MID-03;size=20;	nd	VRVPVPQLQPQNPSQQQPQEQVPLVQQQQFLGQQQPFPPQQPYPQPQPFPSQQPYLQLQPFPQPQPFPPQQSYPQPQPQY	GTTAGAGTTCCAGTGCCACAATTGCAGCCACAAAATCCATCTCAGCAACAGCCACAAGAGCAAGTTCCGTTGGTACAACAACAACAATTTCTAGGGCAGCAACAACCATTTCCACCACAACAACCATATCCACAGCCGCAACCATTTCCATCACAACAACCATATCTGCAACTGCAACCATTTCCGCAGCCGCAACCATTTCCACCACAACAATCATATCCACAACCACAACCACAATAT	IJJGIE202GXLUG|MID-03;size=20;	31	0	0	0	0	4	0.06	0	0	0	0	0	0	0	0	0	0	0	0	5	0.05	1	0.01	0	0	0	0	0	0	0	0	9	0.21	1	0.02	1	0.01	0	0	0	0	0	0	0	0
ClusterIJJGIE201EWHOO|MID-01;size=20;	nd	VRVPVPQLQPQNPSQQQPQEQVSLVQQQQFPGQQQPFPPQQPYPQPQPFPSQQPYLQLQPFPQPQLPYSQPQPFRPQQPYPQPQPQY	GTTAGAGTTCCAGTGCCACAATTGCAGCCACAAAATCCATCTCAGCAACAACCACAAGAGCAAGTTTCATTGGTACAACAACAACAATTTCCAGGGCAGCAACAACCATTTCCACCACAACAACCATATCCACAGCCGCAACCATTTCCATCACAACAACCATATCTGCAGCTGCAACCATTTCCGCAGCCGCAACTACCATATTCGCAGCCACAACCATTTCGACCACAACAACCATATCCACAACCGCAACCACAGTAT	IJJGIE201EWHOO|MID-01;size=20;	31	9	0.2	0	0	0	0	0	0	1	0.01	0	0	7	0.12	14	0.27	0	0	0	0	0	0	0	0	0	0	0	0	0	0	0	0	0	0	0	0	0	0	0	0	0	0	0	0
ClusterIJJGIE201DB8GX|MID-56;size=31;	nd	VRVPVPQLQPQNPSQQHPQEQVPLVQQQQFLGQQQSFPPQQPYPQPQPQY	GTTAGAGTTCCAGTGCCACAATTGCAGCCACAAAATCCATCTCAGCAACACCCACAAGAGCAAGTTCCGTTGGTACAACAACAACAATTTCTAGGGCAGCAACAATCATTTCCACCACAACAACCATATCCACAACCGCAACCACAATAT	IJJGIE201DB8GX|MID-56;size=31;	31	0	0	0	0	3	0.04	1	0.02	0	0	6	0.08	0	0	0	0	0	0	0	0	0	0	0	0	0	0	0	0	0	0	0	0	0	0	0	0	0	0	0	0	0	0	0	0
ClusterIJJGIE201BZK6O|MID-11;size=9;	nd	VRVPVPQLQPQNPSQQQPQEQVPLVQQQQFLGQQQPFPPQQPYPQPQPFPSQQPYLQLQPFPQPQLPYSQPQPFPPQQSYPQPQPQY	GTTAGAGTTCCAGTGCCACAATTGCAGCCACAAAATCCATCTCAGCAACAGCCACAAGAGCAAGTTCCATTGGTACAACAACAACAATTTCTAGGGCAGCAACAACCATTTCCACCACAACAACCATATCCACAGCCGCAACCATTTCCATCACAACAACCATATCTGCAACTGCAACCATTTCCGCAGCCGCAACTACCATATTCGCAGCCGCAACCATTTCCACCACAACAATCATATCCACAACCACAACCACAATAT	IJJGIE201BZK6O|MID-11;size=9;	31	0	0	0	0	0	0	0	0	0	0	0	0	0	0	0	0	1	0.02	14	0.13	3	0.04	5	0.07	0	0	2	0.03	0	0	0	0	0	0	0	0	0	0	0	0	0	0	0	0
ClusterIJJGIE201BKPTB|MID-50;size=4;	nd	VRVPVPQLQPQNPSQQQPQEQVPLVQQQQFLGQQQQQFPGQQQPFPPQQPYPQPQPFLPQLPYPQPQPFPPQQSYPQPQPQYPQLPYSQPQPFRPQQPYPQPQPQY	GTTAGAGTTCCAGTGCCACAATTGCAGCCACAAAATCCATCTCAGCAACAACCACAAGAGCAAGTTCCATTGGTGCAACAACAACAATTTCTAGGGCAGCAACAACAACAATTTCCAGGGCAACAACAACCATTTCCACCACAACAGCCATATCCGCAGCCGCAACCATTTCTGCCACAACTACCATATCCGCAGCCGCAACCATTTCCACCACAACAATCATATCCACAACCACAACCACAATATCCGCAACTACCATATTCGCAGCCACAACCATTTCGACCACAACAACCATATCCACAACCGCAACCACAGTAT	IJJGIE201BKPTB|MID-50;size=4;	31	0	0	1	0.02	4	0.06	0	0	2	0.02	0	0	1	0.02	0	0	2	0.03	0	0	4	0.06	0	0	0	0	0	0	0	0	0	0	0	0	1	0.01	0	0	0	0	0	0	0	0
ClusterIJJGIE202JYATD|MID-01;size=15;	nd	VRVPVPQLQPQNPSLQQPQEQVPLVQQQQFPGQQQTFPPQQPYPQPQPFPSQQPYLQLQPFPQPQLPYSQPQPFRPQQPYPQPQPQY	GTTAGAGTTCCAGTGCCACAATTGCAGCCGCAAAATCCATCTCTGCAGCAACCACAAGAGCAAGTTCCATTGGTGCAACAACAACAATTTCCAGGGCAGCAACAAACATTTCCACCACAACAGCCATATCCGCAGCCGCAACCATTTCCATCACAACAACCATATCTGCAGCTGCAACCATTTCCGCAGCCGCAACTACCATATTCGCAGCCACAACCATTTCGACCACAACAACCATATCCACAACCGCAACCACAGTAT	IJJGIE202JYATD|MID-01;size=15;	30	5	0.11	0	0	0	0	0	0	0	0	0	0	0	0	0	0	0	0	0	0	0	0	0	0	0	0	0	0	0	0	0	0	0	0	0	0	1	0.02	0	0	2	0.06	1	0.02
ClusterIJJGIE202JKT6V|MID-60;size=20;	nd	VRVPVPQLQPQNPSQQQPQEQVPLVQQQQFLGQQQLQYPGQQQPFPPQQPYPQPQPFPSQQPLPQPQPFLPQLPYPQPQPFPPQQPYPQPQPQY	GTTAGAGTTCCAGTGCCACAATTGCAGCCACAAAATCCATCTCAGCAACAACCACAAGAGCAAGTTCCATTGGTGCAACAACAACAATTTCTAGGGCAGCAACAACTACAATATCCAGGGCAACAACAACCATTTCCACCACAACAGCCATATCCGCAGCCGCAACCATTTCCATCACAACAACCATTGCCGCAACCGCAACCATTTCTGCCACAACTACCATATCCGCAGCCACAACCATTTCCACCACAACAACCATATCCACAACCGCAACCACAGTAT	IJJGIE202JKT6V|MID-60;size=20;	30	0	0	0	0	0	0	0	0	3	0.03	0	0	0	0	0	0	0	0	0	0	0	0	0	0	0	0	0	0	0	0	0	0	1	0.02	0	0	0	0	0	0	0	0	0	0
ClusterIJJGIE202I8HGZ|MID-01;size=30;	nd	VRVPVPQLQPQNPSQQQPQEQVPLVQQQQFPGQQQQFPPQQPYPQPQPFPSQQPYLQLQPFPQPQLPYPQPHLPYPQPQPFRPQQPYPQPQPQY	GTTAGAGTTCCAGTGCCACAATTGCAGCCACAAAATCCATCTCAGCAACAGCCACAAGAGCAAGTTCCATTGGTACAACAACAACAATTTCCAGGGCAGCAACAACAATTTCCACCACAACAGCCATATCCGCAGCCGCAACCATTTCCATCACAACAACCATATCTGCAGCTGCAGCCATTTCCGCAGCCGCAACTACCATATCCGCAGCCGCATCTACCATATCCGCAGCCGCAACCATTTCGACCACAACAACCATATCCACAACCGCAACCACAGTAT	IJJGIE202I8HGZ|MID-01;size=30;	30	7	0.16	0	0	1	0.01	4	0.07	2	0.02	3	0.04	6	0.1	4	0.08	0	0	0	0	0	0	0	0	0	0	0	0	0	0	0	0	0	0	0	0	0	0	0	0	0	0	0	0
ClusterIJJGIE202HN5AW|MID-25;size=15;	nd	VRVPVPQLQPQHPSQQQPQEQVPLVQQQQFLGQQQPFPPQQPYPQLQPFPSQQPYLQLQPFPQPQLPYSQPQPFRPQQPYPQPQPQY	GTTAGAGTTCCAGTGCCACAATTGCAGCCACAACATCCATCTCAGCAACAGCCACAAGAGCAAGTTCCATTGGTACAACAACAACAATTTCTAGGGCAGCAACAACCATTTCCACCACAACAACCATATCCACAGCTGCAACCATTTCCATCACAACAACCATATCTACAGCTGCAACCATTTCCGCAGCCGCAACTACCATATTCGCAGCCACAACCATTTCGACCACAACAACCATATCCACAACCGCAACCACAGTAT	IJJGIE202HN5AW|MID-25;size=15;	30	0	0	0	0	0	0	0	0	0	0	0	0	0	0	0	0	0	0	0	0	0	0	0	0	0	0	0	0	0	0	0	0	0	0	0	0	0	0	1	0.02	0	0	1	0.02
ClusterIJJGIE201ELBKM|MID-32;size=30;	nd	VRVPVPQLQPQHPSQQQPQEQVPLVQQQQFLGQQQPFPPQQPYPQPQTQH	GTTAGAGTTCCAGTGCCACAATTGCAGCCACAACATCCATCTCAGCAACAGCCACAAGAGCAAGTTCCATTGGTACAACAACAACAATTTCTAGGGCAGCAACAACCATTTCCACCACAACAACCATATCCACAACCGCAAACACAGCAT	IJJGIE201ELBKM|MID-32;size=30;	30	0	0	0	0	0	0	0	0	0	0	0	0	0	0	1	0.02	0	0	0	0	0	0	0	0	0	0	0	0	0	0	0	0	0	0	0	0	0	0	0	0	0	0	0	0
ClusterIJJGIE201EAV69|MID-23;size=4;	nd	VRVPVPQLQPQNPSQQQPQEQVPLVQQQQFLGQQQPFPPQQPYPQLQPFPSQQPYLQLQPFPQPQLPYSQPQPFRPQQPYPQPQPQYSQPQQPP	GTTAGAGTTCCAGTGCCACAATTGCAGCCACAAAATCCATCTCAGCAACAGCCACAAGAGCAAGTTCCATTGGTACAACAACAACAATTTCTAGGGCAGCAACAACCATTTCCACCACAACAACCATATCCACAGCTGCAACCATTTCCATCACAACAACCATATCTGCAGCTGCAACCATTTCCGCAGCCGCAACTACCATATTCGCAGCCACAACCATTTCGACCACAACAACCATATCCACAACCGCAACCACAGTATTCGCAACCACAACAACCACCG	IJJGIE201EAV69|MID-23;size=4;	30	3	0.07	0	0	0	0	0	0	0	0	0	0	0	0	0	0	0	0	0	0	0	0	0	0	0	0	0	0	0	0	0	0	0	0	0	0	0	0	0	0	6	0.18	0	0
ClusterIJJGIE201CY1M4|MID-02;size=30;	nd	VRVPVPQLQPQNPSQQQPQEQVPLVQQQQFPGQQQPFPPQQSYPQPQPQY	GTTAGAGTTCCAGTGCCACAATTGCAGCCACAAAATCCATCTCAGCAACAACCACAAGAGCAAGTTCCATTGGTACAACAACAACAATTTCCAGGGCAGCAACAACCATTTCCACCACAACAATCATATCCACAACCACAACCACAATAT	IJJGIE201CY1M4|MID-02;size=30;	30	1	0.02	14	0.27	0	0	1	0.02	0	0	0	0	3	0.05	1	0.02	0	0	0	0	0	0	0	0	0	0	0	0	0	0	0	0	0	0	0	0	0	0	0	0	0	0	0	0
ClusterIJJGIE201CVO6C|MID-28;size=15;	nd	VRVPVPQLQPQNPSQQQPQEQVPVVQQQQFLGQQQPFPPQQPYPQPQPFPSQQPYLQLQPFPQPTTTIFAATTISTTTTISTTATTV	GTTAGAGTTCCAGTGCCACAATTGCAGCCACAAAATCCATCTCAGCAACAGCCACAGGAGCAAGTTCCAGTGGTACAACAACAACAATTTCTAGGGCAGCAACAACCATTTCCACCACAACAACCATATCCACAGCCGCAACCATTTCCATCACAACAACCATATCTGCAGCTGCAACCATTTCCGCAGCCGACAACTACCATATTCGCAGCCACAACCATTTCAACCACAACAACCATATCCACAACCGCAACCACAGTAT	IJJGIE201CVO6C|MID-28;size=15;	30	0	0	1	0.02	0	0	0	0	0	0	0	0	1	0.02	0	0	0	0	0	0	0	0	0	0	0	0	0	0	0	0	0	0	0	0	0	0	0	0	2	0.04	0	0	1	0.02
ClusterIJJGIE201C9SDD|MID-29;size=14;	nd	VRVPVPQLQPQNPSQQQPQEQVPLVQQQQFLGQQQPFPPQQPYPQPQPFPSQQPYLQLQPFPQPQLPYS*PQPFRPQQPYPQPQPQY	GTTAGAGTTCCAGTGCCACAATTGCAGCCACAAAATCCATCTCAGCAACAGCCACAAGAGCAAGTTCCATTGGTACAACAACAACAATTTCTAGGGCAGCAACAACCATTTCCACCACAACAACCATATCCACAGCCGCAACCATTTCCATCACAACAACCATATCTGCAGCTGCAACCATTTCCGCAGCCGCAACTACCATATTCGTAGCCACAACCATTTCGACCACAACAACCATATCCACAACCGCAACCACAGTAT	IJJGIE201C9SDD|MID-29;size=14;	30	0	0	0	0	0	0	0	0	0	0	0	0	0	0	0	0	0	0	0	0	0	0	0	0	0	0	0	0	0	0	0	0	0	0	0	0	1	0.02	0	0	0	0	0	0
ClusterIJJGIE201B8S9J|MID-64;size=1;	nd	VRVPVPQLQPQNPSQQQPQEQVPVVQQQQFLGQQQPFPPQQPYPQPQPFPSQQPYLQLQPFPQPQLPYSQPQPFQPQQPYPQPQPQYSQPQQPISQQQQQPPFSQQQQPFTQQQPP	GTTAGAGTTCCAGTGCCACAATTGCAGCCACAAAATCCATCTCAGCAACAGCCACAGGAGCAAGTTCCAGTGGTACAACAACAACAATTTCTAGGGCAGCAACAACCATTTCCACCACAACAACCATATCCACAGCCGCAACCATTTCCATCACAACAACCATATCTGCAGCTGCAACCATTTCCGCAGCCGCAACTACCATATTCGCAGCCACAACCATTTCAACCACAACAACCATATCCACAACCGCAACCACAGTATTCGCAACCACAACAACCAATTTCACAGCAGCAACAACAACCACCATTTTCGCAGCAACAACAACCATTTACACAACAACAACCACCA	IJJGIE201B8S9J|MID-64;size=1;	30	0	0	0	0	0	0	0	0	0	0	0	0	1	0.02	0	0	0	0	0	0	0	0	0	0	0	0	0	0	0	0	0	0	0	0	0	0	1	0.02	0	0	3	0.09	1	0.02
ClusterIJJGIE202JJ5KL|MID-26;size=15;	nd	VRVPVPQLQPQHPSQQQPQEQVPLVQQQQFLGQQQPFPPQQPYLQLQPFPQPQLPYSQPQPFRPQQPYPQPQPQY	GTTAGAGTTCCAGTGCCACAATTGCAGCCACAACATCCATCTCAGCAACAGCCACAAGAGCAAGTTCCATTGGTACAACAACAACAATTTCTAGGGCAGCAACAACCATTTCCACCACAACAACCATATCTGCAGCTGCAACCATTTCCGCAGCCGCAACTACCATATTCGCAGCCACAACCATTTCGACCACAACAACCATATCCACAACCGCAACCACAGTAT	IJJGIE202JJ5KL|MID-26;size=15;	29	0	0	0	0	0	0	0	0	0	0	0	0	0	0	0	0	0	0	0	0	0	0	0	0	0	0	0	0	0	0	0	0	0	0	0	0	1	0.02	0	0	0	0	4	0.07
ClusterIJJGIE202IOL8H|MID-69;size=27;	nd	VRVPVPQLQPQNPSQQQPQEQVPLVQQQQFPGQQQPFPPQQPYPHQQPFPSQQPYPQPQPFPPQLPYPQTQPFPPQQPYPQPQPQY	GTTAGAGTTCCAGTGCCACAATTGCAGCCACAAAATCCATCTCAGCAACAACCACAAGAGCAAGTTCCATTGGTACAACAACAACAATTTCCAGGGCAGCAACAACCATTTCCACCACAACAGCCATATCCGCATCAGCAACCATTTCCATCACAACAACCATATCCGCAGCCGCAACCATTTCCGCCACAACTACCATATCCGCAGACGCAACCATTTCCACCACAACAACCATATCCACAACCGCAACCACAGTAT	IJJGIE202IOL8H|MID-69;size=27;	29	0	0	0	0	4	0.06	0	0	1	0.01	0	0	0	0	0	0	0	0	0	0	0	0	0	0	0	0	0	0	0	0	0	0	0	0	0	0	0	0	0	0	0	0	0	0
ClusterIJJGIE202I2FVS|MID-28;size=14;	nd	VRVPVPQLQPQNPSLQQPQEQVPLVQQQQFLGQQQPFPPQQPYPQPQPFPSQQPYLQLQPFPQPQLPYSQPQPFQPQQPYPQPQPQY	GTTAGAGTTCCAGTGCCACAATTGCAGCCGCAAAATCCATCTCTGCAACAACCACAAGAGCAAGTTCCATTGGTGCAACAACAACAATTTCTAGGGCAGCAACAACCATTTCCACCACAACAACCATATCCACAGCCGCAACCATTTCCATCACAACAACCATATCTGCAGCTGCAACCATTTCCGCAGCCGCAACTACCATATTCGCAGCCACAACCATTTCAACCACAACAACCATATCCACAACCGCAACCACAGTAT	IJJGIE202I2FVS|MID-28;size=14;	29	0	0	0	0	0	0	0	0	0	0	0	0	0	0	0	0	0	0	0	0	0	0	0	0	0	0	0	0	0	0	0	0	0	0	0	0	0	0	0	0	1	0.03	0	0
ClusterIJJGIE202HWMJZ|MID-57;size=29;	nd	VRVPVPQLQPQNPSQQQPQEQVPLVQQQQFPGQQQQFPPQQSYPQPQPQY	GTTAGAGTTCCAGTGCCACAATTGCAGCCACAAAATCCATCTCAGCAACAGCCACAAGAGCAAGTTCCATTGGTACAACAACAACAATTTCCAGGGCAGCAACAACAATTTCCACCACAACAATCATATCCACAACCACAACCACAATAT	IJJGIE202HWMJZ|MID-57;size=29;	29	0	0	0	0	0	0	0	0	0	0	0	0	0	0	1	0.02	0	0	0	0	0	0	0	0	0	0	0	0	0	0	0	0	0	0	0	0	0	0	0	0	0	0	0	0
ClusterIJJGIE202HQHVO|MID-53;size=1;	nd	VRVPVPQLQPQNPSQQQPQEQVPLVQQQQFLGQQQQQFPGQQQPFPPQQPYPQPQPFLPQLPYPQPQPFPPQQSYPQPQPQYPQPQQPISQQQQPVLPQQPPFLQQQQPP	GTTAGAGTTCCAGTGCCACAATTGCAGCCACAAAATCCATCTCAGCAACAACCACAAGAGCAAGTTCCATTGGTGCAACAACAACAATTTCTAGGGCAGCAACAACAACAATTTCCAGGGCAACAACAACCATTTCCACCACAACAGCCATATCCGCAGCCGCAACCATTTCTGCCACAACTACCATATCCGCAGCCGCAACCATTTCCACCACAACAATCATATCCACAACCACAACCACAATATCCGCAACCACAACAACCAATTTCGCAGCAACAACAACCAGTACTACCGCAACAACCACCATTTTTGCAGCAACAACAACCACCG	IJJGIE202HQHVO|MID-53;size=1;	29	1	0.02	0	0	2	0.03	1	0.02	7	0.07	0	0	0	0	0	0	2	0.03	1	0.01	0	0	0	0	0	0	0	0	1	0.02	0	0	0	0	1	0.01	0	0	0	0	0	0	0	0
ClusterIJJGIE202HAPO3|MID-16;size=29;	nd	VRVPVPQLQPQNPSQQQPQEQVPLVQQQQFPGQQQQFPPQQPYPQPQPFPSQQPYLQLQPFPQPQPFPPQLPYPQPQPQY	GTTAGAGTTCCAGTGCCACAATTGCAGCCACAAAATCCATCTCAGCAACAGCCACAAGAGCAAGTTCCATTGGTACAACAACAACAATTTCCAGGGCAGCAACAACAATTTCCACCACAACAGCCATATCCGCAGCCGCAACCATTTCCATCACAACAACCATATCTGCAACTGCAACCATTTCCGCAGCCGCAACCATTTCCGCCACAACTACCATATCCGCAGCCGCAACCACAGTAT	IJJGIE202HAPO3|MID-16;size=29;	29	0	0	0	0	1	0.01	2	0.03	0	0	1	0.01	0	0	1	0.02	0	0	2	0.02	1	0.01	8	0.11	0	0	2	0.03	0	0	0	0	2	0.04	2	0.02	0	0	0	0	0	0	0	0
ClusterIJJGIE202H2YK3|MID-15;size=29;	nd	VRVPVPQLQPQNPSQQQPQEQVPLVQQQQFLGQQQPFPPQQPYPQPQPFPSQQPYPQPQPQY	GTTAGAGTTCCAGTGCCACAATTGCAGCCACAAAATCCATCTCAGCAACAGCCACAAGAGCAAGTTCCATTGGTACAACAACAACAATTTCTAGGGCAGCAACAACCATTTCCACCACAACAACCATATCCACAGCCGCAACCATTTCCATCACAACAACCATATCCACAACCACAACCACAGTAT	IJJGIE202H2YK3|MID-15;size=29;	29	0	0	0	0	0	0	1	0.02	0	0	1	0.01	0	0	0	0	4	0.07	0	0	1	0.01	6	0.08	5	0.12	3	0.04	0	0	3	0.07	2	0.04	0	0	0	0	0	0	0	0	0	0
ClusterIJJGIE202GNJ28|MID-50;size=29;	nd	VRVPVPQLQPQNPSQQQPQEQVPLVQQQQFPGQQQQFPPQQPYPQPQPQY	GTTAGAGTTCCAGTGCCACAATTGCAGCCACAAAATCCATCTCAGCAACAGCCACAAGAGCAAGTTCCATTGGTACAACAACAACAATTTCCAGGGCAGCAACAACAATTTCCACCACAACAGCCATATCCACAACCGCAACCACAGTAT	IJJGIE202GNJ28|MID-50;size=29;	29	1	0.02	1	0.02	0	0	3	0.05	0	0	1	0.01	0	0	0	0	0	0	7	0.06	3	0.04	3	0.04	0	0	0	0	1	0.02	0	0	3	0.06	0	0	0	0	0	0	0	0	0	0
ClusterIJJGIE202G3DZO|MID-06;size=20;	nd	VRVPVPQLQPQNPSQQQPQEQVPLVQQQQFPGQQQPFPPQQPYPQPQPFPSQQPYLQLQPFPQPQLPYLQPQPFRPQQPYPQPQPQY	GTTAGAGTTCCAGTGCCACAATTGCAGCCACAAAATCCATCTCAGCAACAACCACAAGAGCAAGTTCCATTGGTACAACAACAACAATTTCCAGGGCAGCAACAACCATTTCCACCACAACAGCCATATCCGCAGCCGCAACCATTTCCATCACAACAACCATATCTGCAGCTGCAACCATTTCCGCAGCCGCAACTACCATATTTGCAGCCACAACCATTTCGACCACAACAACCATATCCACAACCGCAACCACAATAT	IJJGIE202G3DZO|MID-06;size=20;	29	0	0	0	0	6	0.08	4	0.07	0	0	7	0.1	0	0	0	0	0	0	0	0	0	0	0	0	0	0	0	0	0	0	0	0	0	0	0	0	0	0	0	0	0	0	0	0
ClusterIJJGIE202F5HLO|MID-61;size=16;	nd	VRVPVPQLQPQNPSQQQPQEQVPLVQQQQFPGQQQPFPPQQPYPQPQPFPSQQPYLQLQPFPQPQLPYPQPQLPYPQPQLPYPQPQPFPPQQSYPQPQPQY	GTTAGAGTTCCAGTGCCACAATTGCAGCCACAAAATCCATCTCAGCAACAACCACAAGAGCAAGTTCCATTGGTACAACAACAACAATTTCCAGGGCAGCAACAACCATTTCCACCACAACAGCCATATCCGCAGCCGCAACCATTTCCATCACAACAACCATATCTGCAGCTGCAACCATTTCCGCAGCCGCAACTACCATATCCGCAGCCGCAACTACCATATCCGCAGCCGCAACTACCATATCCGCAGCCGCAACCATTTCCACCACAACAATCATATCCACAACCACAACCACAATAT	IJJGIE202F5HLO|MID-61;size=16;	29	1	0.02	2	0.04	1	0.01	0	0	0	0	0	0	0	0	0	0	0	0	0	0	0	0	0	0	0	0	0	0	0	0	0	0	0	0	0	0	0	0	0	0	0	0	0	0
ClusterIJJGIE201ETMZT|MID-61;size=28;	nd	VRVPVPQLQPQNPSQQQPQEQVPLVQQQQFPGQQQPFPPQQPYPQPQPFPSQQPYLQLQPFPQPQLPFPQPQLPYPQPQPFRPQQPYPQPQPQY	GTTAGAGTTCCAGTGCCACAATTGCAGCCACAAAATCCATCTCAGCAACAACCACAAGAGCAAGTTCCATTGGTACAACAACAGCAATTTCCAGGGCAGCAACAACCATTTCCACCACAACAACCATATCCGCAGCCGCAACCATTTCCATCACAACAACCATATCTGCAGCTGCAACCATTTCCGCAGCCGCAACTACCATTTCCGCAGCCGCAACTACCATATCCGCAGCCGCAACCATTTCGACCACAACAACCATATCCACAACCGCAACCACAGTAT	IJJGIE201ETMZT|MID-61;size=28;	29	0	0	0	0	0	0	0	0	0	0	0	0	0	0	0	0	0	0	0	0	0	0	0	0	0	0	0	0	0	0	0	0	0	0	0	0	0	0	0	0	0	0	0	0
ClusterIJJGIE201E0Z19|MID-54;size=29;	nd	VRVPVPQLQPQNPSQQQPQEQVPLVQQQQFLGQQQQQFPGQQQSYPQPQPQY	GTTAGAGTTCCAGTGCCACAATTGCAGCCACAAAATCCATCTCAGCAACAACCACAAGAGCAAGTTCCATTGGTGCAACAACAACAATTTCTAGGGCAGCAACAACAACAATTTCCAGGGCAACAACAATCATATCCACAACCACAACCACAATAT	IJJGIE201E0Z19|MID-54;size=29;	29	2	0.05	0	0	0	0	1	0.02	0	0	0	0	0	0	0	0	0	0	2	0.02	0	0	0	0	0	0	0	0	0	0	1	0.02	0	0	0	0	0	0	0	0	0	0	0	0
ClusterIJJGIE201DZKGD|MID-56;size=15;	P2	VRVPVPQLQPQNPSQQQPQEQVPLVQQQQFLGQQQPFPPQQPYPQPQPFPSQQPYLQLQPFPQPQLSYSQPQPFRPQQPYPQPQPQY	GTTAGAGTTCCAGTGCCACAATTGCAGCCACAAAATCCATCTCAGCAACAGCCACAAGAGCAAGTTCCATTGGTACAACAACAACAATTTCTAGGGCAGCAACAACCATTTCCACCACAACAACCATATCCACAGCCGCAACCATTTCCATCACAACAACCATATCTGCAACTGCAACCATTTCCGCAGCCGCAACTATCATATTCGCAACCACAACCATTTCGACCACAACAACCATATCCACAACCGCAACCACAGTAT	IJJGIE201DZKGD|MID-56;size=15;	29	0	0	0	0	3	0.04	1	0.02	0	0	0	0	0	0	0	0	0	0	0	0	0	0	0	0	0	0	0	0	0	0	0	0	0	0	0	0	0	0	0	0	0	0	0	0
ClusterIJJGIE201DRALB|MID-60;size=14;	nd	VRVPVPQLQPQNPSQQQPQEQVPLMQQQQQFPGQQEQFPPQQPYPHQQPFPSQQPYPQPQPFPPQLPYPQTQPFPPQQPYPQPQPQY	GTTAGAGTTCCAGTGCCACAATTGCAGCCACAAAATCCATCTCAGCAACAACCACAAGAGCAAGTTCCATTGATGCAACAACAACAACAATTTCCAGGGCAGCAAGAACAATTTCCACCACAACAGCCATATCCGCATCAGCAACCATTTCCATCACAACAACCATATCCGCAGCCGCAACCATTTCCGCCACAACTACCATATCCGCAGACGCAACCATTTCCACCACAACAACCATATCCACAACCGCAACCACAGTAT	IJJGIE201DRALB|MID-60;size=14;	29	0	0	1	0.02	4	0.06	0	0	0	0	0	0	1	0.02	2	0.04	0	0	0	0	0	0	0	0	0	0	0	0	0	0	0	0	0	0	0	0	0	0	0	0	0	0	0	0
ClusterIJJGIE201D4OQN|MID-02;size=29;	nd	VRVPVPQLQPQNPSQQQPQEQVPLVQQQQFPGQQQPFPPQQPYPQPQPFPSQQPYLQLQPFPQPQLPYPQPQLPYPQPQLPYPQPQPFRPQQPYPQPQPQY	GTTAGAGTTCCAGTGCCACAATTGCAGCCACAAAATCCATCTCAGCAACAACCACAAGAGCAAGTTCCATTGGTACAACAACAACAATTTCCAGGGCAGCAACAACCATTTCCACCACAACAGCCATATCCGCAGCCGCAACCATTTCCATCACAACAACCATATCTGCAGCTGCAACCATTTCCGCAGCCGCAACTACCATATCCGCAGCCGCAACTACCATATCCGCAGCCGCAACTACCATATCCGCAGCCGCAACCATTTCGACCACAACAACCATATCCACAGCCGCAACCACAGTAT	IJJGIE201D4OQN|MID-02;size=29;	29	4	0.09	4	0.08	0	0	1	0.02	0	0	0	0	0	0	3	0.06	0	0	0	0	0	0	0	0	0	0	0	0	0	0	0	0	0	0	0	0	0	0	0	0	0	0	0	0
ClusterIJJGIE201D4GOQ|MID-56;size=29;	nd	VRVPVPQLQPQNPSQQQPQEQVPLVQQQQFLGQQQPFPPQQPYPQPQPFPSQQPYLQLQPFPPQLPYPQPQSFPPQQPYPQQQPQY	GTTAGAGTTCCAGTGCCACAATTGCAGCCACAAAATCCATCTCAGCAACAGCCACAAGAGCAAGTTCCATTGGTACAACAACAACAATTTCTAGGGCAGCAACAACCATTTCCACCACAACAACCATATCCACAGCCGCAACCATTTCCATCACAACAACCATATCTGCAACTGCAACCATTTCCGCCACAACTACCATATCCGCAGCCGCAATCATTTCCACCACAACAACCATATCCACAACAGCAACCACAGTAT	IJJGIE201D4GOQ|MID-56;size=29;	29	0	0	0	0	0	0	0	0	0	0	0	0	0	0	0	0	0	0	2	0.02	1	0.01	12	0.16	0	0	0	0	1	0.02	0	0	0	0	2	0.02	0	0	0	0	0	0	0	0
ClusterIJJGIE201CODJ0|MID-14;size=24;	nd	VRVPVQQLQPQNPSQQQPQEQVPLVQQQQFLGQQQPFPPQQPYTQPQPFPSQQPYLQLQPFPQPQLPYSQPQPFRPQQPYPQPQPQY	GTTAGAGTTCCAGTGCAACAATTGCAGCCACAAAATCCATCTCAGCAACAGCCACAAGAGCAAGTTCCATTGGTACAACAACAACAATTTCTAGGGCAGCAACAACCATTTCCACCACAACAACCATATACACAGCCGCAACCATTTCCATCACAACAACCATATCTGCAACTGCAACCATTTCCGCAGCCGCAACTACCATATTCGCAGCCACAACCATTTCGACCACAACAACCATATCCACAACCGCAACCACAGTAT	IJJGIE201CODJ0|MID-14;size=24;	29	0	0	0	0	0	0	0	0	0	0	0	0	0	0	0	0	5	0.08	11	0.1	1	0.01	4	0.05	0	0	0	0	0	0	0	0	0	0	8	0.09	0	0	0	0	0	0	0	0
ClusterIJJGIE201C0NJU|MID-40;size=29;	nd	VRVPVPQLQPQHPSQQQPQEQVPLVQQQQFLGQQQPFPPQQPYPQPQPFRPQQPYPQPQPQY	GTTAGAGTTCCAGTGCCACAATTGCAGCCACAACATCCATCTCAGCAACAGCCACAAGAGCAAGTTCCATTGGTACAACAACAACAATTTCTAGGGCAGCAACAACCATTTCCACCACAACAACCATATCCACAGCCGCAACCATTTCGACCACAACAACCATATCCACAACCGCAACCACAGTAT	IJJGIE201C0NJU|MID-40;size=29;	29	0	0	0	0	0	0	0	0	0	0	0	0	0	0	0	0	0	0	0	0	0	0	0	0	0	0	0	0	0	0	0	0	0	0	0	0	0	0	1	0.02	1	0.03	0	0
ClusterIJJGIE201BYKFR|MID-01;size=19;	P1	VRVPVPQLQPQNPSQQQPQEQVPLVQQQQFLGQQQPFPPQQPYPQPQPFPSQQPYLQLQPFPQPQLPYSQPQPFRPQQPYPQPQPQY	GTTAGAGTTCCAGTGCCACAATTGCAGCCACAAAATCCATCTCAGCAACAGCCACAAGAGCAAGTTCCATTGGTACAACAACAACAATTTCTAGGGCAGCAACAACCATTTCCACCACAACAGCCATATCCGCAGCCGCAACCATTTCCATCACAACAACCATATCTGCAACTGCAACCATTTCCGCAGCCGCAACTACCATATTCGCAGCCACAACCATTTCGACCACAACAACCATATCCACAACCGCAACCACAGTAT	IJJGIE201BYKFR|MID-01;size=19;	29	3	0.07	0	0	0	0	2	0.03	0	0	0	0	0	0	0	0	0	0	10	0.09	7	0.1	3	0.04	0	0	0	0	0	0	0	0	0	0	0	0	0	0	0	0	0	0	0	0
ClusterIJJGIE201BX80M|MID-03;size=29;	nd	VRVPVPQLQP*NPSQQQPQEQVPLVQQQQFLGQQQPFPPQQPYPQPQPFPSQQPYLQLQPFPQPQLSYSQPQPFRPQQPYPQPQPQY	GTTAGAGTTCCAGTGCCACAATTGCAGCCATAAAATCCATCTCAGCAACAGCCACAAGAGCAAGTTCCGTTGGTACAACAACAACAATTTCTAGGGCAGCAACAACCATTTCCACCACAACAACCATATCCACAGCCGCAACCATTTCCATCACAACAACCATATCTGCAACTGCAACCATTTCCGCAGCCGCAACTATCATATTCGCAGCCACAACCATTTCGACCACAACAACCATATCCACAACCGCAACCACAGTAT	IJJGIE201BX80M|MID-03;size=29;	29	0	0	0	0	18	0.25	0	0	0	0	0	0	0	0	0	0	0	0	0	0	0	0	0	0	0	0	0	0	0	0	11	0.25	0	0	0	0	0	0	0	0	0	0	0	0
ClusterIJJGIE201BOOG8|MID-50;size=16;	nd	VRVPVPQLQPQNPSQQQPQEQVPLVQQQQFLGQQQQHFPGQQQPFPPQQPYPQPQPFLPQLPYPQPQPFPPQQSYPQPQPQY	GTTAGAGTTCCAGTGCCACAATTGCAGCCACAAAATCCATCTCAGCAACAGCCACAAGAGCAAGTTCCGTTGGTACAACAACAACAATTTCTAGGGCAGCAACAACAACATTTTCCAGGGCAACAACAACCATTTCCACCACAACAGCCATATCCGCAGCCGCAACCATTTCTGCCACAACTACCATATCCGCAGCCGCAACCATTTCCACCACAACAATCATATCCACAACCACAACCACAATAT	IJJGIE201BOOG8|MID-50;size=16;	29	0	0	0	0	0	0	0	0	0	0	0	0	0	0	0	0	2	0.03	0	0	3	0.04	1	0.01	0	0	3	0.04	0	0	0	0	1	0.02	1	0.01	0	0	0	0	0	0	0	0
ClusterIJJGIE201AIKA2|MID-20;size=8;	P26	VRVPVPQLQPQNPSQQQPQEQVSLVQQQQFLGQQQPFPPQQPYPQPQPFPSQQPYLQLQPFPQPQLPYSQPQPFRPQQPYPQPQPQY	GTTAGAGTTCCAGTGCCACAATTGCAGCCACAAAATCCATCTCAGCAACAGCCACAAGAGCAAGTTTCATTGGTACAACAACAACAATTTCTAGGGCAGCAACAACCATTTCCACCACAACAACCATATCCACAGCCGCAACCATTTCCATCACAACAACCATATCTGCAGCTGCAACCATTTCCGCAGCCGCAACTACCATATTCGCAGCCACAACCATTTCGACCACAACAACCATATCCACAACCGCAACCACAGTAT	IJJGIE201AIKA2|MID-20;size=8;	29	2	0.05	0	0	0	0	0	0	0	0	0	0	2	0.03	0	0	3	0.05	7	0.06	1	0.01	1	0.01	0	0	0	0	0	0	0	0	0	0	7	0.08	0	0	0	0	0	0	0	0
ClusterIJJGIE202JN7VD|MID-53;size=16;	P11	VRFPVPQLQPQNPSQQQPQEQVPLVQQLQYPGQQQPFPPQQPYPQPQPFPSQQPLPQPQPFLPQLPYPQPQPFPPQQPYPQPQPQY	GTTAGATTTCCAGTGCCACAATTGCAGCCGCAAAATCCATCTCAGCAACAACCACAAGAGCAAGTTCCGTTGGTGCAACAACTACAATATCCAGGGCAACAACAACCATTTCCACCACAACAGCCATATCCGCAGCCGCAACCATTTCCATCACAACAACCATTGCCGCAACCGCAACCATTTCTGCCACAACTACCATATCCGCAGCCACAACCATTTCCACCACAACAACCATATCCACAACCACAACCACAATAT	IJJGIE202JN7VD|MID-53;size=16;	28	0	0	1	0.02	5	0.07	0	0	0	0	0	0	0	0	0	0	0	0	0	0	0	0	0	0	0	0	0	0	0	0	0	0	0	0	0	0	0	0	0	0	0	0	0	0
ClusterIJJGIE202IUIYT|MID-21;size=14;	nd	VRVPVPQLQPQNPSQQQHRASSMVQQQQFLGQQQPFPPQQPYPQPQPFPSQQPYLQLQPFPQPQLPYSQPQPFQPQQPYPQPQPQY	GTTAGAGTTCCAGTGCCACAATTGCAGCCACAAAATCCATCTCAGCAACAGCACAGAGCAAGTTCCATGGTACAACAACAACAATTTCTAGGGCAGCAACAACCATTTCCACCACAACAACCATATCCACAGCCGCAACCATTTCCATCACAACAACCATATCTGCAGCTGCAACCATTTCCGCAGCCGCAACTACCATATTCGCAGCCACAACCATTTCAACCACAACAACCATATCCACAACCGCAACCACAGTAT	IJJGIE202IUIYT|MID-21;size=14;	28	0	0	0	0	0	0	0	0	0	0	0	0	0	0	1	0.02	0	0	0	0	0	0	0	0	0	0	0	0	0	0	0	0	0	0	0	0	5	0.09	0	0	0	0	0	0
ClusterIJJGIE202I1PHH|MID-17;size=21;	nd	VRVPVPQLQPQNPSQQQPQEQVPLVQQQQFLGQQQQFPPQQPYLQLQPFSQPQLPYSQPRPFRPQQPYPQPQPQY	GTTAGAGTTCCAGTGCCACAATTGCAGCCACAAAATCCATCTCAGCAACAGCCACAAGAGCAAGTTCCATTGGTACAACAACAACAATTTCTAGGGCAGCAACAACAATTTCCACCACAACAACCATATCTGCAGCTGCAACCATTTTCGCAGCCGCAACTACCATATTCGCAGCCGCGACCATTTCGACCACAACAACCATATCCACAACCGCAACCACAGTAT	IJJGIE202I1PHH|MID-17;size=21;	28	0	0	0	0	0	0	6	0.1	0	0	5	0.07	0	0	0	0	0	0	0	0	0	0	0	0	0	0	0	0	1	0.02	0	0	0	0	0	0	0	0	0	0	0	0	0	0
ClusterIJJGIE202HSDSI|MID-06;size=28;	nd	VRVPVPQLQPQNPSQQQPQEQVPLVQQQQFLGQQQPFPPQQPYPQSQPQY	GTTAGAGTTCCAGTGCCACAATTGCAGCCACAAAATCCATCTCAGCAACAGCCACAAGAGCAAGTTCCATTGGTACAACAACAACAATTTCTAGGGCAGCAACAACCATTTCCACCACAACAACCATATCCACAATCGCAACCACAGTAT	IJJGIE202HSDSI|MID-06;size=28;	28	0	0	6	0.12	0	0	6	0.1	0	0	6	0.08	2	0.03	1	0.02	0	0	0	0	0	0	0	0	0	0	0	0	0	0	0	0	0	0	0	0	0	0	0	0	0	0	0	0
ClusterIJJGIE202G8PYV|MID-43;size=28;	nd	VRVPVPQLQPQHPSQQQPQEQVPLVQQQQFLGQPQPFQPQQPYPQPQPQY	GTTAGAGTTCCAGTGCCACAATTGCAGCCACAACATCCATCTCAGCAACAGCCACAAGAGCAAGTTCCATTGGTACAACAACAACAATTTCTAGGGCAGCCACAACCATTTCAACCACAACAACCATATCCACAACCGCAACCACAGTAT	IJJGIE202G8PYV|MID-43;size=28;	28	0	0	0	0	0	0	0	0	0	0	0	0	0	0	0	0	0	0	0	0	0	0	0	0	0	0	0	0	0	0	0	0	0	0	0	0	0	0	1	0.02	0	0	1	0.02
ClusterIJJGIE201EXFM4|MID-08;size=28;	nd	VRVPVPQLQLQNPSQQQPQEQVPLVQEQQFPGQQQPFPPQQPYPQPQPQY	GTTAGAGTTCCAGTGCCACAATTGCAGCTACAAAATCCATCTCAGCAACAGCCACAAGAGCAAGTTCCATTGGTACAAGAACAACAATTTCCAGGGCAGCAACAACCATTTCCACCACAACAACCATATCCACAGCCGCAACCACAGTAT	IJJGIE201EXFM4|MID-08;size=28;	28	2	0.05	0	0	0	0	0	0	0	0	3	0.04	5	0.09	15	0.29	0	0	0	0	0	0	0	0	0	0	0	0	0	0	0	0	0	0	0	0	0	0	0	0	0	0	0	0
ClusterIJJGIE201DKSKG|MID-46;size=28;	nd	VRVPVPQLQPQNPSQQQPQEQVPLVQQQQFLGQQQPFRPQQPYPQPQPQY	GTTAGAGTTCCAGTGCCACAATTGCAGCCACAAAATCCATCTCAGCAACAGCCACAGGAGCAAGTTCCATTGGTACAACAACAACAATTTCTAGGGCAGCAACAACCATTTCGACCACAACAACCATATCCACAACCGCAACCACAGTAT	IJJGIE201DKSKG|MID-46;size=28;	28	0	0	0	0	0	0	0	0	0	0	0	0	0	0	0	0	0	0	0	0	0	0	0	0	0	0	0	0	0	0	0	0	0	0	0	0	0	0	0	0	0	0	3	0.06
ClusterIJJGIE201DK5QJ|MID-14;size=15;	nd	FRVPVPQLQPQNPSQQQPQEQVPLVQQQQFLGQQQPFPPQQPYPQPQPFPSQQPYLQLQPFPQPQLPYSQPQPFRPQQPYPQPQPQY	TTTAGAGTTCCAGTGCCACAATTGCAGCCACAAAATCCATCTCAGCAACAGCCACAAGAGCAAGTTCCATTGGTACAACAACAACAATTTCTAGGGCAGCAACAACCATTTCCACCACAACAACCATATCCACAGCCGCAACCATTTCCATCACAACAACCATATCTGCAACTGCAACCATTTCCGCAGCCGCAACTACCATATTCGCAGCCACAACCATTTCGACCACAACAACCATATCCACAACCGCAACCACAGTAT	IJJGIE201DK5QJ|MID-14;size=15;	28	1	0.02	0	0	0	0	0	0	0	0	0	0	1	0.02	1	0.02	3	0.05	2	0.02	2	0.03	4	0.05	0	0	0	0	0	0	0	0	0	0	1	0.01	0	0	0	0	0	0	0	0
ClusterIJJGIE201DCHF9|MID-66;size=15;	P18	VRVPVPQLQPQHPSQQQPQEQVPLVQQQQFLGQQQPFPPQQPYPQPQPFPSQQPYLQLQPFPQPQLPYSQPQPFRPQQPYPQPQPQY	GTTAGAGTTCCAGTGCCACAATTGCAGCCACAACATCCATCTCAGCAACAGCCACAAGAGCAAGTTCCATTGGTACAACAACAACAATTTCTAGGGCAGCAACAACCATTTCCACCACAACAACCATATCCACAACCGCAACCATTTCCATCACAACAACCATATCTGCAGCTGCAACCATTTCCGCAGCCGCAACTACCATATTCGCAGCCACAACCATTTCGACCACAACAACCATATCCACAACCGCAACCACAGTAT	IJJGIE201DCHF9|MID-66;size=15;	28	0	0	0	0	0	0	0	0	0	0	0	0	0	0	0	0	0	0	0	0	0	0	0	0	0	0	0	0	0	0	0	0	0	0	0	0	0	0	0	0	0	0	5	0.09
ClusterIJJGIE201D2IS1|MID-20;size=28;	nd	VRVPVPQLEPQNPSQQHPQEQVPLVQQQQFLGQQQPFPPQQPYPQPQPFPSQQPYLQLQPFPQPQLPYSQPQPFRPQQPYPQPQPQY	GTTAGAGTTCCAGTGCCACAATTGGAGCCACAAAATCCATCTCAGCAACACCCACAAGAGCAAGTTCCATTGGTACAACAACAACAATTTCTAGGGCAGCAACAACCATTTCCACCACAACAACCATATCCACAGCCGCAACCATTTCCATCACAACAACCATATCTGCAACTGCAACCATTTCCGCAGCCGCAACTACCATATTCGCAGCCACAACCATTTCGACCACAACAACCATATCCACAACCGCAACCACAGTAT	IJJGIE201D2IS1|MID-20;size=28;	28	0	0	0	0	0	0	0	0	0	0	0	0	0	0	0	0	1	0.02	3	0.03	5	0.07	7	0.1	0	0	0	0	0	0	0	0	0	0	12	0.14	0	0	0	0	0	0	0	0
ClusterIJJGIE201CQ6SK|MID-50;size=15;	nd	VRVPVPQLQPQNPSQQQPQEQVPLVQQQQFPGQQQQFPPQQPYPQPQPFPSQQPYLQLQPFPQPQPFPPQLPYPQPPPFSPQQPYPQPQPQY	GTTAGAGTTCCAGTGCCACAATTGCAGCCACAAAATCCATCTCAGCAACAGCCACAAGAGCAAGTTCCATTGGTACAACAACAACAATTTCCAGGGCAGCAACAACAATTTCCACCACAACAGCCATATCCGCAGCCGCAACCATTTCCATCACAACAACCATATCTGCAATTGCAACCATTTCCACAACCGCAACCATTTCCGCCACAACTACCATATCCGCAGCCACCACCATTTTCACCACAACAACCATATCCACAACCGCAACCACAGTAT	IJJGIE201CQ6SK|MID-50;size=15;	28	0	0	0	0	0	0	0	0	0	0	3	0.04	0	0	0	0	0	0	0	0	0	0	0	0	5	0.12	0	0	0	0	0	0	3	0.06	0	0	0	0	0	0	0	0	0	0
ClusterIJJGIE201C98FP|MID-18;size=25;	nd	VRVPVPQLQPQNPSQQQPQEQVPLVQQQQFLGQQQPFPRQQPYPQPQPFPSQQPYLQLQPFP*LQQPYSQPQPFRPQQPYPQPQPQY	GTTAGAGTTCCAGTGCCACAATTGCAGCCACAAAATCCATCTCAGCAACAGCCACAAGAGCAAGTTCCATTGGTACAACAACAACAATTTCTGGGGCAGCAACAACCATTTCCACGACAACAACCATATCCACAGCCGCAACCATTTCCATCACAACAACCATATCTACAGCTGCAACCATTTCCGTAGCTGCAACAACCATATTCGCAGCCGCAACCATTTCGACCACAACAACCATATCCACAACCGCAACCACAGTAT	IJJGIE201C98FP|MID-18;size=25;	28	0	0	0	0	0	0	0	0	0	0	0	0	0	0	0	0	0	0	0	0	0	0	0	0	0	0	1	0.01	1	0.02	5	0.12	2	0.04	0	0	0	0	0	0	0	0	0	0
ClusterIJJGIE201C6QFM|MID-60;size=14;	nd	VRVPVPQLQPQNPSQQQPQEQVPLVQQQQFPGQQQPFPPQQPYPQPQPFPSQQPYLQLQPFPQPQLPYPQPHLPYPQPQLPYPQPQPFRPQQPYPQSQPQY	GTTAGAGTTCCAGTGCCACAATTGCAGCCACAAAATCCATCTCAGCAACAACCACAAGAGCAAGTTCCATTGGTACAACAACAACAATTTCCAGGGCAGCAACAACCATTTCCACCACAACAGCCATATCCGCAGCCGCAACCATTTCCATCACAACAACCATATCTGCAGCTGCAGCCATTTCCGCAGCCGCAACTACCATATCCGCAGCCGCATCTACCATATCCGCAGCCGCAACTACCATATCCGCAGCCGCAACCATTTCGACCACAACAACCATATCCACAATCGCAACCACAGTAT	IJJGIE201C6QFM|MID-60;size=14;	28	0	0	5	0.1	3	0.04	1	0.02	0	0	1	0.01	0	0	1	0.02	0	0	0	0	0	0	0	0	0	0	0	0	0	0	0	0	0	0	0	0	0	0	0	0	0	0	0	0
ClusterIJJGIE201C4E7V|MID-64;size=10;	nd	VRVPVPQLQPQHPSQQQPQEQVPWYNNNNF*GSNNHFHHNNHIHSCNHFHHNNHICSCNHFRSRNYHIRSHNHFDHNNHIHNRNHS	GTTAGAGTTCCAGTGCCACAATTGCAGCCACAACATCCATCTCAGCAACAGCCACAAGAGCAAGTTCCATGGTACAACAACAACAATTTCTAGGGCAGCAACAACCATTTCCACCACAACAACCATATCCACAGCTGCAACCATTTCCATCACAACAACCATATCTGCAGCTGCAACCATTTCCGCAGCCGCAACTACCATATTCGCAGCCACAACCATTTCGACCACAACAACCATATCCACAACCGCAACCACAGTAT	IJJGIE201C4E7V|MID-64;size=10;	28	0	0	0	0	0	0	0	0	0	0	0	0	0	0	0	0	0	0	0	0	0	0	0	0	0	0	0	0	0	0	0	0	0	0	0	0	2	0.03	1	0.02	0	0	1	0.02
ClusterIJJGIE201A24SK|MID-75;size=22;	nd	VRVPVPQLQLQNPSQQQPQEQVPLVQEQQFPGQQQPFPPQQPYPQLQPFPSQQPYMQLQPFPQPQLPYPQPQLPYPQPQPFRPQQSYPQPQPQY	GTTAGAGTTCCAGTGCCACAATTGCAGCTACAAAATCCATCTCAGCAACAGCCACAAGAGCAAGTTCCATTGGTACAAGAACAACAATTTCCAGGGCAGCAACAACCATTTCCACCACAACAGCCATATCCGCAGCTGCAACCATTTCCATCACAACAACCATATATGCAGCTGCAACCATTTCCGCAGCCGCAACTACCATATCCGCAGCCGCAACTACCATATCCGCAGCCGCAACCATTTCGACCACAACAATCATATCCACAACCGCAACCACAGTAT	IJJGIE201A24SK|MID-75;size=22;	28	6	0.14	1	0.02	1	0.01	0	0	0	0	0	0	2	0.03	5	0.1	0	0	0	0	0	0	0	0	0	0	0	0	0	0	0	0	0	0	0	0	0	0	0	0	0	0	0	0
ClusterIJJGIE202JPEYL|MID-14;size=13;	nd	VRVPVPQLQPQNPSQQQPQEQVPLVQQQQFLGQQQPFPPQQPYPQPQPFPSQQPYLQLQPFPQPQPFLPQLPYPQPQPFPPQQSYPQPQPQY	GTTAGAGTTCCAGTGCCACAATTGCAGCCACAAAATCCATCTCAGCAACAGCCACAAGAGCAAGTTCCATTGGTACAACAACAACAATTTCTAGGGCAGCAACAACCATTTCCACCACAACAACCATATCCACAGCCGCAACCATTTCCATCACAACAACCATATCTGCAACTGCAACCATTTCCGCAGCCGCAACCATTTCTGCCACAACTACCATATCCGCAGCCGCAACCATTTCCACCACAACAATCATATCCACAACCACAACCACAATAT	IJJGIE202JPEYL|MID-14;size=13;	27	0	0	0	0	0	0	0	0	0	0	0	0	0	0	0	0	0	0	6	0.05	1	0.01	4	0.05	2	0.05	2	0.03	1	0.02	0	0	0	0	0	0	0	0	0	0	0	0	0	0
ClusterIJJGIE202I3XIF|MID-02;size=8;	nd	VRVPVPQLQPQNPSQQQPQEQVPLVQQQQFLGQQQQQFPGQQQPFPPQQPYPQPQPFLPQLPYPQPQPFPQPQLPYSQPQPFRPQQPYPQPQPQY	GTTAGAGTTCCAGTGCCACAATTGCAGCCACAAAATCCATCTCAGCAACAACCACAAGAGCAAGTTCCATTGGTGCAACAACAACAATTTCTAGGGCAGCAACAACAACAATTTCCAGGGCAACAACAACCATTTCCACCACAACAGCCATATCCGCAGCCGCAACCATTTCTGCCACAACTACCATATCCGCAGCCGCAACCATTTCCGCAGCCGCAACTACCATATTCGCAGCCACAACCATTTCGACCACAACAACCATATCCACAACCGCAACCACAGTAT	IJJGIE202I3XIF|MID-02;size=8;	27	1	0.02	1	0.02	1	0.01	1	0.02	0	0	1	0.01	0	0	0	0	0	0	11	0.1	0	0	1	0.01	0	0	0	0	0	0	0	0	5	0.1	0	0	0	0	0	0	0	0	0	0
ClusterIJJGIE202GLCUM|MID-53;size=27;	nd	VRVPVPQLQPQNPSQQQPQEQVPLVQQQQFPGQQQQFPPQQPYPQPQPFPSQQPYLQLQPFPQPQPFPPQLPYPQPQPFPPQQPYPQPQPQY	GTTAGAGTTCCAGTGCCACAATTGCAGCCACAAAATCCATCTCAGCAACAGCCACAAGAGCAAGTTCCATTGGTACAACAACAACAATTTCCAGGGCAGCAACAACAATTTCCACCACAACAGCCATATCCGCAGCCGCAACCATTTCCATCACAACAACCATATCTGCAACTGCAACCATTTCCGCAGCCGCAACCATTTCCGCCACAACTACCATATCCGCAGCCACAACCATTTCCACCACAACAACCATATCCACAACCGCAACCACAGTAT	IJJGIE202GLCUM|MID-53;size=27;	27	0	0	0	0	0	0	0	0	0	0	0	0	0	0	0	0	0	0	0	0	0	0	0	0	0	0	0	0	0	0	0	0	0	0	5	0.06	0	0	0	0	0	0	0	0
ClusterIJJGIE202F4MF5|MID-23;size=27;	nd	VRVPVPQLQPQHPSQQQPQEQVPLVQQQQFLGQQQPFPPQLPYSQPQPFRPQQPYPQPQPQY	GTTAGAGTTCCAGTGCCACAATTGCAGCCACAACATCCATCTCAGCAACAGCCACAAGAGCAAGTTCCATTGGTACAACAACAACAATTTCTAGGGCAGCAACAACCATTTCCACCGCAACTACCATATTCGCAGCCACAACCATTTCGACCACAACAACCATATCCACAACCGCAACCACAGTAT	IJJGIE202F4MF5|MID-23;size=27;	27	0	0	0	0	0	0	0	0	0	0	0	0	0	0	0	0	0	0	0	0	0	0	0	0	0	0	0	0	0	0	0	0	0	0	0	0	2	0.03	0	0	9	0.27	0	0
ClusterIJJGIE201EZD8N|MID-64;size=11;	nd	VRVPVPQLQPQNPSLQQPQEQVPLVQQQQFPGQQQTFPPQQPYPQLQPFPSQQPYLQLQPFPQPQLPYSQPQPFRPQQPYPQPQPQY	GTTAGAGTTCCAGTGCCACAATTGCAGCCGCAAAATCCATCTCTGCAACAACCACAAGAGCAAGTTCCATTGGTGCAACAACAACAATTTCCAGGGCAGCAACAAACATTTCCACCACAACAACCATATCCACAGCTGCAACCATTTCCATCACAACAACCATATCTGCAGCTGCAACCATTTCCGCAGCCGCAACTACCATATTCGCAGCCACAACCATTTCGACCACAACAACCATATCCACAACCGCAACCACAGTAT	IJJGIE201EZD8N|MID-64;size=11;	27	0	0	0	0	0	0	0	0	0	0	0	0	0	0	0	0	0	0	0	0	0	0	0	0	0	0	0	0	0	0	0	0	0	0	0	0	0	0	0	0	1	0.03	1	0.02
ClusterIJJGIE201EMPMJ|MID-14;size=14;	nd	VRVPVPQLQPQNPSQQQPQEQVPLVQQQQFIGQQQPFPPQQPYTQPQPFPSQQPYLQLQPFPQPQLPYSQPQPFRPQQPYPQPQPQY	GTTAGAGTTCCAGTGCCACAATTGCAGCCACAAAATCCATCTCAGCAACAGCCACAAGAGCAAGTTCCATTGGTACAACAACAACAATTTATAGGGCAGCAACAACCATTTCCACCACAACAACCATATACACAGCCGCAACCATTTCCATCACAACAACCATATCTGCAACTGCAACCATTTCCGCAGCCGCAACTACCATATTCGCAGCCACAACCATTTCGACCACAACAACCATATCCACAACCGCAACCACAGTAT	IJJGIE201EMPMJ|MID-14;size=14;	27	0	0	0	0	0	0	0	0	0	0	0	0	0	0	0	0	5	0.08	8	0.07	5	0.07	4	0.05	0	0	0	0	0	0	0	0	0	0	5	0.06	0	0	0	0	0	0	0	0
ClusterIJJGIE201D8RVA|MID-61;size=14;	nd	VRVPVPQLQPQNPSQQQPQEQVPLVQQQQFLGQQQPFPPQQPYPQPQPFPSQQPYLQLQPFPQPQLPYSQPQPFQPQQPYPQPQPQY	GTTAGAGTTCCAGTGCCACAATTGCAACCACAAAATCCATCTCAGCAACAGCCACAAGAGCAAGTTCCATTGGTACAACAACAACAATTTCTAGGGCAGCAACAACCATTTCCACCACAACAACCATATCCACAGCCGCAACCATTTCCATCACAACAACCATATCTGCAGCTGCAACCATTTCCGCAGCCGCAACTACCATATTCGCAGCCACAACCATTTCAACCACAACAACCATATCCACAACCGCAACCACAGTAT	IJJGIE201D8RVA|MID-61;size=14;	27	0	0	1	0.02	0	0	0	0	0	0	0	0	1	0.02	1	0.02	0	0	0	0	0	0	0	0	0	0	0	0	0	0	0	0	0	0	0	0	1	0.02	3	0.06	0	0	0	0
ClusterIJJGIE201CIGDN|MID-07;size=14;	nd	VRVPVPQLQPQNPSQQQPQEQVPLVQQQQFPGQQQQFPPQQPYPQPQPFPSQQPYLQLQPFPQPQLPYSQPQPFRPQQPYPQPQPQY	GTTAGAGTTCCAGTGCCACAATTGCAGCCACAAAATCCATCTCAGCAACAGCCACAAGAGCAAGTTCCATTGGTACAACAACAACAATTTCCAGGGCAGCAACAACAATTTCCACCACAACAGCCATATCCACAGCCGCAACCATTTCCATCACAACAACCATATCTGCAGCTGCAACCATTTCCGCAGCCGCAACTACCATATTCGCAGCCACAACCATTTCGACCACAACAACCATATCCACAACCGCAACCACAGTAT	IJJGIE201CIGDN|MID-07;size=14;	27	2	0.05	1	0.02	0	0	2	0.03	0	0	0	0	2	0.03	1	0.02	1	0.02	9	0.08	3	0.04	2	0.03	1	0.02	0	0	0	0	0	0	0	0	0	0	0	0	0	0	0	0	0	0
ClusterIJJGIE201BO19W|MID-58;size=17;	nd	VRVPVPQLQPQNPSQQQPQEQVPLVQQQQFLGQQQQFPPQQPYPQPQPFPSQQPYLQLQPFSQPQLPYSQPQPFRPQQPYPQPQP*Y	GTTAGAGTTCCAGTGCCACAATTGCAGCCACAAAATCCATCTCAGCAACAGCCACAAGAGCAAGTTCCATTGGTACAACAACAACAATTTCTAGGGCAGCAACAACAATTTCCACCACAACAACCATATCCGCAGCCGCAACCATTTCCATCACAACAACCATATCTGCAGCTGCAACCATTTTCGCAGCCGCAACTACCATATTCGCAGCCGCAACCATTTCGACCACAACAACCATATCCACAACCGCAACCATAGTAT	IJJGIE201BO19W|MID-58;size=17;	27	0	0	0	0	5	0.07	0	0	0	0	3	0.04	0	0	0	0	0	0	0	0	0	0	0	0	2	0.05	0	0	2	0.05	0	0	0	0	0	0	0	0	0	0	0	0	0	0
ClusterIJJGIE201BNH37|MID-20;size=27;	nd	VRVPVPQLQPQNPSQQQPQEQVPLVQQQQFLGQQQPFPPQQPYTQPQPQY	GTTAGAGTTCCAGTGCCACAATTGCAGCCACAAAATCCATCTCAGCAACAGCCACAAGAGCAAGTTCCATTGGTACAACAACAACAATTTCTAGGGCAGCAACAACCATTTCCACCACAACAACCATATACACAGCCGCAACCACAGTAT	IJJGIE201BNH37|MID-20;size=27;	27	0	0	0	0	0	0	0	0	0	0	0	0	0	0	0	0	1	0.02	8	0.07	5	0.07	0	0	0	0	0	0	0	0	0	0	0	0	13	0.15	0	0	0	0	0	0	0	0
ClusterIJJGIE201A3F0U|MID-07;size=26;	nd	VRVPVPQLQPQHPSQQQPQEQVPIGTTTTISRAATTISTTTTISTAATISITTTISATTTISAAATTIFAATTISTTTTISTTATTV	GTTAGAGTTCCAGTGCCACAATTGCAGCCACAACATCCATCTCAGCAACAGCCACAAGAGCAAGTTCCCATTGGTACAACAACAACAATTTCTAGGGCAGCAACAACCATTTCCACCACAACAACCATATCCACAGCCGCAACCATTTCCATCACAACAACCATATCTGCAACTACAACCATTTCCGCAGCCGCAACTACCATATTCGCAGCCACAACCATTTCGACCACAACAACCATATCCACAACCGCAACCACAGTAT	IJJGIE201A3F0U|MID-07;size=26;	27	0	0	2	0.04	0	0	0	0	0	0	0	0	3	0.05	3	0.06	0	0	0	0	0	0	0	0	0	0	0	0	0	0	0	0	0	0	0	0	0	0	0	0	0	0	0	0
ClusterIJJGIE201A10L4|MID-03;size=27;	nd	VRVSVPQLQPQNPSQQQPQEQVPLVQQQQFLGQQQPFPPQQPYPQPQPQY	GTTAGAGTTTCAGTGCCACAATTGCAGCCACAAAATCCATCTCAGCAACAGCCACAAGAGCAAGTTCCATTGGTACAACAACAACAATTTCTAGGGCAGCAACAACCATTTCCACCACAACAACCATATCCACAACCGCAACCACAGTAT	IJJGIE201A10L4|MID-03;size=27;	27	0	0	0	0	12	0.17	5	0.09	0	0	9	0.13	0	0	0	0	0	0	0	0	0	0	0	0	0	0	0	0	0	0	0	0	0	0	0	0	0	0	0	0	0	0	0	0
ClusterIJJGIE202JYCFJ|MID-19;size=26;	nd	VRFPVPQLQPQNPSQQQPQEQVPLVQQLQYPGQQQPFPPQQPYPQPQPQY	GTTAGATTTCCAGTGCCACAATTGCAGCCGCAAAATCCATCTCAGCAACAACCACAAGAGCAAGTTCCGTTGGTGCAACAACTACAATATCCAGGGCAACAACAACCATTTCCACCACAACAGCCATATCCGCAGCCGCAACCACAGTAT	IJJGIE202JYCFJ|MID-19;size=26;	26	1	0.02	2	0.04	0	0	0	0	0	0	0	0	0	0	1	0.02	3	0.05	0	0	2	0.03	0	0	0	0	2	0.03	0	0	0	0	4	0.08	1	0.01	0	0	0	0	0	0	0	0
ClusterIJJGIE202IW7GG|MID-50;size=15;	nd	VRVPVPQLQPQNPSQQQPQEQVPLVQQQQFLGQQQPFPPQQPYPQPQPFPSQQPYLQLQPFPQPQLPYLQPQLFRPQQPYPQPQPQY	GTTAGAGTTCCAGTGCCACAATTGCAGCCACAAAATCCATCTCAGCAACAGCCACAAGAGCAAGTTCCGTTGGTACAACAACAACAATTTCTAGGGCAGCAACAACCATTTCCACCACAACAACCATATCCACAGCCGCAACCATTTCCATCACAACAACCATATCTGCAACTGCAACCATTTCCGCAGCCGCAACTACCATATTTGCAGCCACAACTATTTCGACCACAACAACCATATCCACAACCGCAACCACAGTAT	IJJGIE202IW7GG|MID-50;size=15;	26	0	0	0	0	0	0	0	0	0	0	0	0	0	0	0	0	0	0	0	0	0	0	0	0	5	0.12	4	0.05	3	0.07	1	0.02	2	0.04	0	0	0	0	0	0	0	0	0	0
ClusterIJJGIE202IQ04O|MID-19;size=26;	nd	VRVPVPQLQPQNPSQQQPQEQVPLVQQQQFLGQQQPFPPQQPYPQPQPFRPQQPYPQPQPQY	GTTAGAGTTCCAGTGCCACAATTGCAGCCACAAAATCCATCTCAGCAACAGCCACAAGAGCAAGTTCCATTGGTACAACAACAACAATTTCTAGGGCAGCAACAACCATTTCCACCACAACAACCATATCCACAGCCGCAACCATTTCGACCACAACAACCATATCCACAACCGCAACCACAGTAT	IJJGIE202IQ04O|MID-19;size=26;	26	0	0	0	0	0	0	0	0	0	0	3	0.04	4	0.07	0	0	1	0.02	1	0.01	0	0	0	0	2	0.05	0	0	0	0	0	0	4	0.08	0	0	0	0	1	0.02	1	0.03	0	0
ClusterIJJGIE202I30IS|MID-57;size=13;	nd	VRVPVPQLQPQNTISATATRASSIGTTTTISRAATTISTTTAISAAATISITTTISATATISAAATISATTTISAAAIISTTTTISTTATTV	GTTAGAGTTCCAGTGCCACAATTGCAGCCACAAAATACCATCTCAGCAACAGCCACAAGAGCAAGTTCCATTGGTACAACAACAACAATTTCCAGGGCAGCAACAACAATTTCCACCACAACAGCCATATCCGCAGCCGCAACCATTTCCATCACAACAACCATATCTGCAACTGCAACCATTTCCGCAGCCGCAACCATTTCCGCCACAACTACCATATCCGCAGCCGCAATCATTTCCACCACAACAACCATATCCACAACAGCAACCACAGTAT	IJJGIE202I30IS|MID-57;size=13;	26	0	0	0	0	0	0	0	0	0	0	0	0	0	0	0	0	0	0	0	0	0	0	0	0	0	0	8	0.1	1	0.02	2	0.05	0	0	0	0	0	0	0	0	0	0	0	0
ClusterIJJGIE202GV93H|MID-08;size=26;	nd	VRVPVPQLQPQNPSQQQPQEQVPLVQQQQFPGQQQPFPPQQPYPQPQPFPSQQPYLQLQPFPQPQLPYPQPQLPYPQPQLPYPQPQPFRPQQPYPQSQPQY	GTTAGAGTTCCAGTGCCACAATTGCAGCCACAAAATCCATCTCAGCAACAACCACAAGAGCAAGTTCCATTGGTACAACAACAGCAATTTCCAGGGCAGCAACAACCATTTCCACCACAACAACCATATCCGCAGCCGCAACCATTTCCATCACAACAACCATATCTGCAGCTGCAACCATTTCCGCAGCCGCAACTACCATATCCGCAGCCGCAACTACCATATCCGCAGCCGCAACTACCATATCCGCAGCCGCAACCATTTCGACCACAACAACCATATCCACAATCGCAACCACAGTAT	IJJGIE202GV93H|MID-08;size=26;	26	0	0	0	0	2	0.03	0	0	10	0.1	0	0	1	0.02	1	0.02	0	0	0	0	0	0	0	0	0	0	0	0	0	0	0	0	0	0	0	0	0	0	0	0	0	0	0	0
ClusterIJJGIE202G93CO|MID-11;size=22;	nd	VRVPVPQLQPQNPSQQQPQEQVPLVQQQQFLGQ*QPFPPQQPYPQPQPFPSQQPYLQLQPFPQPQVPYSQPQPFRPQQPYPQPQPQY	GTTAGAGTTCCAGTGCCACAATTGCAGCCACAAAATCCATCTCAGCAACAGCCACAAGAGCAAGTTCCATTGGTACAACAACAACAATTTCTAGGGCAGTAACAACCATTTCCACCACAACAACCATATCCACAGCCGCAACCATTTCCATCACAACAACCATATCTGCAGCTGCAACCATTTCCGCAGCCGCAAGTACCATATTCGCAGCCACAACCATTTCGACCACAACAACCATATCCACAACCGCAACCACAGTAT	IJJGIE202G93CO|MID-11;size=22;	26	0	0	0	0	0	0	0	0	0	0	0	0	0	0	0	0	5	0.08	6	0.05	4	0.06	3	0.04	0	0	0	0	0	0	0	0	0	0	8	0.09	0	0	0	0	0	0	0	0
ClusterIJJGIE201EAW43|MID-53;size=26;	nd	VRVPVPQLQPQNPSQQQPQEQVPLVQQQQFLGQQQQQFPGQQQPFPPQQPYPQPQPFPPQQSYPQPQPQY	GTTAGAGTTCCAGTGCCACAATTGCAGCCACAAAATCCATCTCAGCAACAACCACAAGAGCAAGTTCCATTGGTGCAACAACAACAATTTCTAGGGCAGCAACAACAACAATTTCCAGGGCAACAACAACCATTTCCACCACAACAGCCATATCCGCAGCCGCAACCATTTCCACCACAACAATCATATCCACAACCACAACCACAATAT	IJJGIE201EAW43|MID-53;size=26;	26	0	0	1	0.02	0	0	1	0.02	2	0.02	0	0	1	0.02	0	0	0	0	1	0.01	0	0	0	0	0	0	0	0	0	0	0	0	0	0	0	0	0	0	0	0	0	0	0	0
ClusterIJJGIE201COB1E|MID-61;size=16;	nd	VRVPVPQLQPQNPSQQQPQEQVPLVQQQQFLGQQQPFPPQQPYPQPQPFPSQQPYLQLQPFPQPQLPYPQPQPFRPQQPYPQPQPQY	GTTAGAGTTCCAGTGCCACAATTGCAGCCACAAAATCCATCTCAGCAACAACCACAAGAGCAAGTTCCATTGGTGCAACAACAACAATTTCTAGGGCAGCAACAACCATTTCCACCACAACAGCCATATCCGCAGCCGCAACCATTTCCATCACAACAACCATATCTGCAGCTGCAACCATTTCCACAGCCGCAACTACCATATCCGCAGCCGCAACCATTTCGACCACAACAACCATATCCACAGCCGCAACCACAGTAT	IJJGIE201COB1E|MID-61;size=16;	26	1	0.02	5	0.1	0	0	0	0	0	0	0	0	0	0	1	0.02	0	0	0	0	0	0	0	0	0	0	0	0	0	0	0	0	0	0	0	0	0	0	0	0	0	0	0	0
ClusterIJJGIE201CNLB5|MID-58;size=26;	nd	VRVPVPQLQPQNPSQQQPQEQVPLVQQQQFPGQQQPFPPQQPYPQPQPFPSQQPYLQLQPFPQPQLPYSQPQPFRPQQPYPQPQPQY	GTTAGAGTTCCAGTGCCACAATTGCAGCCACAAAATCCATCTCAGCAACAACCACAAGAGCAAGTTCCATTGGTACAACAACAACAATTTCCAGGGCAGCAACAACCATTTCCACCACAACAACCATATCCACAGCCGCAACCATTTCCATCACAACAACCATATCTGCAACTGCAACCATTTCCGCAGCCGCAACTACCATATTCGCAACCACAACCATTTCGACCACAACAACCATATCCACAACCGCAACCACAGTAT	IJJGIE201CNLB5|MID-58;size=26;	26	0	0	0	0	4	0.06	3	0.05	0	0	5	0.07	0	0	0	0	0	0	0	0	0	0	0	0	0	0	0	0	0	0	0	0	0	0	0	0	0	0	0	0	0	0	0	0
ClusterIJJGIE201C4LNO|MID-04;size=13;	nd	VRVPVPQLQPQNPSQQQPQEQVPLVQQQQFPGQQQQFPPQQPYPQPQPFPSQQPYLQLQPFPQPQLPYSQPQPFRPQQPYPQPQPQY	GTTAGAGTTCCAGTGCCACAATTGCAGCCACAAAATCCATCTCAGCAACAGCCACAAGAGCAAGTTCCATTGGTACAACAACAACAATTTCCAGGGCAGCAACAACAATTTCCACCACAACAGCCATATCCGCAGCCGCAACCATTTCCATCACAACAACCATATCTGCAGCTGCAACCATTTCCGCAGCCGCAACTACCATATTCACAGCCACAACCATTTCGACCACAACAACCATATCCACAACCGCAACCACAGTAT	IJJGIE201C4LNO|MID-04;size=13;	26	0	0	0	0	0	0	1	0.02	0	0	7	0.1	0	0	0	0	0	0	0	0	0	0	0	0	0	0	1	0.01	1	0.02	1	0.02	1	0.02	1	0.01	0	0	0	0	0	0	0	0
ClusterIJJGIE201BJ092|MID-08;size=26;	nd	VRVPVPQLQPQNPSQQQPQEQVPVVQQQQFPGQQQPFPPQQPYPQPQPFPSQQPYLQLQPFPQPQLPYPQPQPFRPQQPYPQPQPQY	GTTAGAGTTCCAGTGCCACAATTGCAGCCACAAAATCCATCTCAGCAACAGCCACAGGAGCAAGTTCCAGTGGTACAACAACAACAATTTCCAGGGCAGCAACAACCATTTCCACCACAACAGCCATATCCGCAGCCGCAACCATTTCCATCACAACAACCATATCTGCAGCTGCAACCATTTCCACAGCCGCAACTACCATATCCGCAGCCGCAACCATTTCGACCACAACAACCATATCCACAGCCGCAACCACAGTAT	IJJGIE201BJ092|MID-08;size=26;	26	0	0	0	0	0	0	0	0	0	0	0	0	5	0.09	17	0.32	0	0	0	0	0	0	0	0	0	0	0	0	0	0	0	0	0	0	0	0	0	0	0	0	0	0	0	0
ClusterIJJGIE201BI00L|MID-01;size=26;	nd	VRVPVPQLQPQNPSQQQPQEQVPLVQQQQFLGQQQQQFPGQQQPFPPQQPYPQPQPFPSQQPYLQLQPFPQPQLPYPQPQPFRPQQPYPQPQPQY	GTTAGAGTTCCAGTGCCACAATTGCAGCCACAAAATCCATCTCAGCAACAACCACAAGAGCAAGTTCCATTGGTGCAACAACAACAATTTCTAGGGCAGCAACAACAACAATTTCCAGGGCAACAACAACCATTTCCACCACAACAGCCATATCCGCAGCCGCAACCATTTCCATCACAACAACCATATCTGCAGCTGCAACCATTTCCACAGCCGCAACTACCATATCCGCAGCCGCAACCATTTCGACCACAACAACCATATCCACAGCCGCAACCACAGTAT	IJJGIE201BI00L|MID-01;size=26;	26	6	0.14	1	0.02	1	0.01	0	0	0	0	3	0.04	4	0.07	3	0.06	0	0	0	0	0	0	0	0	0	0	0	0	0	0	0	0	0	0	0	0	0	0	0	0	0	0	0	0
ClusterIJJGIE201BEQCO|MID-16;size=22;	nd	VRVPVPQLQPQNPSQQQPQEQVPLVQQQQFPGQQQQFPPQQPYPQPQPFPSQQPYLQLQPFPQPQLPYSQPQPFRPQQPYPQPQPRY	GTTAGAGTTCCAGTGCCACAATTGCAGCCACAAAATCCATCTCAGCAACAGCCACAAGAGCAAGTTCCATTGGTACAACAACAACAATTTCCAGGGCAGCAACAACAATTTCCACCACAACAGCCATATCCGCAGCCGCAACCATTTCCATCACAACAACCATATCTGCAACTGCAACCATTTCCGCAGCCGCAACTACCATATTCGCAACCACAACCATTTCGACCACAACAACCATATCCACAACCGCAACCACGGTAT	IJJGIE201BEQCO|MID-16;size=22;	26	0	0	0	0	0	0	0	0	0	0	0	0	0	0	0	0	0	0	0	0	0	0	0	0	1	0.02	4	0.05	5	0.12	0	0	1	0.02	0	0	0	0	0	0	0	0	0	0
ClusterIJJGIE201A12HS|MID-02;size=26;	nd	VRVPVPQLQPQNPSQQQPQEQVPLVQQQQFPGQQQQFPPQQPYPQPQPFPSQQPYLQLQPFPQPQLPYPQPQPFRPQQPYPQPQPQY	GTTAGAGTTCCAGTGCCACAATTGCAGCCACAAAATCCATCTCAGCAACAGCCACAAGAGCAAGTTCCATTGGTACAACAACAACAATTTCCAGGGCAGCAACAACAATTTCCACCACAACAGCCATATCCGCAGCCGCAACCATTTCCATCACAACAACCATATCTGCAGCTGCAACCATTTCCACAGCCGCAACTACCATATCCGCAGCCGCAACCATTTCGACCACAACAACCATATCCACAGCCGCAACCACAGTAT	IJJGIE201A12HS|MID-02;size=26;	26	1	0.02	3	0.06	0	0	1	0.02	0	0	2	0.03	3	0.05	4	0.08	0	0	0	0	0	0	0	0	0	0	0	0	0	0	0	0	0	0	0	0	0	0	0	0	0	0	0	0
ClusterIJJGIE202JWMWF|MID-58;size=25;	nd	VRVPVPQLQPQNPSQQQPQEQVPLVQQQQFPGQQQQFPPQQPYPQPQPFPSQQPYLQLQPFPQPQPFPPQLPYPQPQSFPPQQPYPQPQPQY	GTTAGAGTTCCAGTGCCACAATTGCAGCCACAAAATCCATCTCAGCAACAGCCACAAGAGCAAGTTCCATTGGTACAACAACAACAATTTCCAGGGCAGCAACAACAATTTCCACCACAACAGCCATATCCGCAGCCGCAACCATTTCCATCACAACAACCATATCTGCAACTGCAACCATTTCCGCAGCCGCAACCATTTCCGCCACAACTACCATATCCGCAGCCGCAATCATTTCCACCACAACAACCATATCCACAACCACAACCACAGTAT	IJJGIE202JWMWF|MID-58;size=25;	25	0	0	0	0	0	0	0	0	0	0	0	0	0	0	0	0	1	0.02	3	0.03	3	0.04	1	0.01	0	0	0	0	0	0	0	0	4	0.08	2	0.02	0	0	0	0	0	0	0	0
ClusterIJJGIE202JWD8I|MID-53;size=17;	nd	VRVPVPQLQPQNPSQQQPQEQVPLVQQQQFPGQQQQFPPQQPYPQPQPFPSQQPYLQLQPFPQPQPFLPQLPYPQPQSFPPQQPYPQQQPQY	GTTAGAGTTCCAGTGCCACAATTGCAGCCACAAAATCCATCTCAGCAACAGCCACAAGAGCAAGTTCCATTGGTACAACAACAACAATTTCCAGGGCAGCAACAACAATTTCCACCACAACAGCCATATCCGCAGCCGCAACCATTTCCATCACAACAACCATATCTGCAGCTGCAACCATTTCCGCAGCCGCAACCATTTCTGCCACAACTACCATATCCGCAGCCGCAATCATTTCCACCACAACAACCATATCCACAACAGCAACCACAGTAT	IJJGIE202JWD8I|MID-53;size=17;	25	0	0	0	0	0	0	0	0	0	0	0	0	0	0	0	0	8	0.13	1	0.01	1	0.01	0	0	0	0	0	0	0	0	0	0	0	0	0	0	0	0	0	0	0	0	0	0
ClusterIJJGIE202IKCO4|MID-19;size=25;	nd	VRVPVPQLQPQNPSQQQPQEQVPLVQQQQFLGQQQPFPPQQPYPQPQPFRPQQPYPQPQPQY	GTTAGAGTTCCAGTGCCACAATTGCAGCCACAAAATCCATCTCAGCAACAGCCACAAGAGCAAGTTCCATTGGTACAACAACAACAATTTCTAGGGCAGCAACAACCATTTCCACCACAACAACCATATCCACAGCCACAACCATTTCGACCACAACAACCATATCCACAACCACAACCACAGTAT	IJJGIE202IKCO4|MID-19;size=25;	25	0	0	0	0	0	0	1	0.02	0	0	0	0	0	0	0	0	0	0	1	0.01	0	0	1	0.01	1	0.02	0	0	2	0.05	0	0	8	0.16	2	0.02	0	0	0	0	0	0	0	0
ClusterIJJGIE202IESPL|MID-65;size=25;	nd	VRVPVPQLQPQHPSQQQPQEQVPLVQQQQFLGQQQTFPPQQPYPQLQPFPSQQPYLQLQPFPQPQLPYSQPQPFRPQQPYPQPQPQY	GTTAGAGTTCCAGTGCCACAATTGCAGCCACAACATCCATCTCAGCAACAGCCACAAGAGCAAGTTCCATTGGTACAACAACAACAATTTCTAGGGCAGCAACAAACATTTCCACCACAACAACCATATCCACAGCTGCAACCATTTCCATCACAACAACCATATCTACAGCTGCAACCATTTCCGCAGCCGCAACTACCATATTCGCAGCCACAACCATTTCGACCACAACAACCATATCCACAACCGCAACCACAGTAT	IJJGIE202IESPL|MID-65;size=25;	25	0	0	0	0	0	0	0	0	0	0	0	0	0	0	0	0	0	0	0	0	0	0	0	0	0	0	0	0	0	0	0	0	0	0	0	0	1	0.02	10	0.19	1	0.03	0	0
ClusterIJJGIE202HRQ3P|MID-50;size=11;	nd	VRVPVPQLQPQNPSQQQPQEQVPLVQQQQFLGQQQPFPPQQPYPQPQPFPSQQPYPQPQPFLPQLPYPQPQPFPPQQSYPQPQPQY	GTTAGAGTTCCAGTGCCACAATTGCAGCCACAAAATCCATCTCAGCAACAGCCACAAGAGCAAGTTCCATTGGTACAACAACAACAATTTCTAGGGCAGCAACAACCATTTCCACCACAACAACCATATCCACAGCCGCAACCATTTCCATCACAACAGCCATATCCGCAGCCGCAACCATTTCTGCCACAACTACCATATCCGCAGCCGCAACCATTTCCACCACAACAATCATATCCACAACCACAACCACAATAT	IJJGIE202HRQ3P|MID-50;size=11;	25	0	0	1	0.02	0	0	0	0	1	0.01	0	0	0	0	0	0	3	0.05	5	0.05	6	0.08	0	0	1	0.02	0	0	0	0	0	0	0	0	0	0	0	0	0	0	0	0	0	0
ClusterIJJGIE202HR7RQ|MID-10;size=25;	nd	VRVPVPQLQPQNPSQQQPQEQVPLVQQQQFLGQQQQQFPGQQQPFPQPQPQY	GTTAGAGTTCCAGTGCCACAATTGCAGCCACAAAATCCATCTCAGCAACAACCACAAGAGCAAGTTCCATTGGTGCAACAACAACAATTTCTAGGGCAGCAACAACAACAATTTCCAGGGCAACAACAACCATTTCCACAACCGCAACCACAGTAT	IJJGIE202HR7RQ|MID-10;size=25;	25	2	0.05	4	0.08	0	0	2	0.03	0	0	0	0	3	0.05	0	0	2	0.03	0	0	1	0.01	1	0.01	0	0	0	0	0	0	1	0.02	0	0	1	0.01	0	0	0	0	0	0	0	0
ClusterIJJGIE202HDKM3|MID-08;size=25;	nd	VRVPVPQLQLQNPSQQQPQEQVPLVQEQQFPGQQQPFPPQQPYPQPQPFPSQQPLPQPQPFLPQLPYPQPQPFPPQQPYPQPQPQY	GTTAGAGTTCCAGTGCCACAATTGCAGCTACAAAATCCATCTCAGCAACAGCCACAAGAGCAAGTTCCATTGGTACAAGAACAACAATTTCCAGGGCAGCAACAACCATTTCCACCACAACAGCCATATCCGCAGCCGCAACCATTTCCATCACAACAACCATTGCCGCAACCGCAACCATTTCTGCCACAACTACCATATCCGCAGCCACAACCATTTCCACCACAACAACCATATCCACAACCGCAACCACAGTAT	IJJGIE202HDKM3|MID-08;size=25;	25	0	0	0	0	4	0.06	1	0.02	4	0.04	0	0	2	0.03	7	0.13	0	0	0	0	0	0	0	0	0	0	0	0	0	0	0	0	0	0	0	0	0	0	0	0	0	0	0	0
ClusterIJJGIE202GV71N|MID-07;size=13;	nd	VRVPVPQLQPQNPSQQQPQEQVPLVQQQQFPGQQQPFPPQQPYPQLQPFPSQQPYMQLQPFPQPQLPYPQPQLPYPQPQLPYPQPQPFRPQQPYPQSQPQY	GTTAGAGTTCCAGTGCCACAATTGCAGCCACAAAATCCATCTCAGCAACAACCACAAGAGCAAGTTCCATTGGTACAACAACAACAATTTCCAGGGCAGCAACAACCATTTCCACCACAACAGCCATATCCGCAGCTGCAACCATTTCCATCACAACAACCATATATGCAGCTGCAACCATTTCCGCAGCCGCAACTACCATATCCGCAGCCGCAACTACCATATCCGCAGCCGCAACTACCATATCCGCAGCCGCAACCATTTCGACCACAACAACCATATCCACAATCGCAACCACAGTAT	IJJGIE202GV71N|MID-07;size=13;	25	3	0.07	0	0	0	0	0	0	0	0	0	0	2	0.03	0	0	0	0	0	0	0	0	0	0	0	0	0	0	0	0	0	0	0	0	0	0	0	0	0	0	0	0	0	0
ClusterIJJGIE202G5JN9|MID-26;size=25;	nd	VRVPVPQLQPQNPSQQQPQEQVPLVQQQQFLGQQQPFRPQQPYPQPQPQY	GTTAGAGTTCCAGTGCCACAATTGCAGCCACAAAATCCATCTCAGCAACAGCCACAAGAGCAAGTTCCATTGGTACAACAACAACAATTTCTAGGGCAGCAACAACCATTTCGACCACAACAACCATATCCACAACCGCAACCACAATAT	IJJGIE202G5JN9|MID-26;size=25;	25	0	0	0	0	2	0.03	1	0.02	0	0	6	0.08	0	0	0	0	0	0	0	0	0	0	0	0	0	0	0	0	0	0	0	0	0	0	0	0	1	0.02	1	0.02	0	0	0	0
ClusterIJJGIE201EIRW8|MID-14;size=15;	nd	VRVPVPQLQPQNPSQQQPQEQVPLVQQQQFLGQQQPFPPQQPYPQPQPFPSQQPYLQLQPFPPQQSYPQPQPQY	GTTAGAGTTCCAGTGCCACAATTGCAGCCACAAAATCCATCTCAGCAACAGCCACAAGAGCAAGTTCCATTGGTACAACAACAACAATTTCTAGGGCAGCAACAACCATTTCCACCACAACAACCATATCCACAGCCGCAACCATTTCCATCACAACAACCATATCTGCAGCTGCAACCATTTCCACCACAACAATCATATCCACAACCACAACCACAATAT	IJJGIE201EIRW8|MID-14;size=15;	25	0	0	0	0	0	0	0	0	0	0	2	0.03	0	0	0	0	2	0.03	1	0.01	1	0.01	13	0.18	0	0	0	0	1	0.02	0	0	0	0	2	0.02	0	0	0	0	0	0	0	0
ClusterIJJGIE201C27WA|MID-02;size=13;	nd	VRVPVPQLQPQNPSQQQPQEQVPLVQQQQFLGQQQPFPPQQPYPQPQPFPYTTTISAAATISAAATTIFAATTISTTTTISTAATTV	GTTAGAGTTCCAGTGCCACAATTGCAGCCACAAAATCCATCTCAGCAACAGCCACAAGAGCAAGTTCCATTGGTACAACAACAACAATTTCTAGGGCAGCAACAACCATTTCCACCACAACAACCATATCCACAGCCGCAACCATTTCCATACACAACAACCATATCTGCAGCTGCAACCATTTCCGCAGCCGCAACTACCATATTCGCAGCCACAACCATTTCGACCACAACAACCATATCCACAGCCGCAACCACAGTAT	IJJGIE201C27WA|MID-02;size=13;	25	0	0	3	0.06	0	0	0	0	0	0	0	0	1	0.02	4	0.08	0	0	0	0	0	0	0	0	0	0	0	0	0	0	0	0	0	0	0	0	0	0	0	0	1	0.03	0	0
ClusterIJJGIE201C1TVK|MID-52;size=25;	nd	VRVPVPQLQPQNPSQQQPQEQVPLVQQQQFPGQQQPFRPQQPYPQPQPQY	GTTAGAGTTCCAGTGCCACAATTGCAGCCACAAAATCCATCTCAGCAACAGCCACAAGAGCAAGTTCCATTGGTACAACAACAACAATTTCCAGGGCAGCAACAACCATTTCGACCACAACAACCATATCCACAACCGCAACCACAGTAT	IJJGIE201C1TVK|MID-52;size=25;	25	0	0	4	0.08	0	0	0	0	0	0	1	0.01	2	0.03	6	0.11	0	0	1	0.01	0	0	0	0	0	0	0	0	0	0	2	0.05	0	0	2	0.02	0	0	0	0	0	0	0	0
ClusterIJJGIE201B1DCG|MID-75;size=15;	nd	VRVPVPQLQPQNPSQQQPQEQVPLVQQQQFPGQQQQFPPQQPYPQPQPFPSQQPYLQLQPFPQPQPFLPQLPYPQPQSFPPQQPYPQPQPQY	GTTAGAGTTCCAGTGCCACAATTGCAGCCACAAAATCCATCTCAGCAACAGCCACAAGAGCAAGTTCCATTGGTACAACAACAACAATTTCCAGGGCAGCAACAACAATTTCCACCACAACAGCCATATCCGCAGCCGCAACCATTTCCATCACAACAACCATATCTGCAGCTGCAACCATTTCCGCAGCCGCAACCATTTCTGCCACAACTACCATATCCGCAGCCGCAATCATTTCCACCACAACAACCATATCCACAACCGCAACCACAGTAT	IJJGIE201B1DCG|MID-75;size=15;	25	0	0	0	0	0	0	0	0	0	0	0	0	3	0.05	0	0	0	0	0	0	1	0.01	0	0	0	0	0	0	0	0	1	0.02	0	0	0	0	0	0	0	0	0	0	0	0
ClusterIJJGIE201AVF23|MID-17;size=16;	nd	VRFPVPQLQPQNPSQQQPQEQVPLVQQQQFLGQQQPFPPQQPYPQPQPFPSQQPYLQLQPFPQPQLSYSQPQPFRPQQPYPQPQPQY	GTTAGATTTCCAGTGCCACAATTGCAGCCGCAAAATCCATCTCAGCAACAACCACAAGAGCAAGTTCCGTTGGTACAACAACAACAATTTCTAGGGCAGCAACAACCATTTCCACCACAACAACCATATCCACAGCCGCAACCATTTCCATCACAACAACCATATCTGCAACTGCAACCATTTCCGCAGCCGCAACTATCATATTCGCAGCCACAACCATTTCGACCACAACAACCATATCCACAACCGCAACCACAGTAT	IJJGIE201AVF23|MID-17;size=16;	25	0	0	0	0	0	0	0	0	0	0	0	0	0	0	0	0	0	0	0	0	0	0	0	0	0	0	3	0.04	7	0.16	0	0	2	0.04	0	0	0	0	0	0	0	0	0	0
ClusterIJJGIE201AL4RH|MID-08;size=25;	nd	VRVPVPQLQPQNPSQQQPQEQVPLVQQQQFPGQQQPFRPQQPYPQPQPQY	GTTAGAGTTCCAGTGCCACAATTGCAGCCACAAAATCCATCTCAGCAACAACCACAAGAGCAAGTTCCATTGGTACAACAACAACAATTTCCAGGGCAGCAGCAACCATTTCGACCACAACAACCATATCCACAACCGCAACCACAGTAT	IJJGIE201AL4RH|MID-08;size=25;	25	2	0.05	1	0.02	0	0	1	0.02	0	0	6	0.08	1	0.02	3	0.06	0	0	0	0	0	0	0	0	0	0	0	0	0	0	0	0	0	0	0	0	0	0	0	0	0	0	0	0
ClusterIJJGIE202IEFSK|MID-54;size=24;	nd	VRVPVPQLQPQNPSQQQPQEQVPLVQQQQFLGQQQPFPPQQPYSQPQPFRPQQPYPQPQPQY	GTTAGAGTTCCAGTGCCACAATTGCAGCCACAAAATCCATCTCAGCAACAGCCACAAGAGCAAGTTCCATTGGTACAACAACAACAATTTCTAGGGCAGCAACAACCATTTCCACCACAACAACCATATTCACAGCCACAACCATTTCGACCACAACAACCATATCCACAACCGCAACCACAGTAT	IJJGIE202IEFSK|MID-54;size=24;	24	0	0	0	0	0	0	5	0.09	0	0	1	0.01	0	0	0	0	0	0	0	0	0	0	0	0	5	0.12	2	0.03	2	0.05	0	0	1	0.02	0	0	0	0	0	0	0	0	0	0
ClusterIJJGIE202I63B2|MID-13;size=3;	nd	VRVPVPQLQPQNPSQQQPQEQVPLVQQQQFLGQQQQQFPGQQQPFPPQQPYPQPQPFLPQLPYPQPQPFPPQQSYPQPQPQYPQPQQPISQQQAQLQQQQQQQQPQY	GTTAGAGTTCCAGTGCCACAATTGCAGCCACAAAATCCATCTCAGCAACAACCACAAGAGCAAGTTCCATTGGTGCAACAACAACAATTTCTAGGGCAGCAACAACAACAATTTCCAGGGCAACAACAACCATTTCCACCACAACAGCCATATCCGCAGCCGCAACCATTTCTGCCACAACTACCATATCCGCAGCCGCAACCATTTCCACCACAACAATCATATCCACAACCACAACCACAATATCCGCAACCACAACAACCAATTTCACAGCAACAAGCACAACTACAACAACAACAACAACAACAACAACCACAGTAT	IJJGIE202I63B2|MID-13;size=3;	24	0	0	0	0	0	0	0	0	3	0.03	0	0	0	0	1	0.02	0	0	3	0.03	5	0.07	2	0.03	0	0	0	0	0	0	0	0	0	0	0	0	0	0	0	0	0	0	0	0
ClusterIJJGIE202HH6AV|MID-43;size=12;	nd	VRVPVPQLQPQNPSQQQPQEQVPLVQQQQFLGQQQPFPPQQPYPQLQPFPSQQPYLQLQPFPQPQLPYSQPQPFRPQQPYPQPQPQY	GTTAGAGTTCCAGTGCCACAATTGCAGCCACAAAATCCATCTCAGCAACAACCACAAGAGCAAGTTCCATTGGTACAACAACAACAATTTCTAGGGCAGCAACAACCATTTCCACCACAACAACCATATCCACAGCTGCAACCATTTCCATCACAACAACCATATCTGCAGCTGCAACCATTTCCGCAGCCGCAACTACCATATTCGCAGCCACAACCATTTCGACCACAACAACCATATCCACAACCGCAACCACAGTAT	IJJGIE202HH6AV|MID-43;size=12;	24	4	0.09	0	0	0	0	0	0	0	0	0	0	0	0	0	0	0	0	0	0	0	0	0	0	0	0	0	0	0	0	0	0	0	0	0	0	0	0	2	0.04	0	0	0	0
ClusterIJJGIE202GHXC1|MID-36;size=24;	nd	VRVPVPQLQPQNPSQQQSQEQVPLVQQQQFLGQQQPFRPQQPYPQPQPQY	GTTAGAGTTCCAGTGCCACAATTGCAGCCACAAAATCCATCTCAGCAACAGTCACAAGAGCAAGTTCCATTGGTACAACAACAACAATTTCTAGGGCAGCAACAACCATTTCGACCACAACAACCATATCCACAACCGCAACCACAATAT	IJJGIE202GHXC1|MID-36;size=24;	24	0	0	2	0.04	0	0	0	0	0	0	0	0	0	0	2	0.04	0	0	0	0	0	0	0	0	0	0	0	0	0	0	0	0	0	0	0	0	0	0	0	0	0	0	0	0
ClusterIJJGIE202G38J3|MID-06;size=14;	nd	FRVPVPQLQPQNPSQQQPQEQVSLVQQQQFPGQQQPFPPQQPYPQPQPFPSQQPYLQLQPFPQPQLPYPQPQLPYPQPQLPYPQPQPFRPQQPYPQSQPQY	TTTAGAGTTCCAGTGCCACAATTGCAGCCACAAAATCCATCTCAGCAACAACCACAAGAGCAAGTTTCATTGGTACAACAACAACAATTTCCAGGGCAGCAACAACCATTTCCACCACAACAGCCATATCCGCAGCCGCAACCATTTCCATCACAACAACCATATCTGCAGCTGCAACCATTTCCGCAGCCGCAACTACCATATCCGCAGCCGCAACTACCATATCCGCAGCCGCAACTACCATATCCGCAGCCGCAACCATTTCGACCACAACAACCATATCCACAATCGCAACCACAGTAT	IJJGIE202G38J3|MID-06;size=14;	24	3	0.07	0	0	8	0.11	0	0	9	0.09	1	0.01	3	0.05	0	0	0	0	0	0	0	0	0	0	0	0	0	0	0	0	0	0	0	0	0	0	0	0	0	0	0	0	0	0
ClusterIJJGIE202F8TUV|MID-21;size=24;	nd	VRVPVPQLQPQNPSQQQPQEQVPVVQQQQFLGQQQPFPPQQPYPQPQPFQPQQPYPQPQPQY	GTTAGAGTTCCAGTGCCACAATTGCAGCCACAAAATCCATCTCAGCAACAGCCACAGGAGCAAGTTCCAGTGGTACAACAACAACAATTTCTAGGGCAGCAACAACCATTTCCACCACAACAACCATATCCACAGCCGCAACCATTTCAACCACAACAACCATATCCACAACCGCAACCACAGTAT	IJJGIE202F8TUV|MID-21;size=24;	24	0	0	1	0.02	0	0	0	0	0	0	0	0	0	0	3	0.06	0	0	0	0	0	0	0	0	0	0	0	0	0	0	0	0	0	0	0	0	2	0.03	0	0	3	0.09	3	0.06
ClusterIJJGIE201EPRJ2|MID-61;size=24;	nd	VRVPVPQLQPQNPSQQQPQEQVPLVQQQQFPGQQQQFPPQQPYPQPQPFRPQQPYPQSQPQY	GTTAGAGTTCCAGTGCCACAATTGCAGCCACAAAATCCATCTCAGCAACAGCCACAAGAGCAAGTTCCATTGGTACAACAACAACAATTTCCAGGGCAGCAACAACAATTTCCACCACAACAGCCATATCCGCAGCCGCAACCATTTCGACCACAACAACCATATCCACAATCGCAACCACAGTAT	IJJGIE201EPRJ2|MID-61;size=24;	24	1	0.02	1	0.02	0	0	3	0.05	0	0	0	0	1	0.02	2	0.04	0	0	0	0	0	0	0	0	0	0	0	0	0	0	0	0	0	0	0	0	0	0	0	0	0	0	0	0
ClusterIJJGIE201DFVHM|MID-59;size=24;	nd	VRFPVPQLQPQNPSQQQPQEQVPLVQQLQYPGQQQPFPPQQPYPQPQPFPPQQPYPQPQPQY	GTTAGATTTCCAGTGCCACAATTGCAGCCGCAAAATCCATCTCAGCAACAACCACAAGAGCAAGTTCCGTTGGTGCAACAACTACAATATCCAGGGCAACAACAACCATTTCCACCACAACAGCCATATCCGCAGCCGCAACCATTTCCACCACAACAACCATATCCACAACCGCAACCACAGTAT	IJJGIE201DFVHM|MID-59;size=24;	24	2	0.05	2	0.04	0	0	0	0	0	0	0	0	0	0	0	0	3	0.05	0	0	0	0	0	0	0	0	0	0	0	0	0	0	1	0.02	0	0	0	0	0	0	0	0	0	0
ClusterIJJGIE201D59XS|MID-56;size=14;	P7	VRFPVPQLQPQNPSQQQPQEQVPLVQQQQFLGQQQPFPPQQPYPQPQPFPSQLPYLQLQPFPQPQLPYSQPQPFRPQQPYPQPQPQY	GTTAGATTTCCAGTGCCACAATTGCAGCCACAAAATCCATCTCAGCAACAGCCACAAGAGCAAGTTCCATTGGTACAACAACAACAATTTCTAGGGCAGCAACAACCATTTCCACCACAACAACCATATCCACAGCCGCAACCATTTCCATCACAACTACCATATCTGCAGCTGCAACCATTTCCGCAGCCGCAACTACCATATTCACAGCCACAACCATTTCGACCACAACAACCATATCCACAACCGCAACCACAATAT	IJJGIE201D59XS|MID-56;size=14;	24	0	0	0	0	0	0	0	0	0	0	2	0.03	0	0	0	0	0	0	0	0	0	0	0	0	2	0.05	0	0	0	0	0	0	0	0	0	0	0	0	0	0	0	0	0	0
ClusterIJJGIE201CXV0B|MID-36;size=24;	nd	VRVPVPQLQPQNPSQQQPQEQVPLVQQQQFLGQQQPFPPQQPYPQPQPQY	GTTAGAGTTCCAGTGCCACAATTGCAGCCACAAAATCCATCTCAGCAACAGCCACAGGAGCAAGTTCCATTGGTACAACAACAACAATTTCTAGGGCAGCAACAACCATTTCCACCACAACAACCATATCCACAACCGCAACCACAGTAT	IJJGIE201CXV0B|MID-36;size=24;	24	0	0	0	0	0	0	0	0	0	0	0	0	0	0	0	0	0	0	0	0	0	0	0	0	0	0	0	0	0	0	0	0	0	0	0	0	0	0	0	0	1	0.03	0	0
ClusterIJJGIE201CW9EH|MID-53;size=23;	nd	VRVPVPQLQPQNPSQQQPQEQVPLVQQQQFLGQQQQHFPGQQQPFPPQQPYPQPQPFPSQQPLPQPQPFLPQLPYPQPQPFPPQQPYPQPQPQY	GTTAGAGTTCCAGTGCCACAATTGCAGCCACAAAATCCATCTCAGCAACAACCACAAGAGCAAGTTCCATTGGTGCAACAACAACAATTTCTAGGGCAGCAACAACAACATTTTCCAGGGCAACAACAACCATTTCCACCACAACAGCCATATCCGCAGCCGCAACCATTTCCATCACAACAACCATTGCCGCAACCGCAACCATTTCTGCCACAACTACCATATCCGCAGCCACAACCATTTCCACCACAACAACCATATCCACAACCGCAACCACAGTAT	IJJGIE201CW9EH|MID-53;size=23;	24	0	0	0	0	0	0	0	0	1	0.01	1	0.01	0	0	1	0.02	0	0	1	0.01	0	0	1	0.01	0	0	0	0	0	0	0	0	2	0.04	0	0	0	0	0	0	0	0	0	0
ClusterIJJGIE201CVNOZ|MID-29;size=12;	nd	VRVPVPQLQPQNPSQQQPQEQVPLVQQQQFLGQQQPFPPQ*PYPQLQPFPSQQPYLQLQPFPQPQLPYSQPQPFRPQQPYPQPQPQY	GTTAGAGTTCCAGTGCCACAATTGCAGCCACAAAATCCATCTCAGCAACAGCCACAAGAGCAAGTTCCATTGGTACAACAACAACAATTTCTAGGGCAGCAACAACCATTTCCACCACAATAACCATATCCACAGCTGCAACCATTTCCATCACAACAACCATATCTGCAGCTGCAACCATTTCCGCAGCCGCAACTACCATATTCGCAGCCACAACCATTTCGACCACAACAACCATATCCACAACCGCAACCACAGTAT	IJJGIE201CVNOZ|MID-29;size=12;	24	0	0	0	0	0	0	0	0	0	0	0	0	0	0	0	0	0	0	0	0	0	0	0	0	0	0	0	0	0	0	0	0	0	0	0	0	0	0	0	0	0	0	1	0.02
ClusterIJJGIE201C4BOO|MID-39;size=24;	nd	FRVPVPQLQPQHPSQQQPQEQVPLVQQQQFLGQQQPFPPQQPYPQPQPFPSQQPYLQLQPFPQPQLPYSQPQPFRPQQPYPQPQPQY	TTTAGAGTTCCAGTGCCACAATTGCAGCCACAACATCCATCTCAGCAACAGCCACAAGAGCAAGTTCCATTGGTACAACAACAACAATTTCTAGGGCAGCAACAACCATTTCCACCACAACAACCATATCCACAGCCGCAACCATTTCCATCACAACAACCATATCTGCAACTGCAACCATTTCCGCAGCCGCAACTACCATATTCGCAGCCACAACCATTTCGACCACAACAACCATATCCACAACCGCAACCACAGTAT	IJJGIE201C4BOO|MID-39;size=24;	24	0	0	0	0	0	0	0	0	0	0	0	0	0	0	0	0	0	0	0	0	0	0	0	0	0	0	0	0	0	0	0	0	0	0	0	0	1	0.02	0	0	1	0.03	0	0
ClusterIJJGIE201BOSGO|MID-03;size=24;	nd	VRVPVPQLQPQNPSQQQPQEQVPLVQQQQFLGQQQPFPPQQPYPQPQPFPSQQPYLQLQPFPQPQLPYPQPQPFRPQQPYPQPQPQY	GTTAGAGTTCCAGTGCCACAATTGCAGCCACAAAATCCATCTCAGCAACAGCCACAAGAGCAAGTTCCATTGGTACAACAACAACAATTTCTAGGGCAGCAACAACCATTTCCACCACAACAACCATATCCACAGCCGCAACCATTTCCATCACAACAACCATATCTGCAGCTGCAACCATTTCCACAGCCGCAACTACCATATCCGCAGCCGCAACCATTTCGACCACAACAACCATATCCACAGCCGCAACCACAGTAT	IJJGIE201BOSGO|MID-03;size=24;	24	1	0.02	0	0	3	0.04	1	0.02	0	0	2	0.03	4	0.07	0	0	0	0	0	0	0	0	0	0	0	0	0	0	0	0	0	0	0	0	0	0	0	0	0	0	0	0	0	0
ClusterIJJGIE201BKF7S|MID-18;size=10;	P4	VRVPVPQLQPQNPSQQQPQEQVPLVQQQQFLGQQQPFPPQQPYPQPQPFPSQQPYLQLQPFLQPQLPYSQPQPFRPQQPYPQPQPQY	GTTAGAGTTCCAGTGCCACAATTGCAGCCACAAAATCCATCTCAGCAACAGCCACAAGAGCAAGTTCCGTTGGTACAACAACAACAATTTCTAGGGCAGCAACAACCATTTCCACCACAACAACCATATCCACAGCCGCAACCATTTCCATCACAACAACCATATCTGCAACTGCAACCATTTCTGCAGCCGCAACTACCATATTCACAGCCACAACCATTTCGACCACAACAACCATATCCACAACCACAACCACAGTAT	IJJGIE201BKF7S|MID-18;size=10;	24	0	0	0	0	0	0	1	0.02	0	0	1	0.01	0	0	0	0	0	0	0	0	0	0	0	0	3	0.07	3	0.04	1	0.02	3	0.07	3	0.06	0	0	0	0	0	0	0	0	0	0
ClusterIJJGIE201AHCHX|MID-04;size=24;	nd	VRVPVPQLQLQNPSQQQPQEQVPLVQEQQFPGQQQPFRPQQPYPQPQPQY	GTTAGAGTTCCAGTGCCACAATTGCAGCTACAAAATCCATCTCAGCAACAGCCACAAGAGCAAGTTCCATTGGTACAAGAACAACAATTTCCAGGGCAGCAACAACCATTTCGACCACAACAACCATATCCACAGCCGCAACCACAGTAT	IJJGIE201AHCHX|MID-04;size=24;	24	12	0.27	1	0.02	0	0	3	0.05	0	0	2	0.03	0	0	3	0.06	0	0	0	0	0	0	0	0	0	0	0	0	0	0	0	0	0	0	0	0	0	0	0	0	0	0	0	0
ClusterIJJGIE202JOKWJ|MID-34;size=23;	nd	VRVPVPQLQPQNPSQQQPQEQVPLVQQQQFLGQQQPFSTTTTISTAATISITTTISAAATISAAATTIFAATTISTTTTISTTATTV	GTTAGAGTTCCAGTGCCACAATTGCAGCCACAAAATCCATCTCAGCAACAGCCACAAGAGCAAGTTCCATTGGTACAACAACAACAATTTCTAGGGCAGCAACAACCATTTTCCACCACAACAACCATATCCACAGCCGCAACCATTTCCATCACAACAACCATATCTGCAGCTGCAACCATTTCCGCAGCCGCAACTACCATATTCGCAGCCACAACCATTTCGACCACAACAACCATATCCACAACCGCAACCACAGTAT	IJJGIE202JOKWJ|MID-34;size=23;	23	0	0	1	0.02	0	0	0	0	0	0	0	0	1	0.02	1	0.02	0	0	0	0	0	0	1	0.01	0	0	0	0	0	0	0	0	0	0	0	0	0	0	1	0.02	0	0	0	0
ClusterIJJGIE202JCR62|MID-34;size=23;	nd	VRVPVPQLQPQNPSQQQPQEQVPLVQQQQFLGQQQPFPPQQPYPQLQPFPSQQPYLQLQPFPQPQLPYSQPQPFQPQQPYPQPQPQY	GTTAGAGTTCCAGTGCCACAATTGCAGCCACAAAATCCATCTCAGCAACAGCCACAAGAGCAAGTTCCATTGGTACAACAACAACAATTTCTAGGGCAGCAACAACCATTTCCACCACAACAACCATATCCACAGCTGCAACCATTTCCATCACAACAACCATATTTGCAGCTGCAACCATTTCCGCAGCCGCAACTACCATATTCGCAGCCACAACCATTTCAACCACAACAACCATATCCACAACCGCAACCACAGTAT	IJJGIE202JCR62|MID-34;size=23;	23	0	0	0	0	0	0	0	0	0	0	0	0	0	0	0	0	0	0	0	0	0	0	0	0	0	0	0	0	0	0	0	0	0	0	0	0	0	0	0	0	0	0	0	0
ClusterIJJGIE202I4GZ3|MID-59;size=18;	nd	VRFPVPQLQPQNPSQQQPQEQVPLVQQLQYPGQQQPFPPQQPYPQPQPFPSQQPLPQPQPFLPQLPYPQPQSFPPQQPYPQQQPQY	GTTAGATTTCCAGTGCCACAATTGCAGCCGCAAAATCCATCTCAGCAACAACCACAAGAGCAAGTTCCGTTGGTGCAACAACTACAATATCCAGGGCAACAACAACCATTTCCACCACAACAGCCATATCCGCAGCCGCAACCATTTCCATCACAACAACCATTGCCGCAACCGCAACCATTTCTGCCACAACTACCATATCCGCAGCCGCAATCATTTCCACCACAACAACCATATCCACAACAGCAACCACAGTAT	IJJGIE202I4GZ3|MID-59;size=18;	23	0	0	0	0	0	0	0	0	0	0	0	0	0	0	0	0	0	0	2	0.02	0	0	0	0	2	0.05	0	0	0	0	0	0	0	0	0	0	0	0	0	0	0	0	0	0
ClusterIJJGIE202GXFYP|MID-04;size=7;	nd	VRVPVPQLQPQNPSQQQPQEQVPLVQQQQFLGQQQQQFPGQQQPFPPQQPYPQPQPFPSQQPYLQLQPFPQPQLPYSQPQPFRPQQPYPQPQPQY	GTTAGAGTTCCAGTGCCACAATTGCAGCCACAAAATCCATCTCAGCAACAACCACAAGAGCAAGTTCCATTGGTGCAACAACAACAATTTCTAGGGCAGCAACAACAACAATTTCCAGGGCAACAACAACCATTTCCACCACAACAACCATATCCACAGCCGCAACCATTTCCATCACAACAACCATATCTGCAGCTGCAACCATTTCCGCAGCCGCAACTACCATATTCACAGCCACAACCATTTCGACCACAACAACCATATCCACAACCGCAACCACAGTAT	IJJGIE202GXFYP|MID-04;size=7;	23	0	0	0	0	1	0.01	6	0.1	0	0	1	0.01	0	0	0	0	0	0	3	0.03	2	0.03	3	0.04	1	0.02	1	0.01	0	0	0	0	0	0	0	0	0	0	0	0	0	0	0	0
ClusterIJJGIE202GKML8|MID-44;size=4;	P25	VRVPVPQLQPQNPSQQQSQEQVPLVQQQQFLGQQQPFPPQQPYPQPQPFPSQQPYLQLQPFPQPQLPYSQPQPFRPQQPYPQPQPQY	GTTAGAGTTCCAGTGCCACAATTGCAGCCACAAAATCCATCTCAGCAACAGTCACAAGAGCAAGTTCCATTGGTACAACAACAACAATTTCTAGGGCAGCAACAACCATTTCCACCACAACAACCATATCCACAGCCGCAACCATTTCCATCACAACAACCATATCTGCAGCTGCAACCATTTCCGCAGCCGCAACTACCATATTCGCAGCCACAACCATTTCGACCACAACAACCATATCCACAACCGCAACCACAATATT	IJJGIE202GKML8|MID-44;size=4;	23	1	0.02	0	0	0	0	0	0	0	0	0	0	0	0	0	0	0	0	0	0	0	0	0	0	0	0	0	0	0	0	0	0	0	0	0	0	0	0	0	0	0	0	0	0
ClusterIJJGIE201EWXU0|MID-60;size=12;	nd	VRVPVPQLQPQNPSQQQPQEQVPLVQQQQFPGQQQQFPPQQPYPQPQPFPSQQPYLQLQPFPQPQPFPPQLPYPQPQPFRPQQPYPQPQPQY	GTTAGAGTTCCAGTGCCACAATTGCAGCCACAAAATCCATCTCAGCAACAGCCACAAGAGCAAGTTCCATTGGTACAACAACAACAATTTCCAGGGCAGCAACAACAATTTCCACCACAACAGCCATATCCGCAGCCGCAACCATTTCCATCACAACAACCATATCTGCAACTGCAACCATTTCCGCAGCCGCAACCATTTCCGCCACAACTACCATATCCGCAGCCGCAACCATTTCGACCACAACAACCATATCCACAACCGCAACCACAGTAT	IJJGIE201EWXU0|MID-60;size=12;	23	1	0.02	3	0.06	0	0	0	0	0	0	1	0.01	0	0	0	0	0	0	1	0.01	0	0	0	0	0	0	0	0	0	0	0	0	0	0	2	0.02	0	0	0	0	0	0	0	0
ClusterIJJGIE201EIC08|MID-75;size=14;	nd	VRVPVPQLQPQNPSQQQPQEQVPLVQQQQFLGQQQPFPPQQPYPQPQPFPSQQPYLQLQPFPQPQPFLPQLPYPQPQSFPPQQPYPQQRPKY	GTTAGAGTTCCAGTGCCACAATTGCAGCCACAAAATCCATCTCAGCAACAGCCACAAGAGCAAGTTCCATTGGTACAACAACAACAATTTCTAGGGCAGCAACAACCATTTCCACCACAACAACCATATCCACAGCCGCAACCATTTCCATCACAACAACCATATCTGCAGCTGCAACCATTTCCGCAGCCGCAACCATTTCTGCCACAACTACCATATCCGCAGCCGCAATCATTTCCACCACAACAACCATATCCACAACAGCGACCAAAGTAT	IJJGIE201EIC08|MID-75;size=14;	23	0	0	0	0	1	0.01	0	0	0	0	0	0	0	0	0	0	1	0.02	3	0.03	4	0.06	1	0.01	0	0	5	0.06	0	0	0	0	0	0	3	0.03	0	0	0	0	0	0	0	0
ClusterIJJGIE201ED0IU|MID-01;size=12;	nd	VRVPVPQLQPQHPSQQQPQEQVPLVQQQQFPGQQQPFPPQQPYPQPQPFPSQQPYLQLQPFPQPQLPYSQPQPFRPQQPYPQPQPQY	GTTAGAGTTCCAGTGCCACAATTGCAGCCACAACATCCATCTCAGCAACAGCCACAAGAGCAAGTTCCATTGGTACAACAACAACAATTTCCAGGGCAGCAACAACCATTTCCACCACAACAGCCATATCCGCAGCCGCAACCATTTCCATCACAACAACCATATCTGCAGCTGCAACCATTTCCGCAGCCGCAACTACCATATTCGCAGCCACAACCATTTCGACCACAACAACCATATCCACAACCGCAACCACAGTAT	IJJGIE201ED0IU|MID-01;size=12;	23	1	0.02	11	0.21	0	0	0	0	0	0	0	0	0	0	6	0.11	0	0	0	0	0	0	0	0	0	0	0	0	0	0	0	0	0	0	0	0	0	0	0	0	0	0	0	0
ClusterIJJGIE201EBRIJ|MID-13;size=23;	nd	VRVPVPQLQPQNPSQQQPQEQVPLVQQQQFLGQQQPFPPQQPYPQPQPFPPQQPYPQPQPQY	GTTAGAGTTCCAGTGCCACAATTGCAGCCACAAAATCCATCTCAGCAACAGCCACAAGAGCAAGTTCCATTGGTACAACAACAACAATTTCTAGGGCAGCAACAACCATTTCCACCACAACAACCATATCCACAGCCGCAACCATTTCCACCACAACAACCATATCCACAACCGCAACCACAGTAT	IJJGIE201EBRIJ|MID-13;size=23;	23	0	0	0	0	0	0	1	0.02	0	0	1	0.01	0	0	0	0	0	0	0	0	4	0.06	0	0	0	0	0	0	0	0	0	0	4	0.08	0	0	1	0.02	0	0	0	0	4	0.07
ClusterIJJGIE201D0BL2|MID-36;size=11;	nd	VRVPVPQLQPQNPSQQQPQEQVPLGTTTTISRAATTISTTTTISTAATISITTTISAAATISAAATTIFAATTISTTTTISTTATTV	GTTAGAGTTCCAGTGCCACAATTGCAGCCACAAAATCCATCTCAGCAACAGCCACAAGAGCAAGTTCCATTGGGTACAACAACAACAATTTCTAGGGCAGCAACAACCATTTCCACCACAACAACCATATCCACAGCCGCAACCATTTCCATCACAACAACCATATCTGCAGCTGCAACCATTTCCGCAGCCGCAACTACCATATTCGCAGCCACAACCATTTCGACCACAACAACCATATCCACAACCGCAACCACAGTAT	IJJGIE201D0BL2|MID-36;size=11;	23	0	0	0	0	0	0	0	0	0	0	0	0	0	0	0	0	0	0	0	0	0	0	1	0.01	0	0	0	0	0	0	0	0	0	0	0	0	0	0	0	0	11	0.33	1	0.02
ClusterIJJGIE201CIGIL|MID-10;size=17;	P1	VRVPVPQLQPQNPSQQQPQEQVPLVQQQQFLGQQQPFPPQQPYPQPQPFPSQQPYLQLQPFPQPQLPYSQPQPFRPQQPYPQPQPQY	GTTAGAGTTCCGGTGCCACAATTGCAGCCACAAAATCCATCTCAGCAACAGCCACAAGAGCAAGTTCCATTGGTACAACAACAACAATTTCTAGGGCAGCAACAACCATTTCCACCACAACAACCATATCCACAGCCGCAACCATTTCCATCACAACAACCATATCTGCAGCTGCAACCATTTCCGCAGCCGCAACTACCATATTCGCAGCCACAACCATTTCGACCACAACAACCATATCCACAACCGCAACCACAGTAT	IJJGIE201CIGIL|MID-10;size=17;	23	0	0	0	0	0	0	0	0	0	0	0	0	0	0	0	0	23	0.38	0	0	0	0	0	0	0	0	0	0	0	0	0	0	0	0	0	0	0	0	0	0	0	0	0	0
ClusterIJJGIE201CHC6O|MID-10;size=12;	nd	VRVPVPQLQPQNPSQQQPQEQVPLVQQQQFLGQQQPFRPQQPYPQPQPFPSQQPYLQLQPFPQPQLPYSQPQPFRPQQPYPQPQPQY	GTTAGAGTTCCAGTGCCACAATTGCAGCCACAAAATCCATCTCAGCAACAGCCACAAGAGCAAGTTCCATTGGTACAACAACAACAATTTCTAGGGCAGCAACAACCATTTCGACCACAACAACCATATCCACAGCCGCAACCATTTCCATCACAACAACCATATCTGCAACTGCAACCATTTCCGCAGCCGCAACTACCATATTCGCAGCCACAACCATTTCGACCACAACAACCATATCCACAACCGCAACCACAGTAT	IJJGIE201CHC6O|MID-10;size=12;	23	0	0	0	0	0	0	0	0	0	0	0	0	0	0	0	0	7	0.12	3	0.03	1	0.01	0	0	0	0	0	0	0	0	0	0	0	0	0	0	0	0	0	0	0	0	0	0
ClusterIJJGIE201C5GSV|MID-16;size=15;	nd	VRVPVPQLQPQNPSQQQPQEQVPLVQQQQFLGQQQQHFPGQQQPFPPQQPYPQPQPFLPQLPYPQPQPFPPQQPYPQPQPQY	GTTAGAGTTCCAGTGCCACAATTGCAGCCACAAAATCCATCTCAGCAACAACCACAAGAGCAAGTTCCATTGGTGCAACAACAACAATTTCTAGGGCAGCAACAACAACATTTTCCAGGGCAACAACAACCATTTCCACCACAACAGCCATATCCGCAGCCGCAACCATTTCTGCCACAACTACCATATCCGCAGCCGCAACCATTTCCACCACAACAACCATATCCACAACCGCAACCACAGTAT	IJJGIE201C5GSV|MID-16;size=15;	23	0	0	0	0	0	0	0	0	0	0	0	0	3	0.05	0	0	0	0	2	0.02	0	0	2	0.03	0	0	1	0.01	0	0	0	0	0	0	0	0	0	0	0	0	0	0	0	0
ClusterIJJGIE201BPTM9|MID-02;size=23;	nd	VRFPVPQLQPQNPSQQQPQEQVPLVQQQQFPGQQQPFPPQQPYPQPQPFPSQQPYLQLQPFPQPQLPYPQPQLPYPQPQLPYPQPQPFRPQQPYPQSQPQY	GTTAGATTTCCAGTGCCACAATTGCAGCCGCAAAATCCATCTCAGCAACAACCACAAGAGCAAGTTCCATTGGTACAACAACAACAATTTCCAGGGCAGCAACAACCATTTCCACCACAACAGCCATATCCGCAGCCGCAACCATTTCCATCACAACAACCATATCTGCAGCTGCAACCATTTCCGCAGCCGCAACTACCATATCCGCAGCCGCAACTACCATATCCGCAGCCGCAACTACCATATCCGCAGCCGCAACCATTTCGACCACAACAACCATATCCACAATCGCAACCACAGTAT	IJJGIE201BPTM9|MID-02;size=23;	23	0	0	8	0.16	1	0.01	0	0	2	0.02	0	0	0	0	0	0	0	0	0	0	0	0	0	0	0	0	0	0	0	0	0	0	0	0	0	0	0	0	0	0	0	0	0	0
ClusterIJJGIE201B74FS|MID-61;size=12;	nd	VRVPVPQLQPQNPSQQQPQEQVPLVQQQQFPGQQQQFPPQQPYPQPQPFPSQQPYLQLQPFPQPQPFRPQQPYPQSQPQY	GTTAGAGTTCCAGTGCCACAATTGCAGCCACAAAATCCATCTCAGCAACAGCCACAAGAGCAAGTTCCATTGGTACAACAACAACAATTTCCAGGGCAGCAACAACAATTTCCACCACAACAGCCATATCCGCAGCCGCAACCATTTCCATCACAACAACCATATCTGCAACTGCAACCATTTCCGCAGCCGCAACCATTTCGACCACAACAACCATATCCACAATCGCAACCACAGTAT	IJJGIE201B74FS|MID-61;size=12;	23	0	0	2	0.04	0	0	2	0.03	0	0	0	0	4	0.07	0	0	0	0	0	0	0	0	1	0.01	0	0	0	0	1	0.02	0	0	0	0	0	0	0	0	0	0	0	0	0	0
ClusterIJJGIE201ARB15|MID-21;size=17;	nd	VRVPVPQLQPQNPSQQQPQEQVPVVQQQQFLGQQQPFPPQQPYPQPQPFPSQQPYLQLQPFPQPQLPYSQPQPFRPQQPYPQPQP*Y	GTTAGAGTTCCAGTGCCACAATTGCAGCCACAAAATCCATCTCAGCAACAGCCACAGGAGCAAGTTCCAGTGGTACAACAACAACAATTTCTAGGGCAGCAACAACCATTTCCACCACAACAACCATATCCACAGCCGCAACCATTTCCATCACAACAACCATATCTGCAGCTGCAACCATTTCCGCAGCCGCAACTACCATATTCGCAGCCACAACCATTTCGACCACAACAACCATATCCACAACCGCAACCATAGTAT	IJJGIE201ARB15|MID-21;size=17;	23	0	0	0	0	0	0	0	0	0	0	0	0	0	0	0	0	0	0	0	0	0	0	0	0	0	0	0	0	0	0	0	0	0	0	0	0	17	0.29	0	0	0	0	0	0
ClusterIJJGIE201A61KY|MID-15;size=12;	nd	VRFPVPQLQPQNPSQQQPQEQVPLVQQLQYPGQQQPFPPQQPYPQPQPFPSQQPYLQLQPFPQPQLPYSQPQPFRPQQPYPQPQPQY	GTTAGATTTCCAGTGCCACAATTGCAGCCGCAAAATCCATCTCAGCAACAACCACAAGAGCAAGTTCCGTTGGTGCAACAACTACAATATCCAGGGCAACAACAACCATTTCCACCACAACAGCCATATCCGCAGCCGCAACCATTTCCATCACAACAACCATATCTGCAGCTGCAACCATTTCCGCAGCCGCAACTACCATATTCACAGCCACAACCATTTCGACCACAACAACCATATCCACAACCGCAACCACAGTAT	IJJGIE201A61KY|MID-15;size=12;	23	0	0	0	0	0	0	0	0	0	0	0	0	0	0	0	0	1	0.02	3	0.03	0	0	3	0.04	12	0.29	0	0	0	0	0	0	0	0	0	0	0	0	0	0	0	0	0	0
ClusterIJJGIE202JSB4U|MID-11;size=9;	nd	VRVPVPQLQPQNPSQQQPQEQVPLVQQQQFLGQQQQQFLGQQQPFPPQQPYPQPQPFPSQQPYLQLQPFPQPQLPYSQPQPFRPQQPYPQPQPQY	GTTAGAGTTCCAGTGCCACAATTGCAGCCACAAAATCCATCTCAGCAACAACCACAAGAGCAAGTTCCATTGGTGCAACAACAACAATTTCTAGGGCAGCAACAACAACAATTTCTAGGGCAGCAACAACCATTTCCACCACAACAACCATATCCACAGCCGCAACCATTTCCATCACAACAACCATATCTGCAGCTGCAACCATTTCCGCAGCCGCAACTACCATATTCACAGCCACAACCATTTCGACCACAACAACCATATCCACAACCACAACCACAGTAT	IJJGIE202JSB4U|MID-11;size=9;	22	0	0	0	0	1	0.01	0	0	0	0	4	0.06	0	0	0	0	1	0.02	2	0.02	2	0.03	5	0.07	0	0	0	0	0	0	0	0	0	0	0	0	0	0	0	0	0	0	0	0
ClusterIJJGIE202JBQ9I|MID-75;size=22;	nd	VRVPVPQLQPQNPSQQQPQEQVPLVQQQQFLGQQQQQFPGQQQPFPPQQPYPQPQPFLPQLPYPQPQPQY	GTTAGAGTTCCAGTGCCACAATTGCAGCCACAAAATCCATCTCAGCAACAACCACAAGAGCAAGTTCCATTGGTGCAACAACAACAATTTCTAGGGCAGCAACAACAACAATTTCCAGGGCAACAACAACCATTTCCACCACAACAGCCATATCCGCAGCCGCAACCATTTCTGCCACAACTACCATATCCGCAGCCGCAACCACAGTAT	IJJGIE202JBQ9I|MID-75;size=22;	22	0	0	0	0	1	0.01	4	0.07	0	0	0	0	2	0.03	0	0	0	0	2	0.02	2	0.03	3	0.04	0	0	0	0	0	0	0	0	0	0	0	0	0	0	0	0	0	0	0	0
ClusterIJJGIE202J026R|MID-07;size=22;	nd	VRVPVPQLQPQNPSQQQPQEQVPVVQQQQFLGQQQPFPPQQPYPQPQPFPSQQPYLQLQPFPQPQLPYPQPQLPYPQPQLPYPQPQPFRPQQPYPQSQPQY	GTTAGAGTTCCAGTGCCACAATTGCAGCCACAAAATCCATCTCAGCAACAGCCACAGGAGCAAGTTCCAGTGGTACAACAACAACAATTTCTAGGGCAGCAACAACCATTTCCACCACAACAACCATATCCACAGCCGCAACCATTTCCATCACAACAACCATATCTGCAGCTGCAACCATTTCCGCAGCCGCAACTACCATATCCGCAGCCGCAACTACCATATCCGCAGCCGCAACTACCATATCCGCAGCCGCAACCATTTCGACCACAACAACCATATCCACAATCGCAACCACAGTAT	IJJGIE202J026R|MID-07;size=22;	22	1	0.02	3	0.06	0	0	0	0	1	0.01	0	0	10	0.17	0	0	0	0	0	0	0	0	0	0	0	0	0	0	0	0	0	0	0	0	0	0	0	0	0	0	0	0	0	0
ClusterIJJGIE202ICEN2|MID-53;size=4;	nd	VRVPVPQLQPQNPSQQQPQEQVPLVQQQQFLGQQQQQFPGQQQPFPPQQPYPQPQPFLPQLPYPQPQPFPPQQSYPQPQPQYPQPQQPISQQQQPPFSQQQQQPPFTQQQQPP	GTTAGAGTTCCAGTGCCACAATTGCAGCCACAAAATCCATCTCAGCAACAACCACAAGAGCAAGTTCCATTGGTGCAACAACAACAATTTCTAGGGCAGCAACAACAACAATTTCCAGGGCAACAACAACCATTTCCACCACAACAGCCATATCCGCAGCCGCAACCATTTCTGCCACAACTACCATATCCGCAGCCGCAACCATTTCCACCACAACAATCATATCCACAACCACAACCACAATATCCGCAACCACAACAACCAATTTCGCAGCAACAACAACCACCATTTTCGCAGCAACAACAACAACCACCATTTACACAGCAACAACAACCACCG	IJJGIE202ICEN2|MID-53;size=4;	22	0	0	0	0	0	0	0	0	1	0.01	0	0	0	0	1	0.02	0	0	1	0.01	2	0.03	0	0	0	0	0	0	0	0	0	0	0	0	1	0.01	0	0	0	0	0	0	0	0
ClusterIJJGIE202I7TZJ|MID-06;size=22;	nd	VRVPVPQLQPQNPSQQQPQEQVPLVQQQQFLGQQQPFRPQQPYPQPQPQY	GTTAGAGTTCCAGTGCCACAATTGCAGCCACAAAATCCATCTCAGCAACAACCACAAGAGCAAGTTCCATTGGTACAACAACAACAATTTCTAGGGCAGCAACAACCATTTCGACCACAACAACCATATCCACAACCGCAACCACAGTAT	IJJGIE202I7TZJ|MID-06;size=22;	22	2	0.05	7	0.14	0	0	1	0.02	0	0	2	0.03	0	0	1	0.02	1	0.02	0	0	0	0	1	0.01	2	0.05	0	0	0	0	0	0	0	0	0	0	0	0	0	0	0	0	0	0
ClusterIJJGIE202I4HML|MID-33;size=22;	nd	VRVPVPQLQPQNPSQQQPQEQVPVVQQQQFLGQQQPFPPQQPYPQPQTQH	GTTAGAGTTCCAGTGCCACAATTGCAGCCACAAAATCCATCTCAGCAACAGCCACAGGAGCAAGTTCCAGTGGTACAACAACAACAATTTCTAGGGCAGCAACAACCATTTCCACCACAACAACCATATCCACAACCGCAAACACAGCAT	IJJGIE202I4HML|MID-33;size=22;	22	0	0	0	0	0	0	0	0	0	0	0	0	0	0	0	0	0	0	0	0	0	0	0	0	0	0	0	0	0	0	0	0	0	0	0	0	0	0	1	0.02	4	0.12	0	0
ClusterIJJGIE202HY8MM|MID-40;size=22;	nd	VRVPVPQLQPTKSISATATRASSIGTTTTISRAATTISTTTTISTAATISITTTISAAATISAAATTIFAATTISTTTTISTTATTV	GTTAGAGTTCCAGTGCCACAATTGCAGCCAACAAAATCCATCTCAGCAACAGCCACAAGAGCAAGTTCCATTGGTACAACAACAACAATTTCTAGGGCAGCAACAACCATTTCCACCACAACAACCATATCCACAGCCGCAACCATTTCCATCACAACAACCATATCTGCAGCTGCAACCATTTCCGCAGCCGCAACTACCATATTCGCAGCCACAACCATTTCGACCACAACAACCATATCCACAACCGCAACCACAGTAT	IJJGIE202HY8MM|MID-40;size=22;	22	3	0.07	0	0	0	0	0	0	0	0	0	0	0	0	0	0	0	0	0	0	0	0	0	0	0	0	0	0	0	0	0	0	0	0	0	0	0	0	0	0	1	0.03	0	0
ClusterIJJGIE202HXV1Z|MID-52;size=22;	nd	VRVPVPQLQPQNPSQQQPQEQVPLVQQQQFLGQQQPFPPQQPYPQPQPRY	GTTAGAGTTCCAGTGCCACAATTGCAGCCACAAAATCCATCTCAGCAACAGCCACAAGAGCAAGTTCCGTTGGTACAACAACAACAATTTCTAGGGCAGCAACAACCATTTCCACCACAACAACCATATCCACAACCGCAACCACGGTAT	IJJGIE202HXV1Z|MID-52;size=22;	22	0	0	0	0	0	0	0	0	0	0	0	0	0	0	0	0	0	0	0	0	0	0	0	0	1	0.02	0	0	0	0	0	0	0	0	0	0	0	0	0	0	0	0	0	0
ClusterIJJGIE202HE6CD|MID-54;size=16;	nd	VRVPVPQLQPQNPSQQQPQEQVPLVQQQQFLGQQQPFPPQQPYLQLQPFSQPQLPYSQPRPFRPQQPYPQPQPQY	GTTAGAGTTCCAGTGCCACAATTGCAGCCACAAAATCCATCTCAGCAACAGCCACAAGAGCAAGTTCCGTTGGTACAACAACAACAATTTCTAGGGCAGCAACAACCATTTCCACCACAACAACCATATCTGCAGCTGCAACCATTTTCGCAGCCGCAACTACCATATTCGCAGCCGCGACCATTTCGACCACAACAACCATATCCACAACCGCAACCACAGTAT	IJJGIE202HE6CD|MID-54;size=16;	22	0	0	0	0	0	0	0	0	0	0	0	0	0	0	0	0	0	0	0	0	0	0	0	0	0	0	0	0	0	0	0	0	0	0	0	0	0	0	0	0	0	0	0	0
ClusterIJJGIE202H8W4L|MID-73;size=22;	nd	VRVPVPQLQPQNPSQQQPQEQVPLVQQQQFPGQQQPFPPQLPYPQPQPFRPQQSYPQPQPQY	GTTAGAGTTCCAGTGCCACAATTGCAGCCACAAAATCCATCTCAGCAACAACCACAAGAGCAAGTTCCATTGGTACAACAACAACAATTTCCAGGGCAGCAACAACCATTTCCACCGCAACTACCATATCCGCAGCCGCAACCATTTCGACCACAACAATCATATCCACAACCGCAACCACAGTAT	IJJGIE202H8W4L|MID-73;size=22;	22	0	0	0	0	0	0	0	0	0	0	0	0	0	0	2	0.04	0	0	0	0	0	0	0	0	0	0	0	0	0	0	0	0	0	0	0	0	0	0	0	0	0	0	0	0
ClusterIJJGIE202H8QHF|MID-75;size=12;	nd	VRVPVPQLQLQNPSQQQPQEQVPLVQEQQFPGQQQPFPPQQPYPQPQPFPSQQPYLQLQPFPTAATTISAAATISTTTTISTAATTV	GTTAGAGTTCCAGTGCCACAATTGCAGCTACAAAATCCATCTCAGCAACAGCCACAAGAGCAAGTTCCATTGGTACAAGAACAACAATTTCCAGGGCAGCAACAACCATTTCCACCACAACAGCCATATCCGCAGCCGCAACCATTTCCATCACAACAACCATATCTGCAGCTGCAACCATTTCCTACAGCCGCAACTACCATATCCGCAGCCGCAACCATTTCGACCACAACAACCATATCCACAGCCGCAACCACAGTAT	IJJGIE202H8QHF|MID-75;size=12;	22	2	0.05	0	0	1	0.01	1	0.02	0	0	0	0	4	0.07	4	0.08	0	0	0	0	0	0	0	0	0	0	0	0	0	0	0	0	0	0	0	0	0	0	0	0	0	0	0	0
ClusterIJJGIE202GP7JO|MID-13;size=22;	nd	VRVPVPQLQPQNPSQQQPQEQVPLVQQHNFQGSNNNFHHNSHIRSRNHFHHNNHICNCNHFRSRNHFRHNYHIRSRNHFHHNNHIHNSNHS	GTTAGAGTTCCAGTGCCACAATTGCAGCCACAAAATCCATCTCAGCAACAGCCACAAGAGCAAGTTCCATTGGTACAACAACACAATTTCCAGGGCAGCAACAACAATTTCCACCACAACAGCCATATCCGCAGCCGCAACCATTTCCATCACAACAACCATATCTGCAACTGCAACCATTTCCGCAGCCGCAACCATTTCCGCCACAACTACCATATCCGCAGCCGCAATCATTTCCACCACAACAACCATATCCACAACAGCAACCACAGTAT	IJJGIE202GP7JO|MID-13;size=22;	22	0	0	0	0	0	0	0	0	4	0.04	1	0.01	1	0.02	0	0	1	0.02	1	0.01	2	0.03	2	0.03	0	0	2	0.03	0	0	0	0	0	0	1	0.01	0	0	0	0	0	0	0	0
ClusterIJJGIE202F9UBC|MID-60;size=22;	nd	VRVPVPQLQPQNPSQQQPQEQVPLVQQQQFPGQQQPFPPQQPYPQPQPFPSQQPYLQLQPFPQPQLPYPQPQLPYPQPQPQY	GTTAGAGTTCCAGTGCCACAATTGCAGCCACAAAATCCATCTCAGCAACAACCACAAGAGCAAGTTCCATTGGTACAACAACAACAATTTCCAGGGCAGCAACAACCATTTCCACCACAACAGCCATATCCGCAGCCGCAACCATTTCCATCACAACAACCATATCTGCAGCTGCAACCATTTCCGCAGCCGCAACTACCATATCCGCAGCCGCAACTACCATATCCGCAGCCGCAACCACAGTAT	IJJGIE202F9UBC|MID-60;size=22;	22	0	0	9	0.17	0	0	3	0.05	0	0	0	0	0	0	3	0.06	0	0	0	0	0	0	0	0	0	0	0	0	0	0	0	0	0	0	0	0	0	0	0	0	0	0	0	0
ClusterIJJGIE201ESAD4|MID-27;size=22;	nd	VRVPVPQLQPQHPSQQQPQEQVPLVQQQQFLGQQQPFPPQQPYPQPQPFPSQQPYLQLQPFPQPQPQY	GTTAGAGTTCCAGTGCCACAATTGCAGCCACAACATCCATCTCAGCAACAGCCACAAGAGCAAGTTCCATTGGTACAACAACAACAATTTCTAGGGCAGCAACAACCATTTCCACCACAACAACCATATCCACAGCCGCAACCATTTCCATCACAACAACCATATCTGCAACTGCAACCATTTCCGCAGCCGCAACCACAGTAT	IJJGIE201ESAD4|MID-27;size=22;	22	0	0	0	0	0	0	0	0	0	0	0	0	0	0	0	0	0	0	0	0	0	0	0	0	0	0	0	0	0	0	0	0	0	0	0	0	0	0	0	0	0	0	0	0
ClusterIJJGIE201E0V9N|MID-11;size=22;	nd	VRVPVPQLQPQNPSQQQPQEQVPLVQQQQFLGQQQPFRPQQPYPQPQPQY	GTTAGAGTTCCAGTGCCACAATTGCAGCCACAAAATCCATCTCAGCAACAACCACAAGAGCAAGTTCCATTGGTGCAACAACAACAATTTCTAGGGCAGCAACAACCATTTCGACCACAACAACCATATCCACAACCGCAACCACAGTAT	IJJGIE201E0V9N|MID-11;size=22;	22	0	0	0	0	0	0	0	0	0	0	0	0	0	0	0	0	0	0	8	0.07	0	0	0	0	13	0.31	0	0	0	0	0	0	0	0	0	0	0	0	0	0	0	0	0	0
ClusterIJJGIE201DSHKT|MID-46;size=22;	nd	VRVPVPQLQPQNPSLQQPQEQVPLVQQQQFPGQQQTFPPQQPYPQPQPFPAQQPYPQPQLFPQPQPFPPQLPYPQPQPFPPQQPYPQPQTQH	GTTAGAGTTCCAGTGCCACAATTGCAGCCGCAAAATCCATCTCTGCAGCAACCACAAGAGCAAGTTCCATTGGTGCAACAACAACAATTTCCAGGGCAGCAACAAACATTTCCACCACAACAGCCATATCCGCAGCCGCAACCATTTCCAGCACAACAACCATATCCGCAGCCGCAACTATTTCCACAGCCGCAACCTTTTCCGCCACAACTTCCATATCCGCAGCCGCAACCATTTCCCCCACAACAACCATATCCACAACCGCAAACACAGCAT	IJJGIE201DSHKT|MID-46;size=22;	22	0	0	0	0	0	0	0	0	0	0	0	0	0	0	0	0	0	0	0	0	0	0	0	0	0	0	0	0	0	0	0	0	0	0	0	0	0	0	0	0	0	0	0	0
ClusterIJJGIE201D2HD6|MID-53;size=14;	nd	VRVPVPQLQPQNPSQQQPQEQVPLVQQQQFPGQQQQFPPQQPYPQPQPFPSQQPYLQLQPFPQPQPFPPQLPYPQPQSFPPQQPYPQQRPKY	GTTAGAGTTCCAGTGCCACAATTGCAGCCACAAAATCCATCTCAGCAACAGCCACAAGAGCAAGTTCCATTGGTACAACAACAACAATTTCCAGGGCAGCAACAACAATTTCCACCACAACAGCCATATCCGCAGCCGCAACCATTTCCATCACAACAACCATATCTGCAACTGCAACCATTTCCGCAGCCGCAACCATTTCCGCCACAACTACCATATCCGCAGCCGCAATCATTTCCACCACAACAACCATATCCACAACAGCGACCAAAGTAT	IJJGIE201D2HD6|MID-53;size=14;	22	0	0	0	0	0	0	0	0	1	0.01	0	0	0	0	0	0	2	0.03	4	0.04	1	0.01	2	0.03	0	0	0	0	0	0	0	0	0	0	0	0	0	0	0	0	0	0	0	0
ClusterIJJGIE201D09SA|MID-10;size=22;	nd	VRVPVPQLQPQNPSQQQPQEQVPLVQQQQFLGQQQPFPPQQPYPQPQPFPSQQPYLQLQPFPQPQLPYSQPQPFRQQQPYPQPQPQY	GTTAGAGTTCCAGTGCCACAATTGCAGCCACAAAATCCATCTCAGCAACAGCCACAAGAGCAAGTTCCATTGGTACAACAACAACAATTTCTAGGGCAGCAACAACCATTTCCACCACAACAACCATATCCACAGCCGCAACCATTTCCATCACAACAACCATATCTGCAACTGCAACCATTTCCGCAGCCGCAACTACCATATTCGCAGCCACAACCATTTCGACAACAACAACCATATCCACAACCGCAACCACAGTAT	IJJGIE201D09SA|MID-10;size=22;	22	0	0	0	0	0	0	0	0	0	0	0	0	0	0	0	0	8	0.13	2	0.02	4	0.06	1	0.01	0	0	0	0	0	0	0	0	0	0	0	0	1	0.02	1	0.02	0	0	0	0
ClusterIJJGIE201CGDUH|MID-07;size=22;	P77	VRVPVPQLQPQNPSQQQPQEQVPLVQQQQFPGQQQPFPPQQPYPQPQPFPSQQPYLQLQPFPQPQLPYPQPQPFRPQQPYPQPQPQY	GTTAGAGTTCCAGTGCCACAATTGCAGCCACAAAATCCATCTCAGCAACAACCACAAGAGCAAGTTCCATTGGTACAACAACAGCAATTTCCAGGGCAGCAACAACCATTTCCACCACAACAACCATATCCGCAGCCGCAACCATTTCCATCACAACAACCATATCTGCAGCTGCAACCATTTCCGCAGCCGCAACTACCATATCCGCAGCCGCAACCATTTCGACCACAACAACCATATCCACAGCCGCAACCACAGTAT	IJJGIE201CGDUH|MID-07;size=22;	22	0	0	0	0	0	0	0	0	0	0	0	0	22	0.38	0	0	0	0	0	0	0	0	0	0	0	0	0	0	0	0	0	0	0	0	0	0	0	0	0	0	0	0	0	0
ClusterIJJGIE201BXMDL|MID-62;size=9;	nd	VRVPVPQLQPQNPSQQQPQEQVPLVQQLQYPRQQQPFPPQQPYPQPQPFPSQQPLPQRQPFLPQLPYPQPQPFPPQQPYPQPQPQY	GTTAGAGTTCCAGTGCCACAATTGCAGCCACAAAATCCATCTCAGCAACAACCACAAGAGCAAGTTCCGTTGGTGCAACAACTACAATATCCAAGGCAACAACAACCATTTCCACCACAACAGCCATATCCGCAGCCGCAACCATTTCCATCACAACAACCATTGCCGCAACGGCAACCATTTCTGCCACAACTACCATATCCGCAGCCACAACCATTTCCACCACAACAACCATATCCACAACCGCAACCACAGTAT	IJJGIE201BXMDL|MID-62;size=9;	22	0	0	0	0	0	0	1	0.02	0	0	0	0	0	0	0	0	0	0	0	0	0	0	0	0	0	0	1	0.01	1	0.02	0	0	0	0	2	0.02	0	0	0	0	0	0	0	0
ClusterIJJGIE201BICLS|MID-04;size=10;	nd	VRVPVPQLQPQNPSQQQPQEQVPLVQQQQFLGQQQPFPPQQPYPQLQPFPSQQPYLQLQPFPQPQLPYSQPQPFRPQQPYPQPQPQY	GTTAGAGTTCCAGTGCCACAATTGCAGCCACAAAATCCATCTCAGCAACAGCCACAAGAGCAAGTTCCGTTGGTACAACAACAACAATTTCTAGGGCAGCAACAACCATTTCCACCACAACAACCATATCCACAGCTGCAACCATTTCCATCACAACAACCATATCTGCAGCTGCAACCATTTCCGCAGCCGCAACTACCATATTCACAGCCACAACCATTTCGACCACAACAACCATATCCACAACCGCAACCACAGTAT	IJJGIE201BICLS|MID-04;size=10;	22	0	0	0	0	1	0.01	8	0.14	0	0	12	0.17	0	0	0	0	0	0	0	0	0	0	0	0	0	0	0	0	0	0	0	0	0	0	0	0	0	0	0	0	0	0	0	0
ClusterIJJGIE201B585B|MID-75;size=22;	nd	VRVPVPQLQPQNPSQQQPQEQVPLVQQQQFLGQQQPFPPQQPYPQQQPQY	GTTAGAGTTCCAGTGCCACAATTGCAGCCACAAAATCCATCTCAGCAACAGCCACAAGAGCAAGTTCCATTGGTACAACAACAACAATTTCTAGGGCAGCAACAACCATTTCCACCACAACAACCATATCCACAACAGCAACCACAGTAT	IJJGIE201B585B|MID-75;size=22;	22	0	0	1	0.02	0	0	3	0.05	0	0	1	0.01	0	0	0	0	1	0.02	1	0.01	4	0.06	3	0.04	3	0.07	0	0	0	0	0	0	0	0	1	0.01	0	0	0	0	0	0	0	0
ClusterIJJGIE201B52C3|MID-13;size=3;	nd	VRVPVPQLQPQNPSQQQPQEQVPLVQQQQFLGQQQPFPPQQPYTQPQPFPSQQPYLQLQPFPQPQLPYSQPQPFRPQQPYPQPQPQYSQPQQPISQQHHFRSNNNHHFRSSSNNNNHHLHNNNNH	GTTAGAGTTCCAGTGCCACAATTGCAGCCACAAAATCCATCTCAGCAACAGCCACAAGAGCAAGTTCCATTGGTACAACAACAACAATTTCTAGGGCAGCAACAACCATTTCCACCACAACAACCATATACACAGCCGCAACCATTTCCATCACAACAACCATATCTGCAACTGCAACCATTTCCGCAGCCGCAACTACCATATTCGCAGCCACAACCATTTCGACCACAACAACCATATCCACAACCGCAACCACAGTATTCGCAACCACAACAACCAATTTCACAGCAGCACCATTTTCGCAGCAACAACAACCACCATTTTCGCAGCAGCAGCAACAACAACAACCACCATTTACACAACAACAACAACCACCG	IJJGIE201B52C3|MID-13;size=3;	22	0	0	0	0	0	0	0	0	0	0	0	0	0	0	0	0	0	0	11	0.1	5	0.07	3	0.04	0	0	0	0	0	0	0	0	0	0	3	0.03	0	0	0	0	0	0	0	0
ClusterIJJGIE201AX8T5|MID-75;size=18;	nd	VRVPVPQLQPQNPSQQQPQEQVPLVQQQQFPGQQQPFPPQQPYPQPQPFPSQQPYLQLQPFPQPQLPYLQPQPFRPQQPYPQPQPQY	GTTAGAGTTCCAGTGCCACAATTGCAGCCACAAAATCCATCTCAGCAACAACCACAAGAGCAAGTTCCATTGGTACAACAACAACAATTTCCAGGGCAGCAACAACCATTTCCACCACAACAACCATATCCACAGCCGCAACCATTTCCATCACAACAACCATATCTGCAGCTGCAACCATTTCCGCAGCCGCAACTACCATATTTGCAGCCACAACCATTTCGACCACAACAACCATATCCACAACCGCAACCACAATAT	IJJGIE201AX8T5|MID-75;size=18;	22	0	0	0	0	3	0.04	3	0.05	0	0	3	0.04	0	0	0	0	0	0	0	0	0	0	0	0	0	0	0	0	0	0	0	0	0	0	0	0	0	0	0	0	0	0	0	0
ClusterIJJGIE201A727L|MID-50;size=10;	nd	VRVPVPQLQPQNPSQQQPQEQVPLVQQQQFLGQQQQQFPGQQQPFPPQQPYPQPQPFLPQLPYPQPQPFPQPQLPYSQPQPFRPQQPYPQPQPQY	GTTAGAGTTCCAGTGCCACAATTGCAGCCACAAAATCCATCTCAGCAACAACCACAAGAGCAAGTTCCATTGGTGCAACAACAACAATTTCTAGGGCAGCAACAACAACAATTTCCAGGGCAACAACAACCATTTCCACCACAACAGCCATATCCGCAGCCGCAACCATTTCTGCCACAACTACCATATCCGCAGCCGCAACCATTTCCGCAGCCGCAACTACCATATTCACAGCCACAACCATTTCGACCACAACAACCATATCCACAACCGCAACCACAGTAT	IJJGIE201A727L|MID-50;size=10;	22	0	0	0	0	0	0	2	0.03	0	0	6	0.08	0	0	0	0	0	0	0	0	0	0	3	0.04	0	0	1	0.01	0	0	0	0	0	0	0	0	0	0	0	0	0	0	0	0
ClusterIJJGIE202IYXIG|MID-06;size=13;	nd	VRVPVPQLQPQNPSQQQPQEQVSLVQQQQFPGQQQPFPPQQPYPQPQPFPSQQPYLQLQPFPQPQLSYSQPQPFRPQQLYPQPQPQY	GTTAGAGTTCCAGTGCCACAATTGCAGCCACAAAATCCATCTCAGCAACAACCACAAGAGCAAGTTTCATTGGTACAACAACAACAATTTCCAGGGCAGCAACAACCATTTCCACCACAACAGCCATATCCGCAGCCGCAACCATTTCCATCACAACAACCATATCTGCAACTGCAACCATTTCCGCAGCCGCAACTATCATATTCGCAGCCACAACCATTTCGACCACAACAACTATATCCACAACCGCAACCACAGTAT	IJJGIE202IYXIG|MID-06;size=13;	21	0	0	0	0	1	0.01	5	0.09	0	0	15	0.21	0	0	0	0	0	0	0	0	0	0	0	0	0	0	0	0	0	0	0	0	0	0	0	0	0	0	0	0	0	0	0	0
ClusterIJJGIE202IVW3M|MID-04;size=14;	nd	VRVPVPQLQPQNPSQQQPQEQVPLVQQQQFLGQQQPFPPQQPYPQLQPFPSQQPYLQLQPFPQPQLPYSQPQPFRPQQPYPQPQPQY	GTTAGAGTTCCAGTGCCACAATTGCAGCCACAAAATCCATCTCAGCAACAACCACAAGAGCAAGTTCCATTGGTGCAACAACAACAATTTCTAGGGCAGCAACAACCATTTCCACCACAACAACCATATCCACAGCTGCAACCATTTCCATCACAACAACCATATCTGCAGCTGCAACCATTTCCGCAGCCGCAACTACCATATTCACAGCCACAACCATTTCGACCACAACAACCATATCCACAACCGCAACCACAGTAT	IJJGIE202IVW3M|MID-04;size=14;	21	0	0	0	0	3	0.04	8	0.14	0	0	10	0.14	0	0	0	0	0	0	0	0	0	0	0	0	0	0	0	0	0	0	0	0	0	0	0	0	0	0	0	0	0	0	0	0
ClusterIJJGIE202I3SVQ|MID-52;size=21;	nd	VRVPVPQLQPQNPSQQQPQEQVPLVQQQQFLGQQQQFPTQQPYLQPQPFPSQQPYLQLQPFSQPQLPIFAAATISTTTTISTTATTV	GTTAGAGTTCCAGTGCCACAATTGCAGCCACAAAATCCATCTCAGCAACAACCACAAGAGCAAGTTCCATTGGTACAACAACAACAATTTCTAGGGCAGCAACAACAATTTCCAACACAACAACCATATCTGCAGCCGCAACCATTTCCATCACAACAACCATATCTGCAGCTGCAACCATTTTCGCAGCCGCAACTACCCATATTCGCAGCCGCAACCATTTCGACCACAACAACCATATCCACAACCGCAACCACAGTAT	IJJGIE202I3SVQ|MID-52;size=21;	21	0	0	0	0	0	0	0	0	0	0	0	0	0	0	0	0	0	0	0	0	0	0	0	0	1	0.02	8	0.1	2	0.05	0	0	0	0	0	0	0	0	0	0	0	0	0	0
ClusterIJJGIE202HQOBI|MID-41;size=21;	nd	VRVPVPQLQPQNPSQQQPQEQVPVVQQQQFLGQQQPFPPQQPYPQPQPFPSQQPFQPQQPYPQPQPQY	GTTAGAGTTCCAGTGCCACAATTGCAGCCACAAAATCCATCTCAGCAACAGCCACAGGAGCAAGTTCCAGTGGTACAACAACAACAATTTCTAGGGCAGCAACAACCATTTCCACCACAACAACCATATCCACAGCCGCAACCATTTCCATCACAACAACCATTTCAACCACAACAACCATATCCACAACCGCAACCACAGTAT	IJJGIE202HQOBI|MID-41;size=21;	21	0	0	0	0	0	0	0	0	0	0	0	0	3	0.05	1	0.02	0	0	0	0	0	0	0	0	0	0	0	0	0	0	0	0	0	0	0	0	3	0.05	0	0	3	0.09	0	0
ClusterIJJGIE202HJ3KR|MID-42;size=21;	nd	VRVPVPQLQPQHPSQQQPQEQVPLVQQQQFLGQQQPFPPQQPYPQPQPFQPQQPYPQPQPQY	GTTAGAGTTCCAGTGCCACAATTGCAGCCACAACATCCATCTCAGCAACAGCCACAAGAGCAAGTTCCATTGGTACAACAACAACAATTTCTAGGGCAGCAACAACCATTTCCACCACAACAACCATATCCACAGCCACAACCATTTCAACCACAACAACCATATCCACAACCGCAACCACAGTAT	IJJGIE202HJ3KR|MID-42;size=21;	21	0	0	0	0	0	0	0	0	0	0	0	0	0	0	1	0.02	0	0	0	0	0	0	0	0	0	0	0	0	0	0	0	0	0	0	0	0	5	0.09	0	0	0	0	0	0
ClusterIJJGIE202HFUDA|MID-03;size=18;	nd	VRVPVPQLQPQNPSQQQPQEQVSLVQQQQFPGQQQPFPPQQPYPQPQPFPSQQPYLQLQPFPQPQLPYPQPQPFRPQQPYPQPQPQY	GTTAGAGTTCCAGTGCCACAATTGCAGCCACAAAATCCATCTCAGCAACAACCACAAGAGCAAGTTTCATTGGTACAACAACAACAATTTCCAGGGCAGCAACAACCATTTCCACCACAACAGCCATATCCGCAGCCGCAACCATTTCCATCACAACAACCATATCTGCAGCTGCAACCATTTCCACAGCCGCAACTACCATATCCGCAGCCGCAACCATTTCGACCACAACAACCATATCCACAGCCGCAACCACAGTAT	IJJGIE202HFUDA|MID-03;size=18;	21	4	0.09	0	0	3	0.04	2	0.03	0	0	0	0	6	0.1	6	0.11	0	0	0	0	0	0	0	0	0	0	0	0	0	0	0	0	0	0	0	0	0	0	0	0	0	0	0	0
ClusterIJJGIE202H6K6M|MID-64;size=21;	nd	VRVPVPQL*PQHPSQQQPQEQVPLVQQQQFLGQQQPFPPQQPYPQPQPFP*QQPYLQLQPFPQPQLPYSQPQPFRPQQPYPQPQPQY	GTTAGAGTTCCAGTGCCACAATTGTAGCCACAACATCCATCTCAGCAACAGCCACAAGAGCAAGTTCCATTGGTACAACAACAACAATTTCTAGGGCAGCAACAACCATTTCCACCACAACAACCATATCCACAGCCGCAACCATTTCCATAACAACAACCATATCTGCAACTGCAACCATTTCCGCAGCCGCAACTACCATATTCGCAGCCACAACCATTTCGACCACAACAACCATATCCACAACCGCAACCACAGTAT	IJJGIE202H6K6M|MID-64;size=21;	21	0	0	0	0	0	0	0	0	0	0	0	0	0	0	0	0	0	0	0	0	0	0	0	0	0	0	0	0	0	0	0	0	0	0	0	0	0	0	0	0	0	0	0	0
ClusterIJJGIE202H2PVW|MID-72;size=21;	nd	VRVPVPQLQPQNPSQQQPQEQVPLVQQQ*FPGQQQPFPPQQPYPQPQPFRPQQPYPQPQPQY	GTTAGAGTTCCAGTGCCACAATTGCAGCCACAAAATCCATCTCAGCAACAACCACAAGAGCAAGTTCCATTGGTACAACAACAGTAATTTCCAGGGCAGCAACAACCATTTCCACCACAACAGCCATATCCGCAGCCGCAACCATTTCGACCACAACAACCATATCCACAACCGCAACCACAGTAT	IJJGIE202H2PVW|MID-72;size=21;	21	0	0	0	0	0	0	0	0	0	0	0	0	0	0	0	0	0	0	0	0	0	0	0	0	0	0	0	0	0	0	0	0	0	0	0	0	0	0	0	0	0	0	0	0
ClusterIJJGIE202GIO93|MID-51;size=17;	nd	VRVPVPQLQPQNPSQQQPQEQVPLVQQQQFLGQQQPFPPQQPYPQPQPFPSQLPYSQPQPFRPQQPYPQPQPQY	GTTAGAGTTCCAGTGCCACAATTGCAGCCACAAAATCCATCTCAGCAACAGCCACAAGAGCAAGTTCCATTGGTACAACAACAACAATTTCTAGGGCAGCAACAACCATTTCCACCACAACAACCATATCCACAGCCGCAACCATTTCCATCGCAACTACCATATTCGCAGCCACAACCATTTCGACCACAACAACCATATCCACAACCGCAACCACAGTAT	IJJGIE202GIO93|MID-51;size=17;	21	0	0	1	0.02	0	0	0	0	0	0	0	0	4	0.07	0	0	0	0	0	0	0	0	0	0	0	0	0	0	0	0	0	0	0	0	0	0	0	0	0	0	1	0.03	4	0.07
ClusterIJJGIE202G1VCF|MID-14;size=21;	nd	VRVPVPQLQPQNPSQQQPQEQVPLVQQQQFLGQQQQFPPQQPYLQLQPFSQPQLPYSQPRPFRPQQPYPQPQPQY	GTTAGAGTTCCAGTGCCACAATTGCAGCCACAAAATCCATCTCAGCAACAGCCACAAGAGCAAGTTCCATTGGTACAACAACAACAATTTCTAGGGCAGCAACAACAATTTCCACCACAACAACCATATCTGCAGCTGCAACCATTTTCGCAGCCGCAACTACCATATTCACAGCCGCGACCATTTCGACCACAACAACCATATCCACAACCACAACCACAGTAT	IJJGIE202G1VCF|MID-14;size=21;	21	0	0	0	0	0	0	0	0	0	0	0	0	0	0	0	0	0	0	0	0	7	0.1	11	0.15	0	0	0	0	0	0	0	0	0	0	3	0.03	0	0	0	0	0	0	0	0
ClusterIJJGIE202FJYHK|MID-20;size=11;	nd	VRVPVPQLQPQNPSQQQPQEQVPLVQQQQFLGQQQPFPPQQPYPQPQPFPSQQPYLQLQPFPLAATTIFAATTISTTTTISTTATTV	GTTAGAGTTCCAGTGCCACAATTGCAGCCACAAAATCCATCTCAGCAACAGCCACAAGAGCAAGTTCCATTGGTACAACAACAACAATTTCTAGGGCAGCAACAACCATTTCCACCACAACAACCATATCCACAGCCGCAACCATTTCCATCACAACAACCATATCTGCAACTGCAACCATTTCCGCTAGCCGCAACTACCATATTCGCAGCCACAACCATTTCGACCACAACAACCATATCCACAACCGCAACCACAGTAT	IJJGIE202FJYHK|MID-20;size=11;	21	0	0	0	0	0	0	0	0	0	0	0	0	0	0	0	0	2	0.03	1	0.01	2	0.03	1	0.01	0	0	0	0	0	0	0	0	0	0	8	0.09	0	0	0	0	0	0	0	0
ClusterIJJGIE201ESE32|MID-54;size=21;	nd	VRVPVPQLQPQNPSQQQPQEQVPLVQQQQFLGQQQPFPPQPFRPQQPYPQPQPQY	GTTAGAGTTCCAGTGCCACAATTGCAGCCACAAAATCCATCTCAGCAACAGCCACAAGAGCAAGTTCCGTTGGTACAACAACAACAATTTCTAGGGCAGCAACAACCATTTCCACCACAACCATTTCGACCACAACAACCATATCCACAACCGCAACCACAGTAT	IJJGIE201ESE32|MID-54;size=21;	21	0	0	0	0	0	0	0	0	0	0	0	0	0	0	0	0	0	0	0	0	0	0	0	0	4	0.1	0	0	2	0.05	0	0	3	0.06	0	0	0	0	0	0	0	0	0	0
ClusterIJJGIE201EEJM3|MID-75;size=21;	nd	VRVPVPQLQPQNPSQQQPQEQVPLVQQQQFLGQQQPFPPQQPYPQPQPFRPQQPYPQPQPQY	GTTAGAGTTCCAGTGCCACAATTGCAGCCACAAAATCCATCTCAGCAACAGCCACAAGAGCAAGTTCCGTTGGTACAACAACAACAATTTCTAGGGCAGCAACAACCATTTCCACCACAACAACCATATCCACAGCCACAACCATTTCGACCACAACAACCATATCCACAACCGCAACCACAGTAT	IJJGIE201EEJM3|MID-75;size=21;	21	0	0	0	0	0	0	1	0.02	0	0	0	0	0	0	0	0	0	0	0	0	0	0	0	0	1	0.02	2	0.03	0	0	1	0.02	0	0	0	0	0	0	0	0	0	0	0	0
ClusterIJJGIE201DWXYX|MID-70;size=8;	nd	VRVPVPQLQPQNPSQQQPQEQVPLVQQQQFPGQQQPFPPQQPYPQPQPFPSQQPYLQLQPFPQSQLPYPQPQPFRPQQPYPQLQPQY	GTTAGAGTTCCAGTGCCACAATTGCAGCCACAAAATCCATCTCAGCAACAACCACAAGAGCAAGTTCCATTGGTACAACAACAACAATTTCCAGGGCAGCAACAACCATTTCCACCACAACAGCCATATCCGCAGCCGCAACCATTTCCATCACAACAACCATATCTGCAGCTGCAACCATTTCCACAGTCGCAACTACCATATCCGCAGCCGCAACCATTTCGACCACAACAACCATATCCACAGCTGCAACCACAGTAT	IJJGIE201DWXYX|MID-70;size=8;	21	0	0	0	0	0	0	0	0	0	0	0	0	0	0	0	0	0	0	0	0	0	0	0	0	0	0	0	0	0	0	0	0	0	0	0	0	0	0	0	0	0	0	0	0
ClusterIJJGIE201DM4TP|MID-05;size=21;	nd	VRVPVPQLQPQNPSQQQPQEQVPLVQQQQFPGQQQPFPPQQPYPQPQPFPSQQPYLQLQPFPQPQLPYPQPQLPYPQPQLPYPQPQPQY	GTTAGAGTTCCAGTGCCACAATTGCAGCCACAAAATCCATCTCAGCAACAACCACAAGAGCAAGTTCCATTGGTACAACAACAACAATTTCCAGGGCAGCAACAACCATTTCCACCACAACAGCCATATCCGCAGCCGCAACCATTTCCATCACAACAACCATATCTGCAGCTGCAACCATTTCCGCAGCCGCAACTACCATATCCGCAGCCGCAACTACCATATCCGCAGCCGCAACTACCATATCCGCAGCCGCAACCACAGTAT	IJJGIE201DM4TP|MID-05;size=21;	21	0	0	1	0.02	3	0.04	2	0.03	1	0.01	0	0	1	0.02	2	0.04	0	0	0	0	0	0	0	0	0	0	0	0	0	0	0	0	0	0	0	0	0	0	0	0	0	0	0	0
ClusterIJJGIE201DL5CN|MID-34;size=11;	nd	VRVPVPQLQPQNPSQQQPQEQVPLVQQQQFLGQQQPFPPQQPYPQPQPFPSQQPYLQLQPFPQPQLPYSQPQPFRPQQPYPQPQPH	GTTAGAGTTCCAGTGCCACAATTGCAGCCACAAAATCCATCTCAGCAACAGCCACAAGAGCAAGTTCCATTGGTACAACAACAACAATTTCTAGGGCAGCAACAACCATTTCCACCACAACAACCATATCCACAGCCGCAACCATTTCCATCACAACAACCATATCTGCAGCTGCAACCATTTCCGCAGCCGCAACTACCATATTCGCAGCCACAACCATTTCGACCACAACAACCATATCCACAACCGCAACCACATAT	IJJGIE201DL5CN|MID-34;size=11;	21	0	0	0	0	0	0	0	0	0	0	0	0	0	0	0	0	0	0	1	0.01	0	0	0	0	0	0	1	0.01	0	0	0	0	0	0	5	0.06	0	0	0	0	0	0	2	0.04
ClusterIJJGIE201DKIJU|MID-26;size=18;	nd	VRVPVPQLQPQHPSQQQPQEQVPLVQQQQFLGQQQPFPPQQPYPQPQPFPSQQPYLQLQPFPQPQLPYSQPQPFRPQQPYPQPQPH	GTTAGAGTTCCAGTGCCACAATTGCAGCCACAACATCCATCTCAGCAACAGCCACAAGAGCAAGTTCCATTGGTACAACAACAACAATTTCTAGGGCAGCAACAACCATTTCCACCACAACAACCATATCCACAGCCGCAACCATTTCCATCACAACAACCATATCTGCAACTGCAACCATTTCCGCAGCCGCAACTACCATATTCGCAGCCACAACCATTTCGACCACAACAACCATATCCACAACCGCAACCACATAT	IJJGIE201DKIJU|MID-26;size=18;	21	0	0	0	0	0	0	0	0	0	0	0	0	0	0	1	0.02	0	0	0	0	0	0	0	0	0	0	0	0	0	0	0	0	0	0	0	0	9	0.15	0	0	0	0	1	0.02
ClusterIJJGIE201D5J6W|MID-33;size=21;	nd	VRVPVPQLQPQHPSQQQPQEQVPVVQQQQFLGQQQPFPPQQPYPQLQPFPSQQPYLQLQPFPQPQLPYSQPQPFRPQQPYPQPQPQY	GTTAGAGTTCCAGTGCCACAATTGCAGCCACAACATCCATCTCAGCAACAGCCACAAGAGCAAGTTCCAGTGGTACAACAACAACAATTTCTAGGGCAGCAACAACCATTTCCACCACAACAACCATATCCACAGCTGCAACCATTTCCATCACAACAACCATATCTGCAGCTGCAACCATTTCCGCAGCCGCAACTACCATATTCGCAGCCACAACCATTTCGACCACAACAACCATATCCACAACCGCAACCACAGTAT	IJJGIE201D5J6W|MID-33;size=21;	21	0	0	0	0	0	0	0	0	0	0	0	0	0	0	0	0	0	0	0	0	0	0	0	0	0	0	0	0	0	0	0	0	0	0	0	0	0	0	0	0	0	0	3	0.06
ClusterIJJGIE201D4H7F|MID-50;size=21;	P2	VRVPVPQLQPQNPSQQQPQEQVPLVQQQQFLGQQQPFPPQQPYPQPQPFPSQQPYLQLQPFPQPQLSYSQPQPFRPQQPYPQPQPQY	GTTAGAGTTCCAGTGCCACAATTGCAGCCACAAAATCCTTCTCAGCAACAGCCACAAGAGCAAGTTCCATTGGTACAACAACAACAATTTCTAGGGCAGCAACAACCATTTCCACCACAACAACCATATCCACAGCCGCAACCATTTCCATCACAACAACCATATCTGCAACTGCAACCATTTCCGCAGCCGCAACTATCATATTCGCAGCCACAACCATTTCGACCACAACAACCATATCCACAACCGCAACCACAGTAT	IJJGIE201D4H7F|MID-50;size=21;	21	0	0	0	0	0	0	0	0	0	0	0	0	0	0	0	0	0	0	0	0	0	0	0	0	3	0.07	2	0.03	3	0.07	0	0	0	0	0	0	0	0	0	0	0	0	0	0
ClusterIJJGIE201CMAXW|MID-65;size=21;	P18	VRVPVPQLQPQHPSQQQPQEQVPLVQQQQFLGQQQPFPPQQPYPQPQPFPSQQPYLQLQPFPQPQLPYSQPQPFRPQQPYPQPQPQY	GTTAGAGTTCCAGTGCCACAATTGCAGCCACAACATCCATCTCAGCAACAGCCACAAGAGCAAGTTCCATTGGTACAACAACAACAATTTCTAGGGCAGCAACAACCATTTCCACCACAACAACCATATCCACAGCCGCAACCATTTCCATCACAACAACCATATCTACAGCTGCAACCATTTCCGCAGCCGCAACTACCATATTCGCAGCCACAACCATTTCGACCACAACAACCATATCCACAACCGCAACCACAGTAT	IJJGIE201CMAXW|MID-65;size=21;	21	0	0	0	0	0	0	0	0	0	0	0	0	0	0	0	0	0	0	0	0	0	0	0	0	0	0	0	0	0	0	0	0	0	0	0	0	2	0.03	3	0.06	0	0	0	0
ClusterIJJGIE201CDT71|MID-11;size=8;	nd	VRVPVPQLQPQNPSQQQPQEQVPLVQQQQFLGQQQPFPPQQPYPQPQPFPSQQPYLQLQPFPQPQLPYSQPQPFRPQNHIHNRNHS	GTTAGAGTTCCAGTGCCACAATTGCAGCCACAAAATCCATCTCAGCAACAGCCACAAGAGCAAGTTCCATTGGTACAACAACAACAATTTCTAGGGCAGCAACAACCATTTCCACCACAACAACCATATCCACAGCCGCAACCATTTCCATCACAACAACCATATCTGCAGCTGCAACCATTTCCGCAGCCGCAACTACCATATTCACAGCCACAACCATTTCGACCACAAAACCATATCCACAACCGCAACCACAGTAT	IJJGIE201CDT71|MID-11;size=8;	21	0	0	0	0	0	0	0	0	0	0	0	0	0	0	0	0	1	0.02	10	0.09	3	0.04	3	0.04	0	0	0	0	0	0	0	0	0	0	0	0	0	0	0	0	0	0	0	0
ClusterIJJGIE201CD0LB|MID-16;size=21;	nd	VRVPVPQLQPQNPSQQQPFPPQQPYPQPQPFPSQQPYLQLQPFPQPQLPYSQPQPFRPQQPYPQPQPQY	GTTAGAGTTCCAGTGCCACAATTGCAGCCACAAAATCCATCTCAGCAACAACCATTTCCACCACAACAACCATATCCACAGCCGCAACCATTTCCATCACAACAACCATATCTGCAGCTGCAACCATTTCCGCAGCCGCAACTACCATATTCACAGCCACAACCATTTCGACCACAACAACCATATCCACAACCGCAACCACAGTAT	IJJGIE201CD0LB|MID-16;size=21;	21	0	0	0	0	0	0	4	0.07	0	0	0	0	0	0	0	0	0	0	0	0	0	0	0	0	0	0	2	0.03	1	0.02	2	0.05	5	0.1	0	0	0	0	0	0	0	0	0	0
ClusterIJJGIE201C0VPJ|MID-38;size=21;	nd	VRVPVPQLQPQHPSQQQPTRASSIGTTTTISRAATTISTTTTISTAATISITTTISATATISAAATTIFAATTISTTTTISTTATTV	GTTAGAGTTCCAGTGCCACAATTGCAGCCACAACATCCATCTCAGCAACAGCCAACAAGAGCAAGTTCCATTGGTACAACAACAACAATTTCTAGGGCAGCAACAACCATTTCCACCACAACAACCATATCCACAGCCGCAACCATTTCCATCACAACAACCATATCTGCAACTGCAACCATTTCCGCAGCCGCAACTACCATATTCGCAGCCACAACCATTTCGACCACAACAACCATATCCACAACCGCAACCACAGTAT	IJJGIE201C0VPJ|MID-38;size=21;	21	0	0	0	0	0	0	0	0	0	0	0	0	0	0	0	0	0	0	0	0	0	0	0	0	0	0	0	0	0	0	0	0	0	0	0	0	0	0	0	0	2	0.06	0	0
ClusterIJJGIE201BU0AW|MID-55;size=21;	nd	VRVPVPQLQPQNPSQQQPQEQVPLVQQQQFPGQQQPFPPQQPYPQPQPFPSQQPYLQLQPFPQPQLPYSQPQPFRPQQPYPQPQPQY	GTTAGAGTTCCAGTGCCACAATTGCAGCCACAAAATCCATCTCAGCAACAACCACAAGAGCAAGTTCCATTGGTACAACAACAACAATTTCCAGGGCAGCAACAACCATTTCCACCACAACAGCCATATCCGCAGCCGCAACCATTTCCATCACAACAACCATATCTGCAACTACAACCATTTCCGCAGCCGCAACTACCATATTCGCAGCCACAACCATTTCGACCACAACAACCATATCCACAACCGCAACCACAGTAT	IJJGIE201BU0AW|MID-55;size=21;	21	0	0	6	0.12	0	0	0	0	0	0	0	0	2	0.03	0	0	0	0	0	0	0	0	0	0	0	0	0	0	0	0	0	0	0	0	0	0	0	0	0	0	0	0	0	0
ClusterIJJGIE201BN9DM|MID-01;size=21;	nd	VRVPVPQLQPQHPSQQQPQEQVPLVQEQQFPGQQQPFPPQQPYPQPQPFPSQQPYLQLQPFPQPQLPYPQPQPFRPQQPYPQPQPQY	GTTAGAGTTCCAGTGCCACAATTGCAGCCACAACATCCATCTCAGCAACAGCCACAAGAGCAAGTTCCATTGGTACAAGAACAACAATTTCCAGGGCAGCAACAACCATTTCCACCACAACAGCCATATCCGCAGCCGCAACCATTTCCATCACAACAACCATATCTGCAGCTGCAACCATTTCCACAGCCGCAACTACCATATCCGCAGCCGCAACCATTTCGACCACAACAACCATATCCACAGCCGCAACCACAGTAT	IJJGIE201BN9DM|MID-01;size=21;	21	3	0.07	3	0.06	0	0	0	0	0	0	0	0	8	0.14	0	0	0	0	0	0	0	0	0	0	0	0	0	0	0	0	0	0	0	0	0	0	0	0	0	0	0	0	0	0
ClusterIJJGIE201AZCF5|MID-19;size=21;	nd	VRVPVPQLQP*NPSQQQPQEQVPLVQQQQFLGQQQPFPPQQPYPQPQPFPSQQPYLQLQPFPQPQLSYSQPQPFRPQQPYPQPQPQY	GTTAGAGTTCCAGTGCCACAATTGCAACCATAAAATCCATCTCAGCAACAGCCACAAGAGCAAGTTCCATTGGTACAGCAACAACAATTTCTAGGGCAGCAACAACCATTTCCACCACAACAACCATATCCACAGCCGCAACCATTTCCATCACAACAACCATATCTGCAACTGCAACCATTTCCGCAGCCGCAACTATCATATTCGCAGCCACAACCATTTCGACCACAACAACCATATCCACAACCGCAACCACAGTAT	IJJGIE201AZCF5|MID-19;size=21;	21	0	0	0	0	0	0	0	0	0	0	0	0	0	0	0	0	0	0	0	0	0	0	0	0	0	0	5	0.06	0	0	1	0.02	6	0.12	0	0	0	0	0	0	0	0	0	0
ClusterIJJGIE201AQP4V|MID-61;size=21;	nd	VRVPVPQLQPQNPSQQQPQEQVPLVQQQQFLGQQQPFPPQQPYPQPQPFPPQQSYPQPQPQY	GTTAGAGTTCCAGTGCCACAATTGCAGCCACAAAATCCATCTCAGCAACAGCCACAAGAGCAAGTTCCATTGGTACAACAACAACAATTTCTAGGGCAGCAACAACCATTTCCACCACAACAACCATATCCACAGCCGCAACCATTTCCACCACAACAATCATATCCACAACCACAACCACAATAT	IJJGIE201AQP4V|MID-61;size=21;	21	0	0	0	0	0	0	0	0	0	0	0	0	0	0	0	0	0	0	12	0.11	0	0	0	0	3	0.07	0	0	0	0	1	0.02	0	0	0	0	0	0	0	0	0	0	0	0
ClusterIJJGIE201AN3MU|MID-63;size=21;	nd	VRVPVPQLQPQNPSQQQPQEQVPLVQQQQFLGQQQPFPPQQPYPQPQPFPSQQSYLQLQPFPQPQLPYSQPQPFRPQQPYPQPQPQY	GTTAGAGTTCCAGTGCCACAATTGCAGCCACAAAATCCATCTCAGCAACAGCCACAAGAGCAAGTTCCATTGGTACAACAACAACAATTTCTAGGGCAGCAACAACCATTTCCACCACAACAACCATATCCACAGCCGCAACCATTTCCATCACAACAATCATATCTGCAGCTGCAACCATTTCCGCAGCCGCAACTACCATATTCGCAGCCACAACCATTTCGACCACAACAACCATATCCACAACCGCAACCACAGTAT	IJJGIE201AN3MU|MID-63;size=21;	21	0	0	0	0	0	0	0	0	0	0	0	0	0	0	0	0	0	0	0	0	0	0	0	0	0	0	0	0	0	0	0	0	0	0	0	0	0	0	0	0	0	0	0	0
ClusterIJJGIE201AJ5Z0|MID-13;size=16;	nd	VRVPVPQLQPQNPSQQQPQEQVPLVQQQQFLGQQQQQFPGQQQPFPPQQPYPQPQPFPPQLPYPQPQSFPPQQPYPQQQPQY	GTTAGAGTTCCAGTGCCACAATTGCAGCCACAAAATCCATCTCAGCAACAACCACAAGAGCAAGTTCCATTGGTGCAACAACAACAATTTCTAGGGCAGCAACAACAACAATTTCCAGGGCAACAACAACCATTTCCACCACAACAGCCATATCCGCAGCCGCAACCATTTCCGCCACAACTACCATATCCGCAGCCGCAATCATTTCCACCACAACAACCATATCCACAACAGCAACCACAGTAT	IJJGIE201AJ5Z0|MID-13;size=16;	21	0	0	0	0	0	0	0	0	0	0	0	0	0	0	0	0	0	0	0	0	3	0.04	0	0	0	0	0	0	0	0	0	0	0	0	0	0	0	0	0	0	0	0	0	0
ClusterIJJGIE201A1AEN|MID-20;size=12;	nd	VRVPVPQLQPQNPSQQQPQEQVPLVQQQQFLGQQQPFPPQQPYPQPQPFPSQQPYPQPQPFPPQQSYPQPQPQY	GTTAGAGTTCCAGTGCCACAATTGCAGCCACAAAATCCATCTCAGCAACAGCCACAAGAGCAAGTTCCATTGGTACAACAACAACAATTTCTAGGGCAGCAACAACCATTTCCACCACAACAACCATATCCACAGCCGCAACCATTTCCATCACAACAACCATATCCGCAGCCGCAACCATTTCCACCACAACAATCATATCCACAACCACAACCACAATAT	IJJGIE201A1AEN|MID-20;size=12;	21	0	0	0	0	0	0	0	0	0	0	1	0.01	0	0	0	0	2	0.03	8	0.07	4	0.06	3	0.04	0	0	0	0	0	0	0	0	0	0	1	0.01	0	0	0	0	0	0	0	0
					280571	2697	61.04	3253	63.26	5497	77	2934	50.98	9409	93.03	4158	57.69	4001	68.61	3282	62.59	4729	77.82	8779	79.46	5263	73.92	5739	78.7	3032	72.15	6400	81.87	3144	72.38	3625	83.97	3846	75.8	7127	80.94	4914	83.82	4426	85.29	2430	73.46	4594	85.33
							61.0457		63.0426		77.1942		51.0794		92.9927		57.8625		68.5807		62.3836		77.7029		79.3474		74.0433		78.8432		72.1733		81.8624		72.3924		83.9703		75.7087		81.0255		83.8423		85.2465		73.525		85.2477
[truncated: 130 more columns]

## Sheet: complete with names
						MID-01	MID-02	MID-03	MID-04	MID-05	MID-06	MID-07	MID-08	MID-10	MID-11	MID-13	MID-14	MID-15	MID-16	MID-17	MID-18	MID-19	MID-20	MID-21	MID-22	MID-23	MID-24	MID-25	MID-26	MID-27	MID-28	MID-29	MID-30	MID-31	MID-32	MID-33	MID-34	MID-35	MID-36	MID-37	MID-38	MID-39	MID-40	MID-41	MID-42	MID-43	MID-44	MID-46	MID-47
						Cadenza	Naxos	Quattro	Combi	Klaros	Lavett	Baldus	Minaret	St.472 Ethiopia	7975 Abb. Em	7976 Abb. Em	7977 Abb. Em	Dakar 52	CM1509F1*	CM1509F1	CM1509F1	DURENTAL	IXOs9442	1D14	1D151	1D156	1D156	1D156	1D193	1D193	1D193	1D193	1D194	1D233	1D251	1D276	1D276	1D276	1D330	1D331	1D336	1D338	1D358	1D375	1D544	1D575	1D1395	1D1507	1D1636
Ref	UPV			Protein	total count	BAuD	BAuD	BAuD	BAuD	BAuD	BAuD	BAuD	BAuD	BAu	BAu	BAu	BAu	BAu	BAu	BAu	BAu	BAu	BAu	Am	Am	Am	Am	Am	Am	Am	Am	Am	Am	Am	Am	Am	Am	Am	Am	Am	Am	Am	Am	Am	Am	Am	Am	Am	Am
ClusterIJJGIE201D5YWP|MID-15;size=2760;	P1	P	1	VRVPVPQLQPQNPSQQQPQEQVPLVQQQQFLGQQQPFPPQQPYPQPQPFPSQQPYLQLQPFPQPQLPYSQPQPFRPQQPYPQPQPQY	4423	0	0	50	133	0	236	0	0	39	87	51	68	372	637	296	327	447	55	0	0	0	0	0	0	0	0	3	0	0	0	0	0	0	0	0	0	0	0	0	0	0	0	0	0
ClusterIJJGIE201AX4DO|MID-03;size=2158;	P1	P	1	VRVPVPQLQPQNPSQQQPQEQVPLVQQQQFLGQQQPFPPQQPYPQPQPFPSQQPYLQLQPFPQPQLPYSQPQPFRPQQPYPQPQPQY	4117	0	0	557	155	0	366	0	0	78	43	21	19	198	370	200	238	223	64	0	0	0	0	0	0	0	0	2	0	0	0	0	0	0	0	0	0	0	0	0	0	0	0	0	0
ClusterIJJGIE202J5HTG|MID-64;size=392;	P1	P	1	VRVPVPQLQPQNPSQQQPQEQVPLVQQQQFLGQQQPFPPQQPYPQPQPFPSQQPYLQLQPFPQPQLPYSQPQPFRPQQPYPQPQPQY	954	4	5	0	0	6	0	19	4	0	0	0	0	0	0	0	0	0	0	29	37	9	40	23	20	30	46	11	25	28	14	1	0	0	62	55	64	20	23	25	22	62	45	37	40
ClusterIJJGIE201D3AOQ|MID-20;size=157;	P1	P	1	VRVPVPQLQPQNPSQQQPQEQVPLVQQQQFLGQQQPFPPQQPYPQPQPFPSQQPYLQLQPFPQPQLPYSQPQPFRPQQPYPQPQPQY	546	0	0	0	1	6	2	0	0	60	151	64	112	10	3	6	0	4	90	0	0	0	0	0	1	0	1	0	2	0	0	0	0	0	0	1	0	0	1	1	1	1	0	2	0
ClusterIJJGIE201BTFDL|MID-54;size=96;	P1	P	1	VRVPVPQLQPQNPSQQQPQEQVPLVQQQQFLGQQQPFPPQQPYPQPQPFPSQQPYLQLQPFPQPQLPYSQPQPFRPQQPYPQPQPQY	235	0	0	0	1	0	1	0	0	0	0	0	0	15	27	9	1	16	0	0	0	0	0	0	0	0	0	0	0	0	0	0	0	0	0	0	0	0	0	0	0	0	0	0	0
ClusterIJJGIE201A2JQG|MID-56;size=112;	P1	P	1	VRVPVPQLQPQNPSQQQPQEQVPLVQQQQFLGQQQPFPPQQPYPQPQPFPSQQPYLQLQPFPQPQLPYSQPQPFRPQQPYPQPQPQY	223	0	0	7	12	0	2	0	0	0	0	0	0	15	25	15	9	21	0	0	0	0	0	0	0	0	0	0	0	0	0	0	0	0	0	0	0	0	0	0	0	0	0	0	0
ClusterIJJGIE201BUFN9|MID-24;size=95;	P1	P	1	VRVPVPQLQPQNPSQQQPQEQVPLVQQQQFLGQQQPFPPQQPYPQPQPFPSQQPYLQLQPFPQPQLPYSQPQPFRPQQPYPQPQPQY	218	1	0	0	0	1	0	0	0	0	0	0	1	0	0	0	0	0	3	9	7	9	12	9	9	6	4	0	12	9	6	11	3	6	5	9	11	8	5	3	5	7	17	4	3
ClusterIJJGIE201A71NI|MID-43;size=124;	P1	P	1	VRVPVPQLQPQNPSQQQPQEQVPLVQQQQFLGQQQPFPPQQPYPQPQPFPSQQPYLQLQPFPQPQLPYSQPQPFRPQQPYPQPQPQY	208	0	3	0	0	0	0	1	1	0	0	0	0	0	0	0	0	0	0	9	13	9	5	6	3	3	3	1	1	6	2	11	0	2	11	8	7	12	5	9	2	11	13	4	15
ClusterIJJGIE202F06D2|MID-14;size=53;	P1	P	1	VRVPVPQLQPQNPSQQQPQEQVPLVQQQQFLGQQQPFPPQQPYPQPQPFPSQQPYLQLQPFPQPQLPYSQPQPFRPQQPYPQPQPQY	177	4	4	14	2	7	11	14	0	2	20	12	11	3	0	4	0	0	2	0	0	0	0	0	0	0	0	0	1	0	0	0	0	0	0	0	0	0	0	0	0	0	0	0	0
ClusterIJJGIE202IOEOY|MID-55;size=128;	P1	P	1	VRVPVPQLQPQNPSQQQPQEQVPLVQQQQFLGQQQPFPPQQPYPQPQPFPSQQPYLQLQPFPQPQLPYSQPQPFRPQQPYPQPQPQY	128	0	25	0	0	7	0	30	32	0	0	0	0	0	0	0	0	0	2	0	0	0	0	0	1	0	0	0	0	0	0	0	0	0	0	0	0	0	0	0	0	0	0	0	0
ClusterIJJGIE202IZN44|MID-36;size=45;	P1	P	1	VRVPVPQLQPQNPSQQQPQEQVPLVQQQQFLGQQQPFPPQQPYPQPQPFPSQQPYLQLQPFPQPQLPYSQPQPFRPQQPYPQPQPQY	122	1	0	0	0	0	0	2	1	0	0	0	0	0	0	0	0	0	0	5	6	6	6	5	5	1	1	1	1	5	2	2	0	3	3	4	5	2	4	3	1	4	2	5	12
ClusterIJJGIE201BZ7VB|MID-61;size=122;	P1	P	1	VRVPVPQLQPQNPSQQQPQEQVPLVQQQQFLGQQQPFPPQQPYPQPQPFPSQQPYLQLQPFPQPQLPYSQPQPFRPQQPYPQPQPQY	122	0	0	0	0	0	0	0	0	0	0	0	0	0	0	0	0	0	0	0	0	0	0	0	0	0	0	1	0	0	0	0	0	0	0	0	0	0	0	0	0	0	0	0	0
ClusterIJJGIE201AH3Q6|MID-14;size=46;	P1	P	1	VRVPVPQLQPQNPSQQQPQEQVPLVQQQQFLGQQQPFPPQQPYPQPQPFPSQQPYLQLQPFPQPQLPYSQPQPFRPQQPYPQPQPQY	115	0	0	7	1	0	14	0	0	9	12	6	15	0	1	0	0	0	8	3	1	0	2	1	0	0	4	0	1	1	1	2	1	2	0	0	0	3	0	1	1	2	0	1	0
ClusterIJJGIE201AK2KG|MID-28;size=31;	P1	P	1	VRVPVPQLQPQNPSQQQPQEQVPLVQQQQFLGQQQPFPPQQPYPQPQPFPSQQPYLQLQPFPQPQLPYSQPQPFRPQQPYPQPQPQY	107	0	2	0	0	1	0	3	0	1	6	8	1	0	0	0	0	0	3	2	3	0	1	2	1	3	12	0	5	1	3	2	0	3	6	1	4	1	4	1	0	2	5	3	6
ClusterIJJGIE202FP6JZ|MID-14;size=40;	P1	P	1	VRVPVPQLQPQNPSQQQPQEQVPLVQQQQFLGQQQPFPPQQPYPQPQPFPSQQPYLQLQPFPQPQLPYSQPQPFRPQQPYPQPQPQY	104	0	0	0	2	0	1	0	0	4	18	6	12	2	6	10	4	7	4	0	0	0	0	0	0	0	0	0	0	0	0	0	0	0	0	0	0	0	0	0	0	0	0	0	0
ClusterIJJGIE201BDPSY|MID-11;size=27;	P1	P	1	VRVPVPQLQPQNPSQQQPQEQVPLVQQQQFLGQQQPFPPQQPYPQPQPFPSQQPYLQLQPFPQPQLPYSQPQPFRPQQPYPQPQPQY	52	0	0	0	0	0	0	0	0	0	9	0	7	0	0	0	0	0	6	1	0	2	2	1	2	0	2	0	0	0	1	3	0	3	0	0	0	3	0	0	0	0	1	1	1
ClusterIJJGIE202HLG2D|MID-10;size=47;	P1	P	1	VRVPVPQLQPQNPSQQQPQEQVPLVQQQQFLGQQQPFPPQQPYPQPQPFPSQQPYLQLQPFPQPQLPYSQPQPFRPQQPYPQPQPQY	47	0	0	0	0	0	0	0	0	46	0	0	0	0	0	0	0	0	0	0	0	0	0	0	0	0	0	0	0	0	0	0	0	0	0	0	0	0	0	0	0	0	0	0	0
ClusterIJJGIE201DHFFL|MID-10;size=33;	P1	P	1	VRVPVPQLQPQNPSQQQPQEQVPLVQQQQFLGQQQPFPPQQPYPQPQPFPSQQPYLQLQPFPQPQLPYSQPQPFRPQQPYPQPQPQY	47	0	0	0	0	0	0	0	0	47	0	0	0	0	0	0	0	0	0	0	0	0	0	0	0	0	0	0	0	0	0	0	0	0	0	0	0	0	0	0	0	0	0	0	0
ClusterIJJGIE201CCUYN|MID-14;size=46;	P1	P	1	VRVPVPQLQPQNPSQQQPQEQVPLVQQQQFLGQQQPFPPQQPYPQPQPFPSQQPYLQLQPFPQPQLPYSQPQPFRPQQPYPQPQPQY	46	0	2	0	0	1	0	1	4	1	1	4	7	2	0	1	0	1	0	0	0	0	0	0	0	0	0	0	0	0	0	0	0	0	0	0	0	0	0	0	0	0	0	0	0
ClusterIJJGIE201AITEU|MID-20;size=11;	P1	P	1	VRVPVPQLQPQNPSQQQPQEQVPLVQQQQFLGQQQPFPPQQPYPQPQPFPSQQPYLQLQPFPQPQLPYSQPQPFRPQQPYPQPQPQY	41	0	0	0	0	0	0	0	0	4	2	1	1	1	0	2	1	0	6	0	0	0	3	0	0	0	0	0	1	1	0	0	0	0	0	2	1	0	0	0	1	1	1	0	1
ClusterIJJGIE202FYCDA|MID-24;size=16;	P1	P	1	VRVPVPQLQPQNPSQQQPQEQVPLVQQQQFLGQQQPFPPQQPYPQPQPFPSQQPYLQLQPFPQPQLPYSQPQPFRPQQPYPQPQPQY	40	0	0	0	0	1	0	0	1	0	0	0	0	0	0	0	0	0	0	0	2	0	2	0	1	1	1	1	3	2	1	0	0	0	1	4	0	0	0	3	4	0	0	3	1
ClusterIJJGIE202JIV2T|MID-11;size=20;	P1	P	1	VRVPVPQLQPQNPSQQQPQEQVPLVQQQQFLGQQQPFPPQQPYPQPQPFPSQQPYLQLQPFPQPQLPYSQPQPFRPQQPYPQPQPQY	39	0	2	0	0	0	0	0	0	3	3	2	1	0	0	0	0	0	4	5	1	0	0	0	2	0	0	4	0	1	0	1	1	0	0	0	0	4	0	0	0	1	1	0	1
ClusterIJJGIE202IJP6I|MID-10;size=14;	P1	P	1	VRVPVPQLQPQNPSQQQPQEQVPLVQQQQFLGQQQPFPPQQPYPQPQPFPSQQPYLQLQPFPQPQLPYSQPQPFRPQQPYPQPQPQY	36	0	0	1	1	0	0	0	0	13	1	4	3	0	0	2	0	3	0	0	0	0	0	0	0	0	0	0	0	0	0	0	0	0	0	0	0	0	0	0	0	0	0	0	0
ClusterIJJGIE201B61WL|MID-56;size=19;	P1	P	1	VRVPVPQLQPQNPSQQQPQEQVPLVQQQQFLGQQQPFPPQQPYPQPQPFPSQQPYLQLQPFPQPQLPYSQPQPFRPQQPYPQPQPQY	36	0	0	1	1	0	2	0	0	0	0	0	0	3	1	0	0	3	0	0	0	0	0	0	0	0	0	0	0	0	0	0	0	0	0	0	0	0	0	0	0	0	0	0	0
ClusterIJJGIE202G4VTA|MID-46;size=12;	P1	P	1	VRVPVPQLQPQNPSQQQPQEQVPLVQQQQFLGQQQPFPPQQPYPQPQPFPSQQPYLQLQPFPQPQLPYSQPQPFRPQQPYPQPQPQY	34	0	0	0	0	0	0	0	0	0	12	0	1	0	0	0	0	0	0	2	1	0	0	1	1	1	1	0	0	2	0	0	0	1	0	0	0	0	1	0	3	2	0	2	3
ClusterIJJGIE201BDC5W|MID-58;size=24;	P1	P	1	VRVPVPQLQPQNPSQQQPQEQVPLVQQQQFLGQQQPFPPQQPYPQPQPFPSQQPYLQLQPFPQPQLPYSQPQPFRPQQPYPQPQPQY	34	0	0	0	1	0	1	0	0	0	0	0	0	2	0	0	0	0	0	0	0	0	0	0	0	0	0	0	0	0	0	0	0	0	0	0	0	0	0	0	0	0	0	0	0
ClusterIJJGIE201D5H3T|MID-10;size=22;	P1	P	1	VRVPVPQLQPQNPSQQQPQEQVPLVQQQQFLGQQQPFPPQQPYPQPQPFPSQQPYLQLQPFPQPQLPYSQPQPFRPQQPYPQPQPQY	32	0	0	0	0	0	0	0	0	1	11	1	8	0	0	0	0	0	4	0	0	0	0	0	0	0	0	0	2	0	0	0	0	0	0	0	0	1	0	0	0	0	1	0	1
ClusterIJJGIE201BYKFR|MID-01;size=19;	P1	P	1	VRVPVPQLQPQNPSQQQPQEQVPLVQQQQFLGQQQPFPPQQPYPQPQPFPSQQPYLQLQPFPQPQLPYSQPQPFRPQQPYPQPQPQY	29	3	0	0	2	0	0	0	0	0	10	7	3	0	0	0	0	0	0	0	0	0	0	0	0	0	0	0	0	0	0	0	0	0	0	0	0	0	0	0	0	0	0	0	0
ClusterIJJGIE201C27WA|MID-02;size=13;	P1	P	1	VRVPVPQLQPQNPSQQQPQEQVPLVQQQQFLGQQQPFPPQQPYPQPQPFPSQQPYLQLQPFPQPQLPYSQPQPFRPQQPYPQPQPQY	25	0	3	0	0	0	0	1	4	0	0	0	0	0	0	0	0	0	0	0	0	1	0	0	0	0	0	0	1	1	0	1	0	0	0	0	0	1	3	0	0	2	0	0	0
ClusterIJJGIE202JOKWJ|MID-34;size=23;	P1	P	1	VRVPVPQLQPQNPSQQQPQEQVPLVQQQQFLGQQQPFPPQQPYPQPQPFPSQQPYLQLQPFPQPQLPYSQPQPFRPQQPYPQPQPQY	23	0	1	0	0	0	0	1	1	0	0	0	1	0	0	0	0	0	0	0	1	0	0	0	1	1	0	1	0	0	0	0	2	0	1	0	0	1	2	0	1	2	2	2	0
ClusterIJJGIE201D0BL2|MID-36;size=11;	P1	P	1	VRVPVPQLQPQNPSQQQPQEQVPLVQQQQFLGQQQPFPPQQPYPQPQPFPSQQPYLQLQPFPQPQLPYSQPQPFRPQQPYPQPQPQY	23	0	0	0	0	0	0	0	0	0	0	0	1	0	0	0	0	0	0	0	0	11	1	0	0	0	0	2	1	0	0	0	0	0	1	2	0	0	0	0	0	0	0	0	0
ClusterIJJGIE201CIGIL|MID-10;size=17;	P1	P	1	VRVPVPQLQPQNPSQQQPQEQVPLVQQQQFLGQQQPFPPQQPYPQPQPFPSQQPYLQLQPFPQPQLPYSQPQPFRPQQPYPQPQPQY	23	0	0	0	0	0	0	0	0	23	0	0	0	0	0	0	0	0	0	0	0	0	0	0	0	0	0	0	0	0	0	0	0	0	0	0	0	0	0	0	0	0	0	0	0
ClusterIJJGIE202HY8MM|MID-40;size=22;	P1	P	1	VRVPVPQLQPQNPSQQQPQEQVPLVQQQQFLGQQQPFPPQQPYPQPQPFPSQQPYLQLQPFPQPQLPYSQPQPFRPQQPYPQPQPQY	22	3	0	0	0	0	0	0	0	0	0	0	0	0	0	0	0	0	0	0	0	1	0	0	2	1	2	0	0	0	0	1	1	0	1	0	1	0	2	0	0	2	2	0	0
ClusterIJJGIE202FJYHK|MID-20;size=11;	P1	P	1	VRVPVPQLQPQNPSQQQPQEQVPLVQQQQFLGQQQPFPPQQPYPQPQPFPSQQPYLQLQPFPQPQLPYSQPQPFRPQQPYPQPQPQY	21	0	0	0	0	0	0	0	0	2	1	2	1	0	0	0	0	0	8	0	0	0	0	0	0	1	1	0	0	0	0	0	0	0	0	0	0	0	0	0	0	0	1	0	0
ClusterIJJGIE201CDT71|MID-11;size=8;	P1	P	1	VRVPVPQLQPQNPSQQQPQEQVPLVQQQQFLGQQQPFPPQQPYPQPQPFPSQQPYLQLQPFPQPQLPYSQPQPFRPQQPYPQPQPQY	21	0	0	0	0	0	0	0	0	1	10	3	3	0	0	0	0	0	0	0	0	0	0	0	0	0	0	0	0	0	0	0	0	0	0	0	0	0	0	0	0	0	0	0	0
ClusterIJJGIE201DPHVF|MID-16;size=12794;	P2	P	2	VRVPVPQLQPQNPSQQQPQEQVPLVQQQQFLGQQQPFPPQQPYPQPQPFPSQQPYLQLQPFPQPQLSYSQPQPFRPQQPYPQPQPQY	14776	0	1	582	224	0	62	0	0	0	0	0	0	904	2484	1156	1397	1084	0	0	0	0	0	0	0	0	1	32	0	0	0	0	0	0	0	0	0	0	0	0	0	0	0	0	0
ClusterIJJGIE201EERG1|MID-54;size=100;	P2	P	2	VRVPVPQLQPQNPSQQQPQEQVPLVQQQQFLGQQQPFPPQQPYPQPQPFPSQQPYLQLQPFPQPQLSYSQPQPFRPQQPYPQPQPQY	202	0	1	3	2	3	5	0	0	0	1	2	1	10	26	21	5	7	0	0	1	3	0	2	1	2	2	1	0	3	0	0	3	0	1	0	1	3	1	0	1	0	4	3	1
ClusterIJJGIE201AW6YT|MID-56;size=94;	P2	P	2	VRVPVPQLQPQNPSQQQPQEQVPLVQQQQFLGQQQPFPPQQPYPQPQPFPSQQPYLQLQPFPQPQLSYSQPQPFRPQQPYPQPQPQY	173	0	0	2	10	0	1	0	0	8	25	10	18	6	9	6	4	0	3	0	0	0	0	0	0	0	0	0	0	0	0	0	0	0	0	0	0	0	0	0	0	0	0	0	0
ClusterIJJGIE201A1PE4|MID-15;size=19;	P2	P	2	VRVPVPQLQPQNPSQQQPQEQVPLVQQQQFLGQQQPFPPQQPYPQPQPFPSQQPYLQLQPFPQPQLSYSQPQPFRPQQPYPQPQPQY	36	0	0	0	0	0	0	0	0	0	0	0	0	2	4	1	1	4	0	0	0	0	0	0	0	0	0	0	0	0	0	0	0	0	0	0	0	0	0	0	0	0	0	0	0
ClusterIJJGIE201BXDMS|MID-56;size=35;	P2	P	2	VRVPVPQLQPQNPSQQQPQEQVPLVQQQQFLGQQQPFPPQQPYPQPQPFPSQQPYLQLQPFPQPQLSYSQPQPFRPQQPYPQPQPQY	35	0	0	0	1	0	0	0	0	0	0	0	0	4	10	0	0	2	0	0	0	0	0	0	0	0	0	0	0	0	0	0	0	0	0	0	0	0	0	0	0	0	0	0	0
ClusterIJJGIE201DZKGD|MID-56;size=15;	P2	P	2	VRVPVPQLQPQNPSQQQPQEQVPLVQQQQFLGQQQPFPPQQPYPQPQPFPSQQPYLQLQPFPQPQLSYSQPQPFRPQQPYPQPQPQY	29	0	0	3	1	0	0	0	0	0	0	0	0	0	0	0	0	0	0	0	0	0	0	0	0	0	0	0	0	0	0	0	0	0	0	0	0	0	0	0	0	0	0	0	0
ClusterIJJGIE201D4H7F|MID-50;size=21;	P2	P	2	VRVPVPQLQPQNPSQQQPQEQVPLVQQQQFLGQQQPFPPQQPYPQPQPFPSQQPYLQLQPFPQPQLSYSQPQPFRPQQPYPQPQPQY	21	0	0	0	0	0	0	0	0	0	0	0	0	3	2	3	0	0	0	0	0	0	0	0	0	0	0	0	0	0	0	0	0	0	0	0	0	0	0	0	0	0	0	0	0
ClusterIJJGIE201DXOMO|MID-11;size=501;	P3	P	3	VRVPVPQLQPQNPSQQQPQEQVPLVQQQQFLGQQQPFPPQQPYPQPQPFPSQQPYLQLQPFPQPQLPYSHPQPFRPQQPYPQPQPQY	554	0	0	0	0	0	0	0	0	96	114	105	57	0	0	0	0	0	181	0	0	1	0	0	0	0	0	0	0	0	0	0	0	0	0	0	0	0	0	0	0	0	0	0	0
ClusterIJJGIE201A4MMP|MID-18;size=4485;	P4	P	4	VRVPVPQLQPQNPSQQQPQEQVPLVQQQQFLGQQQPFPPQQPYPQPQPFPSQQPYLQLQPFLQPQLPYSQPQPFRPQQPYPQPQPQY	8377	0	0	171	250	0	309	0	0	516	846	573	540	279	813	342	476	464	799	0	0	0	0	0	0	0	0	5	0	0	0	0	0	0	0	0	0	0	0	0	0	0	0	0	0
ClusterIJJGIE201D7D5W|MID-58;size=203;	P4	P	4	VRVPVPQLQPQNPSQQQPQEQVPLVQQQQFLGQQQPFPPQQPYPQPQPFPSQQPYLQLQPFLQPQLPYSQPQPFRPQQPYPQPQPQY	213	0	0	30	33	0	83	0	0	0	0	0	0	0	0	0	0	1	0	0	0	0	0	0	0	0	0	0	0	0	0	0	0	0	0	0	0	0	0	0	0	0	0	0	0
ClusterIJJGIE201B5DTL|MID-54;size=32;	P4	P	4	VRVPVPQLQPQNPSQQQPQEQVPLVQQQQFLGQQQPFPPQQPYPQPQPFPSQQPYLQLQPFLQPQLPYSQPQPFRPQQPYPQPQPQY	57	0	0	2	4	0	4	0	0	0	0	0	0	3	5	1	1	12	0	0	0	0	0	0	1	0	0	0	0	0	0	0	0	0	0	0	2	0	0	0	0	0	0	0	0
ClusterIJJGIE202G3O11|MID-58;size=41;	P4	P	4	VRVPVPQLQPQNPSQQQPQEQVPLVQQQQFLGQQQPFPPQQPYPQPQPFPSQQPYLQLQPFLQPQLPYSQPQPFRPQQPYPQPQPQY	51	0	0	3	1	0	1	0	0	0	0	0	0	3	12	2	0	2	0	0	0	0	0	0	0	0	0	0	0	0	0	0	0	0	0	0	0	0	0	0	0	0	0	0	0
ClusterIJJGIE201BKF7S|MID-18;size=10;	P4	P	4	VRVPVPQLQPQNPSQQQPQEQVPLVQQQQFLGQQQPFPPQQPYPQPQPFPSQQPYLQLQPFLQPQLPYSQPQPFRPQQPYPQPQPQY	24	0	0	0	1	0	1	0	0	0	0	0	0	3	3	1	3	3	0	0	0	0	0	0	0	0	0	0	0	0	0	0	0	0	0	0	0	0	0	0	0	0	0	0	0
ClusterIJJGIE201D7ZVI|MID-13;size=3667;	P6	P	6	VRVPVPQLQPQNPSQQQPQEQVPLVQQQQFLGQQQPFPPQQPYTQPQPFPSQQPYLQLQPFPQPQLPYSQPQPFRPQQPYPQPQPQY	4364	0	0	0	0	0	0	0	0	643	1390	623	720	0	0	0	0	0	988	0	0	0	0	0	0	0	0	0	0	0	0	0	0	0	0	0	0	0	0	0	0	0	0	0	0
ClusterIJJGIE201A9ZBP|MID-11;size=64;	P6	P	6	VRVPVPQLQPQNPSQQQPQEQVPLVQQQQFLGQQQPFPPQQPYTQPQPFPSQQPYLQLQPFPQPQLPYSQPQPFRPQQPYPQPQPQY	118	0	0	0	0	0	0	0	0	5	51	13	28	0	0	0	0	0	21	0	0	0	0	0	0	0	0	0	0	0	0	0	0	0	0	0	0	0	0	0	0	0	0	0	0
ClusterIJJGIE202HA963|MID-20;size=34;	P6	P	6	VRVPVPQLQPQNPSQQQPQEQVPLVQQQQFLGQQQPFPPQQPYTQPQPFPSQQPYLQLQPFPQPQLPYSQPQPFRPQQPYPQPQPQY	61	0	0	0	0	0	0	0	0	2	17	8	15	0	0	0	0	0	19	0	0	0	0	0	0	0	0	0	0	0	0	0	0	0	0	0	0	0	0	0	0	0	0	0	0
ClusterIJJGIE201APJ0M|MID-10;size=15;	P6	P	6	VRVPVPQLQPQNPSQQQPQEQVPLVQQQQFLGQQQPFPPQQPYTQPQPFPSQQPYLQLQPFPQPQLPYSQPQPFRPQQPYPQPQPQY	57	0	0	0	0	0	0	0	0	47	2	5	1	0	0	0	0	0	2	0	0	0	0	0	0	0	0	0	0	0	0	0	0	0	0	0	0	0	0	0	0	0	0	0	0
ClusterIJJGIE201CPHUP|MID-10;size=36;	P6	P	6	VRVPVPQLQPQNPSQQQPQEQVPLVQQQQFLGQQQPFPPQQPYTQPQPFPSQQPYLQLQPFPQPQLPYSQPQPFRPQQPYPQPQPQY	36	0	0	0	0	0	0	0	0	4	14	11	5	0	0	0	0	0	2	0	0	0	0	0	0	0	0	0	0	0	0	0	0	0	0	0	0	0	0	0	0	0	0	0	0
ClusterIJJGIE201B52C3|MID-13;size=3;	P6	P	6	VRVPVPQLQPQNPSQQQPQEQVPLVQQQQFLGQQQPFPPQQPYTQPQPFPSQQPYLQLQPFPQPQLPYSQPQPFRPQQPYPQPQPQY	22	0	0	0	0	0	0	0	0	0	11	5	3	0	0	0	0	0	3	0	0	0	0	0	0	0	0	0	0	0	0	0	0	0	0	0	0	0	0	0	0	0	0	0	0
ClusterIJJGIE201CWPTI|MID-19;size=1295;	P7	P	7	VRFPVPQLQPQNPSQQQPQEQVPLVQQQQFLGQQQPFPPQQPYPQPQPFPSQLPYLQLQPFPQPQLPYSQPQPFRPQQPYPQPQPQY	2462	0	0	182	116	0	207	0	0	0	0	0	0	169	103	73	164	173	0	0	0	0	0	0	0	0	0	2	0	0	0	0	0	0	0	0	0	0	0	0	0	0	0	0	0
ClusterIJJGIE201D59XS|MID-56;size=14;	P7	P	7	VRFPVPQLQPQNPSQQQPQEQVPLVQQQQFLGQQQPFPPQQPYPQPQPFPSQLPYLQLQPFPQPQLPYSQPQPFRPQQPYPQPQPQY	24	0	0	0	0	0	2	0	0	0	0	0	0	2	0	0	0	0	0	0	0	0	0	0	0	0	0	0	0	0	0	0	0	0	0	0	0	0	0	0	0	0	0	0	0
ClusterIJJGIE201CQ91S|MID-11;size=403;	P8	P	8	VRVPVQQLQPQNPSQQQPQEQVPLVQQQQFLGQQQPFPPQQPYPQPQPFPSQQPYLQLQPFPQPQLPYSQPQPFRPQQPYPQPQPQY	511	0	0	0	0	0	0	0	0	67	162	60	87	0	0	0	0	0	135	0	0	0	0	0	0	0	0	0	0	0	0	0	0	0	0	0	0	0	0	0	0	0	0	0	0
ClusterIJJGIE201DIZJH|MID-20;size=28;	P8	P	8	VRVPVQQLQPQNPSQQQPQEQVPLVQQQQFLGQQQPFPPQQPYPQPQPFPSQQPYLQLQPFPQPQLPYSQPQPFRPQQPYPQPQPQY	33	0	0	0	0	0	0	0	0	5	5	2	15	0	0	0	0	0	6	0	0	0	0	0	0	0	0	0	0	0	0	0	0	0	0	0	0	0	0	0	0	0	0	0	0
ClusterIJJGIE202ICQ2L|MID-59;size=4043;	P11	P	11	VRFPVPQLQPQNPSQQQPQEQVPLVQQLQYPGQQQPFPPQQPYPQPQPFPSQQPLPQPQPFLPQLPYPQPQPFPPQQPYPQPQPQY	4388	19	83	141	11	662	59	85	36	88	89	114	93	45	48	67	37	128	97	0	0	0	0	0	0	0	0	1	0	0	0	0	0	0	0	0	0	0	0	0	0	0	0	0	0
ClusterIJJGIE202JN7VD|MID-53;size=16;	P11	P	11	VRFPVPQLQPQNPSQQQPQEQVPLVQQLQYPGQQQPFPPQQPYPQPQPFPSQQPLPQPQPFLPQLPYPQPQPFPPQQPYPQPQPQY	28	0	1	5	0	0	0	0	0	0	0	0	0	0	0	0	0	0	0	0	0	0	0	0	0	0	0	0	0	0	0	0	0	0	0	0	0	0	0	0	0	0	0	0	0
ClusterIJJGIE202G4CQZ|MID-16;size=238;	P12	P	12	VRVPVPQLQPQNPSQQQPQEQVPLVQQQQFLGQQQPFPPQQPYPQPQPFPSQQPYLQLQPFPQPQLPYSQPQPFRPQQPYPQPQPRY	473	0	0	17	7	0	10	0	0	0	0	0	0	33	76	21	16	31	0	0	0	0	0	0	0	0	0	0	0	0	0	0	0	0	0	0	0	0	0	0	0	0	0	0	0
ClusterIJJGIE202JMSAY|MID-19;size=54;	P12	P	12	VRVPVPQLQPQNPSQQQPQEQVPLVQQQQFLGQQQPFPPQQPYPQPQPFPSQQPYLQLQPFPQPQLPYSQPQPFRPQQPYPQPQPRY	95	0	0	0	0	0	0	0	0	0	0	0	3	14	15	8	7	11	0	0	0	0	3	0	2	5	0	0	0	0	0	0	2	0	2	0	1	3	0	0	4	0	0	0	0
ClusterIJJGIE201DBMXG|MID-15;size=18;	P12	P	12	VRVPVPQLQPQNPSQQQPQEQVPLVQQQQFLGQQQPFPPQQPYPQPQPFPSQQPYLQLQPFPQPQLPYSQPQPFRPQQPYPQPQPRY	90	0	0	0	0	0	0	0	0	0	0	0	0	6	12	20	8	19	0	0	0	0	0	0	0	0	0	0	0	0	0	0	0	0	0	0	0	0	0	0	0	0	0	0	0
ClusterIJJGIE202JSFWK|MID-38;size=22591;	P13	P	13	VRVPVPQLQPQNPSQQQPQEQVPVVQQQQFLGQQQPFPPQQPYPQPQPFPSQQPYLQLQPFPQPQLPYSQPQPFQPQQPYPQPQPQY	30865	290	223	0	0	781	0	767	449	0	0	0	0	0	0	0	0	0	0	1461	1019	452	1089	992	572	800	730	639	725	824	674	1067	439	957	1278	981	1393	873	918	500	483	1517	1328	804	1245
ClusterIJJGIE201BLW37|MID-33;size=49;	P13	P	13	VRVPVPQLQPQNPSQQQPQEQVPVVQQQQFLGQQQPFPPQQPYPQPQPFPSQQPYLQLQPFPQPQLPYSQPQPFQPQQPYPQPQPQY	127	0	0	0	0	0	0	1	0	0	0	0	0	0	0	0	0	0	0	1	1	0	2	3	0	0	3	0	3	4	2	54	7	31	1	4	1	2	0	0	2	1	2	0	0
ClusterIJJGIE201EMHWJ|MID-36;size=65;	P13	P	13	VRVPVPQLQPQNPSQQQPQEQVPVVQQQQFLGQQQPFPPQQPYPQPQPFPSQQPYLQLQPFPQPQLPYSQPQPFQPQQPYPQPQPQY	102	0	0	0	0	0	0	0	0	0	0	0	0	0	0	0	0	0	0	2	7	1	4	2	1	2	8	1	4	2	1	0	0	0	2	3	6	5	1	0	5	9	12	1	3
ClusterIJJGIE201DD20U|MID-33;size=33;	P13	P	13	VRVPVPQLQPQNPSQQQPQEQVPVVQQQQFLGQQQPFPPQQPYPQPQPFPSQQPYLQLQPFPQPQLPYSQPQPFQPQQPYPQPQPQY	43	0	0	0	0	0	0	0	0	0	0	0	0	0	0	0	0	0	0	0	0	0	0	0	0	0	0	0	0	0	0	12	0	31	0	0	0	0	0	0	0	0	0	0	0
ClusterIJJGIE202I0YH7|MID-55;size=18;	P13	P	13	VRVPVPQLQPQNPSQQQPQEQVPVVQQQQFLGQQQPFPPQQPYPQPQPFPSQQPYLQLQPFPQPQLPYSQPQPFQPQQPYPQPQPQY	35	1	0	0	0	0	0	0	0	0	0	0	0	0	0	0	0	0	0	1	1	0	0	1	0	7	1	0	1	0	0	0	0	0	0	1	0	0	2	1	0	2	1	0	3
ClusterIJJGIE201CV617|MID-27;size=19;	P13	P	13	VRVPVPQLQPQNPSQQQPQEQVPVVQQQQFLGQQQPFPPQQPYPQPQPFPSQQPYLQLQPFPQPQLPYSQPQPFQPQQPYPQPQPQY	35	0	0	0	0	0	0	0	0	0	0	0	0	0	0	0	0	0	0	1	0	1	0	1	2	4	0	0	0	2	0	0	0	0	1	2	0	3	1	0	1	0	7	1	1
ClusterIJJGIE201BO7P3|MID-37;size=34;	P13	P	13	VRVPVPQLQPQNPSQQQPQEQVPVVQQQQFLGQQQPFPPQQPYPQPQPFPSQQPYLQLQPFPQPQLPYSQPQPFQPQQPYPQPQPQY	34	0	0	0	0	0	0	0	1	0	0	0	0	0	0	0	0	0	0	0	0	0	3	2	0	1	1	3	0	1	0	0	0	0	3	3	2	0	0	0	0	3	2	1	5
ClusterIJJGIE201CVO6C|MID-28;size=15;	P13	P	13	VRVPVPQLQPQNPSQQQPQEQVPVVQQQQFLGQQQPFPPQQPYPQPQPFPSQQPYLQLQPFPQPQLPYSQPQPFQPQQPYPQPQPQY	30	0	1	0	0	0	0	1	0	0	0	0	0	0	0	0	0	0	0	0	2	0	1	0	1	1	5	0	0	0	1	0	0	0	2	0	4	1	1	0	1	3	3	1	0
ClusterIJJGIE201CFHKW|MID-58;size=125;	P14	P	14	VRVPVPQLQPQNPSQQQPQEQVPLVQQQQFLGQQQPFPPQQPYPQPQPFPSQQPYLQLQPFSQPQLPYSQPQPFRPQQPYPQPQPQY	170	0	0	16	11	0	20	0	0	0	2	1	0	0	1	0	1	2	0	0	0	0	0	0	0	0	0	10	0	0	0	0	0	0	0	0	0	0	0	0	0	0	0	0	0
ClusterIJJGIE201DCQR9|MID-75;size=46;	P17	P	17	VRVPVPQLQPQNPSQQHPQEQVPLVQQQQFLGQQQPFPPQQPYPQPQPFPSQQPYLQLQPFPQPQLPYSQPQPFRPQQPYPQPQPQY	93	0	0	23	0	0	9	0	0	0	0	0	0	0	4	0	0	0	0	0	0	0	0	0	0	0	0	0	0	0	0	0	0	0	0	0	0	0	0	0	0	0	0	0	0
ClusterIJJGIE201DSF0H|MID-27;size=23080;	P18	P	18	VRVPVPQLQPQHPSQQQPQEQVPLVQQQQFLGQQQPFPPQQPYPQPQPFPSQQPYLQLQPFPQPQLPYSQPQPFRPQQPYPQPQPQY	43066	266	183	3	5	1235	0	292	224	1489	2960	1677	1911	2	5	0	0	2	2168	1265	869	581	966	1125	759	697	989	945	1009	896	606	1032	1002	1171	1177	748	925	1306	977	501	805	1294	1382	948	815
ClusterIJJGIE202J4TPE|MID-63;size=70;	P18	P	18	VRVPVPQLQPQHPSQQQPQEQVPLVQQQQFLGQQQPFPPQQPYPQPQPFPSQQPYLQLQPFPQPQLPYSQPQPFRPQQPYPQPQPQY	308	1	0	0	0	12	0	0	0	0	0	0	0	0	0	0	0	0	0	10	3	4	5	16	7	7	12	24	8	12	7	10	8	9	13	4	8	14	9	6	4	12	16	11	7
ClusterIJJGIE202GFVM8|MID-21;size=117;	P18	P	18	VRVPVPQLQPQHPSQQQPQEQVPLVQQQQFLGQQQPFPPQQPYPQPQPFPSQQPYLQLQPFPQPQLPYSQPQPFRPQQPYPQPQPQY	193	0	1	0	0	0	0	1	1	0	0	0	0	0	0	0	0	0	0	20	11	0	14	8	5	4	7	1	7	4	2	2	0	1	8	6	9	7	5	2	1	10	5	5	15
ClusterIJJGIE201DC7RY|MID-25;size=91;	P18	P	18	VRVPVPQLQPQHPSQQQPQEQVPLVQQQQFLGQQQPFPPQQPYPQPQPFPSQQPYLQLQPFPQPQLPYSQPQPFRPQQPYPQPQPQY	108	0	0	0	0	0	0	0	1	0	0	0	0	0	0	0	0	0	0	9	3	3	3	2	2	2	1	0	2	2	1	2	5	12	1	2	7	10	2	2	3	0	8	10	3
ClusterIJJGIE201DBPSL|MID-33;size=37;	P18	P	18	VRVPVPQLQPQHPSQQQPQEQVPLVQQQQFLGQQQPFPPQQPYPQPQPFPSQQPYLQLQPFPQPQLPYSQPQPFRPQQPYPQPQPQY	73	0	0	0	0	0	0	0	0	0	0	0	0	0	0	0	0	0	0	0	0	0	0	1	0	0	0	0	0	0	0	30	2	38	0	0	0	0	0	0	0	0	0	0	0
ClusterIJJGIE201DCHF9|MID-66;size=15;	P18	P	18	VRVPVPQLQPQHPSQQQPQEQVPLVQQQQFLGQQQPFPPQQPYPQPQPFPSQQPYLQLQPFPQPQLPYSQPQPFRPQQPYPQPQPQY	28	0	0	0	0	0	0	0	0	0	0	0	0	0	0	0	0	0	0	0	0	0	5	0	0	0	0	0	1	0	0	1	0	0	0	0	0	0	1	0	7	1	0	0	0
ClusterIJJGIE201A3F0U|MID-07;size=26;	P18	P	18	VRVPVPQLQPQHPSQQQPQEQVPLVQQQQFLGQQQPFPPQQPYPQPQPFPSQQPYLQLQPFPQPQLPYSQPQPFRPQQPYPQPQPQY	27	0	2	0	0	0	0	3	3	0	0	0	0	0	0	0	0	0	0	0	0	0	0	0	0	0	0	0	0	0	0	0	0	0	0	0	0	0	0	0	0	0	0	0	0
ClusterIJJGIE201CMAXW|MID-65;size=21;	P18	P	18	VRVPVPQLQPQHPSQQQPQEQVPLVQQQQFLGQQQPFPPQQPYPQPQPFPSQQPYLQLQPFPQPQLPYSQPQPFRPQQPYPQPQPQY	21	0	0	0	0	0	0	0	0	0	0	0	0	0	0	0	0	0	0	2	3	0	0	1	0	0	0	0	0	0	4	0	1	0	0	0	0	0	2	0	0	1	0	0	0
ClusterIJJGIE201C0VPJ|MID-38;size=21;	P18	P	18	VRVPVPQLQPQHPSQQQPQEQVPLVQQQQFLGQQQPFPPQQPYPQPQPFPSQQPYLQLQPFPQPQLPYSQPQPFRPQQPYPQPQPQY	21	0	0	0	0	0	0	0	0	0	0	0	0	0	0	0	0	0	0	0	0	2	0	0	0	0	4	0	2	1	0	0	0	1	0	0	2	0	1	0	0	0	4	0	1
ClusterIJJGIE202JZ9Z3|MID-16;size=169;	P19	P	19	VRVPVPQLQPQNPSQQQPQEQVPLVQQQQFLGQQQPFPPQQPYPQPQPFPSQQPYLQLQPFPQPQLPYSQPQPFRPQQPYPQPQPHY	182	0	0	0	0	0	0	0	0	0	0	0	0	23	48	8	22	23	0	0	0	0	0	0	0	0	0	2	0	0	0	0	0	0	0	0	0	0	0	0	0	0	0	0	0
ClusterIJJGIE202GFPRN|MID-17;size=1234;	P22	P	22	VRVPVPQLQPQNPSQQHPQEQVPLVQQQQFLGQQQSFPPQQPYPQPQPFPSQQPYLQLQPFSQPQLPYLQPQLFRPQQPYPQPQPQY	1309	0	0	0	0	0	0	0	0	0	0	0	0	69	274	123	227	196	0	0	0	0	0	0	0	0	0	0	0	0	0	0	0	0	0	0	0	0	0	0	0	0	0	6	0
ClusterIJJGIE201CBFML|MID-11;size=695;	P24	P	24	VRVPVPQLQPQNPYQQQPQEHVPLVQQQQFLGQQQQFPPQQPYLQLQPFSQPQLPYSQPRPFRQQQPYPQPQPQY	752	0	0	0	0	0	0	0	0	121	153	120	83	0	0	0	0	0	275	0	0	0	0	0	0	0	0	0	0	0	0	0	0	0	0	0	0	0	0	0	0	0	0	0	0
ClusterIJJGIE202JB3EF|MID-42;size=335;	P25	P	25	VRVPVPQLQPQNPSQQQSQEQVPLVQQQQFLGQQQPFPPQQPYPQPQPFPSQQPYLQLQPFPQPQLPYSQPQPFRPQQPYPQPQPQY	788	5	1	0	0	3	0	6	5	0	0	0	2	0	0	0	4	0	0	44	23	19	25	34	20	9	25	28	21	45	12	19	27	17	16	21	30	26	27	10	23	24	49	30	7
ClusterIJJGIE201EUTJW|MID-48;size=118;	P25	P	25	VRVPVPQLQPQNPSQQQSQEQVPLVQQQQFLGQQQPFPPQQPYPQPQPFPSQQPYLQLQPFPQPQLPYSQPQPFRPQQPYPQPQPQY	198	1	0	0	0	0	0	0	0	26	20	14	6	0	0	0	0	0	7	11	2	7	6	1	11	6	2	0	5	3	1	4	0	6	2	4	2	12	8	0	2	0	3	2	0
ClusterIJJGIE202GKML8|MID-44;size=4;	P25	P	25	VRVPVPQLQPQNPSQQQSQEQVPLVQQQQFLGQQQPFPPQQPYPQPQPFPSQQPYLQLQPFPQPQLPYSQPQPFRPQQPYPQPQPQY	23	1	0	0	0	0	0	0	0	0	0	0	0	0	0	0	0	0	0	0	0	0	0	1	1	2	2	3	0	0	0	0	1	0	0	0	4	0	0	0	0	3	2	1	1
ClusterIJJGIE201AIKA2|MID-20;size=8;	P26	P	26	VRVPVPQLQPQNPSQQQPQEQVSLVQQQQFLGQQQPFPPQQPYPQPQPFPSQQPYLQLQPFPQPQLPYSQPQPFRPQQPYPQPQPQY	29	2	0	0	0	0	0	2	0	3	7	1	1	0	0	0	0	0	7	0	0	0	0	0	0	0	0	0	0	0	0	0	0	0	0	0	0	0	0	0	0	0	0	0	0
ClusterIJJGIE201CCQ4P|MID-58;size=1932;	P27	P	27	VRVPVPQLQPQNPSQQHPQEQVPLVQQQQFLGQQQSFPPQQPYPQPQPFPSQQPYLQLQPFPQPQLPYLQPQPFRPQQPYPQPQPQY	2245	0	0	560	99	0	338	0	0	0	0	0	0	0	0	0	0	0	0	0	0	0	0	0	0	0	0	0	0	0	0	0	0	0	0	0	0	0	0	0	0	0	0	0	0
ClusterIJJGIE201ENC4Z|MID-03;size=4;	P27	P	27	VRVPVPQLQPQNPSQQHPQEQVPLVQQQQFLGQQQSFPPQQPYPQPQPFPSQQPYLQLQPFPQPQLPYLQPQPFRPQQPYPQPQPQY	72	0	0	25	6	0	8	0	0	0	0	0	0	0	0	0	0	0	0	0	0	0	0	0	0	0	0	0	0	0	0	0	0	0	0	0	0	0	0	0	0	0	0	0	0
ClusterIJJGIE202JVQB5|MID-05;size=7129;	P28	P	28	VRVPVPQLQPQNPSQQQPQEQVPLVQQQQFLGQQQQQFPGQQQPFPPQQPYPQPQPFLPQLPYPQPQPFPPQQSYPQPQPQY	9621	60	140	347	73	1933	91	70	138	83	428	257	333	64	183	133	105	104	236	0	0	0	0	0	0	0	0	3	0	0	0	0	0	0	0	0	0	0	0	0	0	0	0	0	0
ClusterIJJGIE201CUAAR|MID-11;size=169;	P28	P	28	VRVPVPQLQPQNPSQQQPQEQVPLVQQQQFLGQQQQQFPGQQQPFPPQQPYPQPQPFLPQLPYPQPQPFPPQQSYPQPQPQY	526	10	22	23	23	9	8	10	10	19	66	35	41	5	16	11	5	5	9	0	0	0	0	0	0	0	0	0	0	0	0	0	0	0	0	0	0	0	0	0	0	0	0	0	0
ClusterIJJGIE201EPGSM|MID-13;size=98;	P28	P	28	VRVPVPQLQPQNPSQQQPQEQVPLVQQQQFLGQQQQQFPGQQQPFPPQQPYPQPQPFLPQLPYPQPQPFPPQQSYPQPQPQY	240	2	3	18	7	0	3	2	4	2	46	19	26	3	11	3	0	2	9	0	0	0	0	0	0	0	0	0	0	0	0	0	0	0	0	0	0	0	0	0	0	0	0	0	0
ClusterIJJGIE202G1WDE|MID-10;size=397;	P30	P	30	VRFPVPQLQPQNPSQQQPQEQVSLVQQQQFLGQQQPFPPQQPYPQPQPFPSQLPYLQLQPFPQPQLPYSQPQPFRPQKPYPQPQPQY	579	0	0	0	0	0	0	0	0	137	111	46	40	0	0	0	0	0	245	0	0	0	0	0	0	0	0	0	0	0	0	0	0	0	0	0	0	0	0	0	0	0	0	0	0
ClusterIJJGIE202J3IIZ|MID-14;size=4405;	P33	P	33	VRVPVPQLQPQNPSQQQPQEQVPLVQQQQFPGQQQQFPPQQPYPQPQPFPSQQPYLQLQPFPQPQPFPPQLPYPQPQSFPPQQPYPQQQPQY	4983	42	68	107	50	360	56	75	42	159	183	196	170	33	187	88	60	80	271	0	0	0	0	0	0	0	0	1	0	0	0	0	0	0	0	0	0	0	0	0	0	0	0	0	0
ClusterIJJGIE202H4E2X|MID-16;size=34;	P33	P	33	VRVPVPQLQPQNPSQQQPQEQVPLVQQQQFPGQQQQFPPQQPYPQPQPFPSQQPYLQLQPFPQPQPFPPQLPYPQPQSFPPQQPYPQQQPQY	34	0	0	0	0	0	0	0	0	0	0	0	0	1	4	2	2	2	0	0	0	0	0	0	0	0	0	0	0	0	0	0	0	0	0	0	0	0	0	0	0	0	0	0	0
ClusterIJJGIE202I30IS|MID-57;size=13;	P33	P	33	VRVPVPQLQPQNPSQQQPQEQVPLVQQQQFPGQQQQFPPQQPYPQPQPFPSQQPYLQLQPFPQPQPFPPQLPYPQPQSFPPQQPYPQQQPQY	26	0	0	0	0	0	0	0	0	0	0	0	0	0	8	1	2	0	0	0	0	0	0	0	0	0	0	0	0	0	0	0	0	0	0	0	0	0	0	0	0	0	0	0	0
ClusterIJJGIE202GP7JO|MID-13;size=22;	P33	P	33	VRVPVPQLQPQNPSQQQPQEQVPLVQQQQFPGQQQQFPPQQPYPQPQPFPSQQPYLQLQPFPQPQPFPPQLPYPQPQSFPPQQPYPQQQPQY	22	0	0	0	0	4	1	1	0	1	1	2	2	0	2	0	0	0	1	0	0	0	0	0	0	0	0	0	0	0	0	0	0	0	0	0	0	0	0	0	0	0	0	0	0
ClusterIJJGIE202J5PTL|MID-56;size=163;	P35	P	35	VRVPVPQLQPQNPSQQQPQEQVPLVQQQQFLGQQQPFPPQQPYPQPQPFPSQLPYLQLQPFPQPQLPYSQPQPFRPQQPYPQPQPQY	204	0	0	4	8	0	6	0	0	0	0	0	0	19	5	11	4	9	0	0	0	0	0	0	0	0	0	0	0	0	0	0	0	0	0	0	0	0	0	0	0	0	0	0	0
ClusterIJJGIE201EUDR3|MID-58;size=38;	P35	P	35	VRVPVPQLQPQNPSQQQPQEQVPLVQQQQFLGQQQPFPPQQPYPQPQPFPSQLPYLQLQPFPQPQLPYSQPQPFRPQQPYPQPQPQY	111	0	0	6	11	0	37	0	0	0	1	0	1	3	2	0	0	4	0	0	0	0	0	0	0	0	0	0	0	0	0	0	0	0	0	0	0	0	0	0	0	0	0	0	0
ClusterIJJGIE201BT7V8|MID-11;size=24;	P35	P	35	VRVPVPQLQPQNPSQQQPQEQVPLVQQQQFLGQQQPFPPQQPYPQPQPFPSQLPYLQLQPFPQPQLPYSQPQPFRPQQPYPQPQPQY	33	0	0	0	0	0	0	0	0	2	8	1	0	3	0	1	0	0	5	0	0	0	0	0	0	0	0	0	0	0	0	0	0	0	0	0	0	0	0	0	0	0	0	0	0
ClusterIJJGIE201D1E1W|MID-20;size=71;	P36	P	36	VRVTVPQLQP*NPSQQQPQEQVPLVQQQQFLGQ*QPFPPQQPYPQPQPFPSQQPYLQLQPFPQPQVPYSQPQPFRPQQPYPQPQPQY	172	0	0	20	0	0	0	0	0	36	9	10	14	0	0	0	0	0	41	0	0	0	0	0	0	0	0	0	0	0	0	0	0	0	0	0	0	0	0	0	0	0	0	0	0
ClusterIJJGIE201CP1IS|MID-20;size=160;	P37	P	37	VRVPVPQLQPQNPSQQQPQEQVPLVQQQQFLGQQQPFPPQQPYPQPQQFPSQQPYLQLQPFPQPQLPYSQPQPFRPQQPYPQPQPQY	176	0	0	0	0	0	0	0	0	39	27	15	15	0	0	0	0	0	80	0	0	0	0	0	0	0	0	0	0	0	0	0	0	0	0	0	0	0	0	0	0	0	0	0	0
ClusterIJJGIE201BANIL|MID-20;size=38;	P38	P	38	VRFPVPQLQPQNPSQQQPQEQVPLVQQQQFLGQQQPFPPQQPYPQPQPFPSQQPYLQLQPFPQPQLPYSQPQPFRPQQPYPQPQPQY	151	0	0	2	16	0	22	0	0	14	21	3	15	1	6	0	2	0	30	0	0	0	0	0	0	0	0	0	0	0	0	0	0	0	0	0	0	0	0	0	0	0	0	0	0
ClusterIJJGIE202GIKW7|MID-10;size=52;	P38	P	38	VRFPVPQLQPQNPSQQQPQEQVPLVQQQQFLGQQQPFPPQQPYPQPQPFPSQQPYLQLQPFPQPQLPYSQPQPFRPQQPYPQPQPQY	136	0	2	5	0	1	19	0	0	12	16	12	15	0	0	0	0	0	16	0	0	0	0	0	1	0	0	0	0	0	0	0	0	0	0	1	0	0	0	0	0	0	0	0	0
ClusterIJJGIE201AGP92|MID-50;size=22;	P38	P	38	VRFPVPQLQPQNPSQQQPQEQVPLVQQQQFLGQQQPFPPQQPYPQPQPFPSQQPYLQLQPFPQPQLPYSQPQPFRPQQPYPQPQPQY	44	0	0	0	0	0	0	0	0	0	0	0	0	8	0	3	1	3	0	0	0	0	0	0	0	0	0	0	0	0	0	0	0	0	0	0	0	0	0	0	0	0	0	0	0
ClusterIJJGIE202F3G5I|MID-17;size=155;	P39	P	39	VRVPVPQLQP*NPSQQQPQEQVPLVQQQQFLGQQQPFPPQQPYPQAQPFPSQQPYLQLQPFPQPQLPYSQPQPFRPQQPYPQPQPQY	233	0	0	0	0	0	0	0	0	12	12	10	8	8	17	14	25	20	36	0	0	0	0	0	0	0	0	0	0	0	0	0	0	0	0	0	0	0	0	0	0	0	0	0	0
ClusterIJJGIE201AGS71|MID-75;size=55;	P39	P	39	VRVPVPQLQP*NPSQQQPQEQVPLVQQQQFLGQQQPFPPQQPYPQAQPFPSQQPYLQLQPFPQPQLPYSQPQPFRPQQPYPQPQPQY	96	0	0	9	11	0	7	0	0	8	4	6	4	0	0	0	1	0	10	0	0	0	0	0	0	0	0	0	0	0	0	0	0	0	0	0	0	0	0	0	0	0	0	0	0
ClusterIJJGIE202H6OUA|MID-58;size=166;	P40	P	40	VRVPVPQLQPQNPYQQQPQEQVPLVQQQQFLGQQQQFPPQQPYLQLQPFSQPQLPYSQPRPFRPQQPYPQPQPQY	202	0	0	11	6	0	60	0	0	0	0	0	0	0	0	3	0	3	0	0	0	0	0	0	0	0	0	0	0	0	0	0	0	0	0	0	0	0	0	0	0	0	0	0	0
ClusterIJJGIE201A64U6|MID-11;size=57;	P41	P	41	VRVPVPQLQPQNPSQQQPQEQVPLVQQQQFLGQQQPFPPQQPYPQPQPFPSQQPYLQLQPFPQLQQPYSQPQPFRPQQPYPQPQPQY	98	0	0	0	0	0	0	0	0	5	6	10	14	0	0	0	0	0	63	0	0	0	0	0	0	0	0	0	0	0	0	0	0	0	0	0	0	0	0	0	0	0	0	0	0
ClusterIJJGIE201BZ7GB|MID-57;size=232;	P42	P	42	VRVPVPQL*PQNPSQQRPQ**FPLVQQQQFPGQQQPFPPQQPYPQPQPFLSQQPYSQP*PFPPQLPYPQAQPFPTQQPYPQPQPQY	326	3	9	13	0	35	4	10	15	18	19	2	2	1	9	2	6	14	41	0	0	0	0	0	0	0	0	0	0	0	0	0	0	0	0	0	0	0	0	0	0	0	0	0	0
ClusterIJJGIE201EPQ1S|MID-72;size=350;	P43	P	43	VRVPVPQLQPQNPSQQQPQEQVPLVQQHQFPGQQQPFPPQQPYPQLQPFPSQQPYLQLQPFPQPQLPYPQPQPFRPQQPYPQPQPQY	360	0	0	0	0	0	0	0	0	0	0	0	0	0	0	0	0	0	0	0	0	0	0	0	0	0	0	0	0	0	0	0	0	0	0	0	0	0	0	0	0	0	0	0	0
ClusterIJJGIE201DOREA|MID-58;size=262;	P44	P	44	VRVPVPQLQPQNPSQQQPQEQVPLVQQQQFLGQQQPFPPQQPYPQPQPFPSQQPYLQLQPFPQPQLPYLQPQPFRPQQPYPQPQPQY	548	0	0	30	21	0	32	0	0	24	20	26	12	17	8	3	20	6	43	0	0	0	0	0	0	0	0	0	0	0	0	0	0	0	0	0	0	0	0	0	0	0	0	0	0
ClusterIJJGIE202HDR4D|MID-56;size=69;	P44	P	44	VRVPVPQLQPQNPSQQQPQEQVPLVQQQQFLGQQQPFPPQQPYPQPQPFPSQQPYLQLQPFPQPQLPYLQPQPFRPQQPYPQPQPQY	83	0	0	0	1	0	1	0	0	6	17	3	8	0	2	1	2	0	9	0	0	0	0	0	0	0	0	0	0	0	0	0	0	0	0	0	0	0	0	0	0	0	2	0	0
ClusterIJJGIE202IP6K7|MID-06;size=32;	P44	P	44	VRVPVPQLQPQNPSQQQPQEQVPLVQQQQFLGQQQPFPPQQPYPQPQPFPSQQPYLQLQPFPQPQLPYLQPQPFRPQQPYPQPQPQY	38	0	0	6	5	0	2	0	0	0	0	0	0	0	0	0	0	0	0	0	0	0	0	0	0	0	0	0	0	0	0	0	0	0	0	0	0	0	0	0	0	0	0	0	0
ClusterIJJGIE202GSHRK|MID-54;size=258;	P45	P	45	VRVPVPQPQPQNPSQPQPQGQVPLVQQQQFPGQQQQFPPQQPYPQPQPFPSQQPYLQLQPFPQPQPFPPQLPYPQPPPFSPQQPYPQPQPQY	337	0	0	0	2	0	12	0	0	0	0	0	0	27	50	25	25	26	0	0	0	0	0	0	0	0	0	1	0	0	0	0	0	0	0	0	0	0	0	0	0	0	0	0	0
ClusterIJJGIE202HLT52|MID-20;size=63;	P46	P	46	VRVPVPQLQPQNPSQQ*PQEQVPLVQQQQFLGQQQPFRPQQPYPQPQPFPSQQPYLQLQPFPQPQLPYSQPQPFRPQQPYPQPQPQY	73	0	0	0	0	0	0	0	0	14	16	7	8	0	0	0	0	0	28	0	0	0	0	0	0	0	0	0	0	0	0	0	0	0	0	0	0	0	0	0	0	0	0	0	0
ClusterIJJGIE201CCZWB|MID-52;size=104;	P50	P	50	VRVPVPQLQP*NPSQQQPQEQVPLVQQQQFLGQQQPFPPQQPYPQPQPFPSQQPYLQLQPFPQPQLPYSQPQPFRPQQPYPQPQPQY	148	0	0	27	11	0	9	0	0	0	0	0	0	7	8	3	9	3	0	0	0	0	0	0	0	0	0	0	0	0	0	0	0	0	0	0	0	0	0	0	0	0	0	0	0
ClusterIJJGIE201CLW60|MID-20;size=152;	P55	P	55	VRVPVPQLEPQNPSQQHPQEQVPLVQQQQFLGQQQPFPPQQPYPQPQPFPSQQPYLQLQPFPQPQLPYLQPQPFRPQQPYPQPQPQY	170	0	0	0	0	0	0	0	0	26	42	19	11	0	0	0	0	0	70	0	0	0	0	0	0	0	0	0	0	0	0	0	0	0	0	0	0	0	0	0	0	0	0	0	0
ClusterIJJGIE201CMA11|MID-03;size=93;	P56	P	56	VRVPVPQLQPQNPSQQQPQEQVPLVQQQQFLGQQQPFPPQQPYPQPQPFPSQQPYLQLQPFPQPQLSYSQPQPFRPQQLYPQPQPQY	219	0	0	54	27	0	127	0	0	0	0	0	0	0	0	0	0	0	1	0	0	0	0	0	0	0	0	0	0	0	0	0	0	1	0	0	0	0	0	0	0	0	0	0	0
ClusterIJJGIE202I400Y|MID-16;size=51;	P66	P	66	VRVPVPQLQPQNPSQQQPQEQVPLVQQQQFLGQQQSFPPQQPYPQPQPFPSQQPYLQLQPFSQPQLPYLQPQLFRPQQPYPQPQPQY	59	0	0	0	0	0	0	0	0	0	0	0	0	10	15	2	4	13	0	0	0	0	0	0	0	0	0	0	0	0	0	0	0	0	0	0	0	0	0	0	0	0	0	0	0
ClusterIJJGIE201BHX8V|MID-11;size=90;	P69	P	69	VRVPVPQLQPQNPSQQQPQEQVPLVQQQQFLGQQQPFPPQQPYPQPQPFPSQLPYLQLQPFPQPQLPYSQPQPFRPQKPYPQPQPQY	137	0	0	0	0	0	0	0	0	15	57	19	14	0	0	0	0	0	32	0	0	0	0	0	0	0	0	0	0	0	0	0	0	0	0	0	0	0	0	0	0	0	0	0	0
ClusterIJJGIE201BTESL|MID-21;size=2404;	P72	P	72	VRVPVPQLQPQNPSQQQPQEQVPVVQQQQFLGQQQPFPPQQPYPQPQPFPSQQPYLQLQPFPQPQLPYSQPQPFRPQQPYPQPQPQY	2978	11	6	0	0	2	0	7	10	0	0	0	0	0	0	0	0	0	0	207	92	44	159	152	72	73	112	2	85	92	63	113	47	102	118	80	112	83	114	37	55	133	135	79	146
ClusterIJJGIE201AM1M6|MID-24;size=165;	P72	P	72	VRVPVPQLQPQNPSQQQPQEQVPVVQQQQFLGQQQPFPPQQPYPQPQPFPSQQPYLQLQPFPQPQLPYSQPQPFRPQQPYPQPQPQY	338	3	4	0	0	0	0	2	1	0	0	0	0	0	0	0	0	0	0	29	9	18	18	10	15	2	8	3	11	6	10	7	0	14	7	11	10	16	34	6	2	5	21	9	8
ClusterIJJGIE202J1Z95|MID-47;size=114;	P72	P	72	VRVPVPQLQPQNPSQQQPQEQVPVVQQQQFLGQQQPFPPQQPYPQPQPFPSQQPYLQLQPFPQPQLPYSQPQPFRPQQPYPQPQPQY	305	0	1	0	0	0	0	0	3	0	0	0	0	0	0	0	0	0	0	19	19	2	21	2	6	6	14	0	6	7	9	2	0	11	6	17	9	17	9	8	6	12	7	15	17
ClusterIJJGIE201CBB18|MID-35;size=217;	P72	P	72	VRVPVPQLQPQNPSQQQPQEQVPVVQQQQFLGQQQPFPPQQPYPQPQPFPSQQPYLQLQPFPQPQLPYSQPQPFRPQQPYPQPQPQY	265	0	0	0	0	0	0	0	0	0	0	0	0	0	0	0	0	0	0	0	0	0	0	0	0	0	0	0	0	0	0	134	39	92	0	0	0	0	0	0	0	0	0	0	0
ClusterIJJGIE202IFXG6|MID-10;size=85;	P75	P	75	VRVPVPQLQPQNPSQQQPQEQVPLVQQQQFLGQQQQFPPQQPYLQLQPFSQPQLPYSQPRPFRQQQPYPQPQPQY	110	0	0	0	0	0	0	0	0	17	31	23	16	0	0	0	0	0	23	0	0	0	0	0	0	0	0	0	0	0	0	0	0	0	0	0	0	0	0	0	0	0	0	0	0
ClusterIJJGIE201BQNW6|MID-70;size=4062;	P77	P	77	VRVPVPQLQPQNPSQQQPQEQVPLVQQQQFPGQQQPFPPQQPYPQPQPFPSQQPYLQLQPFPQPQLPYPQPQPFRPQQPYPQPQPQY	9643	3	17	31	6	53	3	29	10	0	0	0	0	0	0	0	0	0	0	0	0	0	0	0	0	0	0	0	0	0	0	0	0	0	0	0	0	0	0	0	0	0	0	0	0
ClusterIJJGIE201EUGM3|MID-61;size=180;	P77	P	77	VRVPVPQLQPQNPSQQQPQEQVPLVQQQQFPGQQQPFPPQQPYPQPQPFPSQQPYLQLQPFPQPQLPYPQPQPFRPQQPYPQPQPQY	310	21	37	9	13	0	5	33	17	0	0	0	0	0	0	0	0	0	0	0	0	0	0	0	0	0	0	0	0	0	0	0	0	0	0	0	0	0	0	0	0	0	0	0	0
ClusterIJJGIE201AP0OE|MID-69;size=77;	P77	P	77	VRVPVPQLQPQNPSQQQPQEQVPLVQQQQFPGQQQPFPPQQPYPQPQPFPSQQPYLQLQPFPQPQLPYPQPQPFRPQQPYPQPQPQY	103	0	0	0	0	0	0	0	0	0	0	0	0	0	0	0	0	0	0	0	0	0	0	0	0	0	0	0	0	0	0	0	0	0	0	0	0	0	0	0	0	0	0	0	0
ClusterIJJGIE202I1DTR|MID-73;size=28;	P77	P	77	VRVPVPQLQPQNPSQQQPQEQVPLVQQQQFPGQQQPFPPQQPYPQPQPFPSQQPYLQLQPFPQPQLPYPQPQPFRPQQPYPQPQPQY	50	0	0	0	0	0	0	0	0	0	0	0	0	0	0	0	0	0	0	0	0	0	0	0	0	0	0	0	0	0	0	0	0	0	0	0	0	0	0	0	0	0	0	0	0
ClusterIJJGIE202GZUZK|MID-70;size=16;	P77	P	77	VRVPVPQLQPQNPSQQQPQEQVPLVQQQQFPGQQQPFPPQQPYPQPQPFPSQQPYLQLQPFPQPQLPYPQPQPFRPQQPYPQPQPQY	31	0	0	0	0	0	0	0	0	0	0	0	0	0	0	0	0	0	0	0	0	0	0	0	0	0	0	0	0	0	0	0	0	0	0	0	0	0	0	0	0	0	0	0	0
ClusterIJJGIE201CGDUH|MID-07;size=22;	P77	P	77	VRVPVPQLQPQNPSQQQPQEQVPLVQQQQFPGQQQPFPPQQPYPQPQPFPSQQPYLQLQPFPQPQLPYPQPQPFRPQQPYPQPQPQY	22	0	0	0	0	0	0	22	0	0	0	0	0	0	0	0	0	0	0	0	0	0	0	0	0	0	0	0	0	0	0	0	0	0	0	0	0	0	0	0	0	0	0	0	0
ClusterIJJGIE202J42IX|MID-07;size=2099;	P82	P	82	VRVPVPQLQPQNPSQQQPQEQVPLVQQQQFPGQQQPFPPQQPYPQPQPFPSQQPYLQLQPFPQPQLPYPQPQLPYPQPQPFRPQQPYPQPQPQY	2730	9	10	27	4	47	5	11	15	0	0	0	0	0	0	0	0	0	0	0	0	0	0	0	0	0	0	0	0	0	0	0	0	0	0	0	0	0	0	0	0	0	0	0	0
ClusterIJJGIE202IP1DW|MID-07;size=453;	P82	P	82	VRVPVPQLQPQNPSQQQPQEQVPLVQQQQFPGQQQPFPPQQPYPQPQPFPSQQPYLQLQPFPQPQLPYPQPQLPYPQPQPFRPQQPYPQPQPQY	453	21	23	64	25	69	28	51	19	0	0	0	0	0	0	0	0	0	0	0	0	0	0	0	0	0	0	0	0	0	0	0	0	0	0	0	0	0	0	0	0	0	0	0	0
ClusterIJJGIE202J1A19|MID-52;size=65;	P85	P	85	VRFPVPQLQPQNPSQQQPQEQVPLVQQQQFLGQQQPFPPQQPYPQPQPFPSQQPYLQLQPFLQPQLPYSQPQPFRPQQPYPQPQPQY	95	0	0	0	0	0	0	0	0	0	0	0	0	18	6	1	3	21	0	0	0	0	0	0	0	0	0	0	0	0	0	0	0	0	0	0	0	0	0	0	0	0	0	0	0
ClusterIJJGIE201DWHKS|MID-11;size=106;	N6	N	6	VRFPVPQLQPQNPSQQQPQEQVSLVQQQQFLGQQQPFPPQQPYPQPQPFPSQQPYLQLQPFPQPQLPYSQPQPFRPQQPYPQPQPQY	158	0	0	0	0	0	0	0	0	19	52	31	20	0	0	0	0	0	36	0	0	0	0	0	0	0	0	0	0	0	0	0	0	0	0	0	0	0	0	0	0	0	0	0	0
ClusterIJJGIE201CODJ0|MID-14;size=24;	N8	N	8	VRVPVQQLQPQNPSQQQPQEQVPLVQQQQFLGQQQPFPPQQPYTQPQPFPSQQPYLQLQPFPQPQLPYSQPQPFRPQQPYPQPQPQY	29	0	0	0	0	0	0	0	0	5	11	1	4	0	0	0	0	0	8	0	0	0	0	0	0	0	0	0	0	0	0	0	0	0	0	0	0	0	0	0	0	0	0	0	0
ClusterIJJGIE202IT69G|MID-20;size=31;	N10	N	10	VRVPVPQLQPQNPSQQQPQEQVPLVQQQQFLGQQQPFPPQQPYPQPQPFPSQQPYLQLQPFPQPQLPYSQPQPFRPQKPYPQPQPQY	41	0	0	0	0	0	0	0	0	6	20	2	3	0	0	0	0	0	10	0	0	0	0	0	0	0	0	0	0	0	0	0	0	0	0	0	0	0	0	0	0	0	0	0	0
ClusterIJJGIE201BTOFI|MID-07;size=84;	N11	N	11	VRVPVPQLQPQNPSQQQPQEQVPLVQQQQFPGQQQPFPPQQPYPQPQPFPSQQPYLQLQPFPQPQLPYSQPQPFRPQQPYPQPQPQY	236	20	35	0	4	1	3	24	33	0	9	6	10	0	0	0	0	0	3	0	0	0	0	0	0	0	0	0	0	0	0	0	0	0	0	0	0	0	0	0	0	0	0	0	0
ClusterIJJGIE202GH948|MID-61;size=109;	N11	N	11	VRVPVPQLQPQNPSQQQPQEQVPLVQQQQFPGQQQPFPPQQPYPQPQPFPSQQPYLQLQPFPQPQLPYSQPQPFRPQQPYPQPQPQY	192	21	20	10	17	2	19	22	7	0	0	0	0	0	0	0	0	0	0	0	0	0	0	0	0	0	0	0	0	0	0	0	0	0	0	0	0	0	0	0	0	0	0	0	0
ClusterIJJGIE201EPHDD|MID-11;size=23;	N11	N	11	VRVPVPQLQPQNPSQQQPQEQVPLVQQQQFPGQQQPFPPQQPYPQPQPFPSQQPYLQLQPFPQPQLPYSQPQPFRPQQPYPQPQPQY	57	0	0	0	2	0	5	0	0	2	15	11	6	0	0	2	0	2	1	0	0	0	0	0	0	0	0	0	0	0	0	0	0	0	0	0	0	0	0	0	0	0	0	0	0
ClusterIJJGIE201CM1Z1|MID-03;size=29;	N11	N	11	VRVPVPQLQPQNPSQQQPQEQVPLVQQQQFPGQQQPFPPQQPYPQPQPFPSQQPYLQLQPFPQPQLPYSQPQPFRPQQPYPQPQPQY	40	0	0	9	1	0	7	0	0	0	0	0	0	0	0	0	0	0	0	0	0	0	0	0	0	0	0	0	0	0	0	0	0	0	0	0	0	0	0	0	0	0	0	0	0
ClusterIJJGIE201BIA85|MID-75;size=17;	N11	N	11	VRVPVPQLQPQNPSQQQPQEQVPLVQQQQFPGQQQPFPPQQPYPQPQPFPSQQPYLQLQPFPQPQLPYSQPQPFRPQQPYPQPQPQY	36	0	0	0	7	0	14	0	0	0	0	0	0	0	0	0	0	0	0	0	0	0	0	0	0	0	0	0	0	0	0	0	0	0	0	0	0	0	0	0	0	0	0	0	0
ClusterIJJGIE201AM5VV|MID-02;size=33;	N11	N	11	VRVPVPQLQPQNPSQQQPQEQVPLVQQQQFPGQQQPFPPQQPYPQPQPFPSQQPYLQLQPFPQPQLPYSQPQPFRPQQPYPQPQPQY	33	0	3	0	0	1	0	5	5	0	0	0	0	0	0	0	0	0	0	0	0	0	0	0	0	0	0	0	0	0	0	0	0	0	0	0	0	0	0	0	0	0	0	0	0
ClusterIJJGIE201CNLB5|MID-58;size=26;	N11	N	11	VRVPVPQLQPQNPSQQQPQEQVPLVQQQQFPGQQQPFPPQQPYPQPQPFPSQQPYLQLQPFPQPQLPYSQPQPFRPQQPYPQPQPQY	26	0	0	4	3	0	5	0	0	0	0	0	0	0	0	0	0	0	0	0	0	0	0	0	0	0	0	0	0	0	0	0	0	0	0	0	0	0	0	0	0	0	0	0	0
ClusterIJJGIE201BU0AW|MID-55;size=21;	N11	N	11	VRVPVPQLQPQNPSQQQPQEQVPLVQQQQFPGQQQPFPPQQPYPQPQPFPSQQPYLQLQPFPQPQLPYSQPQPFRPQQPYPQPQPQY	21	0	6	0	0	0	0	2	0	0	0	0	0	0	0	0	0	0	0	0	0	0	0	0	0	0	0	0	0	0	0	0	0	0	0	0	0	0	0	0	0	0	0	0	0
ClusterIJJGIE202FIU8B|MID-11;size=163;	N17	N	17	VRVPVPQLQPQNPSQQQPQEQVPLVQQQQFPGQQQQFPPQQPYPQPQPFPSQQPYLQLQPFPQPQLPYSQPQPFRPQQPYPQPQPQY	373	0	5	2	14	0	6	14	13	13	52	44	63	17	11	8	2	16	12	0	0	0	0	0	0	0	0	0	0	0	0	0	0	0	0	0	0	0	0	0	0	0	0	0	0
ClusterIJJGIE202F8K7T|MID-13;size=50;	N17	N	17	VRVPVPQLQPQNPSQQQPQEQVPLVQQQQFPGQQQQFPPQQPYPQPQPFPSQQPYLQLQPFPQPQLPYSQPQPFRPQQPYPQPQPQY	133	3	1	1	1	0	0	2	2	6	24	29	26	1	4	2	3	1	9	0	0	0	0	0	0	0	0	0	0	0	0	0	0	0	0	0	0	0	0	0	0	0	0	0	0
ClusterIJJGIE202F71NW|MID-18;size=23;	N17	N	17	VRVPVPQLQPQNPSQQQPQEQVPLVQQQQFPGQQQQFPPQQPYPQPQPFPSQQPYLQLQPFPQPQLPYSQPQPFRPQQPYPQPQPQY	43	0	0	0	2	0	0	0	0	4	1	4	11	4	0	0	1	9	1	0	0	0	0	0	0	0	0	0	0	0	0	0	0	0	0	0	0	0	0	0	0	0	0	0	0
ClusterIJJGIE201CIGDN|MID-07;size=14;	N17	N	17	VRVPVPQLQPQNPSQQQPQEQVPLVQQQQFPGQQQQFPPQQPYPQPQPFPSQQPYLQLQPFPQPQLPYSQPQPFRPQQPYPQPQPQY	27	2	1	0	2	0	0	2	1	1	9	3	2	1	0	0	0	0	0	0	0	0	0	0	0	0	0	0	0	0	0	0	0	0	0	0	0	0	0	0	0	0	0	0	0
ClusterIJJGIE201C4LNO|MID-04;size=13;	N17	N	17	VRVPVPQLQPQNPSQQQPQEQVPLVQQQQFPGQQQQFPPQQPYPQPQPFPSQQPYLQLQPFPQPQLPYSQPQPFRPQQPYPQPQPQY	26	0	0	0	1	0	7	0	0	0	0	0	0	0	1	1	1	1	1	0	0	0	0	0	0	0	0	0	0	0	0	0	0	0	0	0	0	0	0	0	0	0	0	0	0
ClusterIJJGIE202G93CO|MID-11;size=22;	N19	N	19	VRVPVPQLQPQNPSQQQPQEQVPLVQQQQFLGQ*QPFPPQQPYPQPQPFPSQQPYLQLQPFPQPQVPYSQPQPFRPQQPYPQPQPQY	26	0	0	0	0	0	0	0	0	5	6	4	3	0	0	0	0	0	8	0	0	0	0	0	0	0	0	0	0	0	0	0	0	0	0	0	0	0	0	0	0	0	0	0	0
ClusterIJJGIE201CZMWC|MID-59;size=85;	N46	N	46	VRVPVPQLQPQNPSQQQPQEQVPLVQQQQYPGHQQPFPPQQPYPQPQPFPSQQPFLQPQPFLLQLPYPQPQPFPPQQPYPQPQPQY	105	0	0	0	0	0	0	0	0	0	0	0	0	0	0	0	0	35	0	0	0	0	0	0	0	0	0	0	0	0	0	0	0	0	0	0	0	0	0	0	0	0	0	0	0
ClusterIJJGIE201CHHEK|MID-23;size=2971;	N56	N	56	VRVPVPQLQPQNPSQQQPQEQVPLVQQQQFLGQQQPFPPQQPYPQPQPFPSQQPYLQLQPFPQPQLPYSQPQPFQPQQPYPQPQPQY	7908	33	39	0	0	7	0	66	52	0	3	0	4	0	0	0	0	0	0	354	348	116	373	228	157	266	231	18	299	259	157	200	93	239	460	281	307	314	288	152	119	396	370	258	347
ClusterIJJGIE201D8RVA|MID-61;size=14;	N56	N	56	VRVPVPQLQPQNPSQQQPQEQVPLVQQQQFLGQQQPFPPQQPYPQPQPFPSQQPYLQLQPFPQPQLPYSQPQPFQPQQPYPQPQPQY	27	0	1	0	0	0	0	1	1	0	0	0	0	0	0	0	0	0	0	1	3	0	0	1	0	0	1	0	0	1	0	1	0	0	1	0	0	0	0	0	0	0	0	0	1
ClusterIJJGIE202HWW56|MID-16;size=101;	N60	N	60	VRVPVPQPQPQNPSQPQPQGQVPLVQQQQFPGQQQQFPQQQPYPQPQPFPSQQPYLQLQPFPQPQPFPPQLPYLQPPPFSPQQPYPQPQPQY	170	0	0	0	0	0	0	0	0	0	0	0	0	21	21	18	15	27	0	0	0	0	0	0	0	0	0	0	0	0	0	0	0	0	0	0	0	0	0	0	0	0	0	0	0
ClusterIJJGIE202GRUHL|MID-05;size=244;	N65	N	65	VRFPVPQLQPQNPSQQQPQEQVPLVQQLQYPRQQQPFPPQQPYPQPQPFPSQQPLPQRQPFLPQLPYPQPQPFPPQQPYPQPQPQY	262	1	15	9	2	38	0	0	1	3	0	1	1	1	1	4	1	13	25	0	0	0	0	0	0	0	0	0	0	0	0	0	0	0	0	0	0	0	0	0	0	0	0	0	0
ClusterIJJGIE201D3T4L|MID-18;size=50;	N74	N	74	VRVTVPQLQPSNPSQQQPQEQVPLVQQQQFLGQ*QPFPPQQPYPQPQPFPSQQPYLQLQPFPQPQLPYSQPQPFRPQQPYPQPQPQY	51	0	0	0	0	0	0	0	0	0	0	0	0	2	6	2	6	11	0	0	0	0	0	0	0	0	0	0	0	0	0	0	0	0	0	0	0	0	0	0	0	0	0	0	0
ClusterIJJGIE202FQ7XA|MID-07;size=127;	N82	N	82	VRVPVPQLQPQNPSQQQPQEQVPLVQQLQYPGQQQPFPPQQPYPQPQPFPSQQPLPQPQPFLPQLPYPQPQPFPPQQPYPQPQPQY	183	3	5	5	1	2	2	1	3	4	8	4	4	4	2	0	2	5	6	0	0	0	0	0	0	0	0	0	0	0	0	0	0	0	0	0	0	0	0	0	0	0	0	0	0
ClusterIJJGIE201BJHJ4|MID-52;size=22;	N82	N	82	VRVPVPQLQPQNPSQQQPQEQVPLVQQLQYPGQQQPFPPQQPYPQPQPFPSQQPLPQPQPFLPQLPYPQPQPFPPQQPYPQPQPQY	50	0	1	1	1	0	0	1	0	2	6	3	3	0	0	1	0	0	2	0	0	0	0	0	0	0	0	0	0	0	0	0	0	0	0	0	0	0	0	0	0	0	0	0	0
ClusterIJJGIE201B67JM|MID-19;size=58;	N87	N	87	VRVPVPQLQPQNPSQQQPQEQVPLVQQQQFLGQQQPFPPQQPYPQPQPFPSQQPLPQPQPFLPQLPYPQPQPFPPQQPYPQPQPQY	118	0	0	4	1	0	1	0	0	8	15	6	12	5	19	3	1	7	7	0	0	0	0	0	0	0	0	0	0	0	0	0	0	0	0	0	0	0	0	0	0	0	0	0	0
ClusterIJJGIE202JGZ1N|MID-02;size=59;	N87	N	87	VRVPVPQLQPQNPSQQQPQEQVPLVQQQQFLGQQQPFPPQQPYPQPQPFPSQQPLPQPQPFLPQLPYPQPQPFPPQQPYPQPQPQY	100	0	12	0	3	0	2	0	1	5	9	7	7	6	5	2	3	3	6	0	0	0	0	0	0	0	0	0	0	0	0	0	0	0	0	0	0	0	0	0	0	0	0	0	0
ClusterIJJGIE201EHAWD|MID-19;size=103;	N99	N	99	VRVPVPQLQPQNPSQQQPQEQVPLVQQQQFLGQQQPFPPQQPYPQPQPFPSQQPYLQLQPFSQPQLPYLQPQLFRPQQPYPQPQPQY	216	0	0	0	0	0	0	0	0	0	0	0	0	10	59	17	22	36	0	0	0	0	0	0	0	0	0	0	0	0	0	0	0	0	0	0	0	0	0	0	0	0	0	0	0
ClusterIJJGIE201C98FP|MID-18;size=25;	N103	N	103	VRVPVPQLQPQNPSQQQPQEQVPLVQQQQFLGQQQPFPRQQPYPQPQPFPSQQPYLQLQPFP*LQQPYSQPQPFRPQQPYPQPQPQY	28	0	0	0	0	0	0	0	0	0	0	0	0	0	1	1	5	2	0	0	0	0	0	0	0	0	0	0	0	0	0	0	0	0	0	0	0	0	0	0	0	0	0	0	0
ClusterIJJGIE202HLCV6|MID-54;size=97;	N105	N	105	VRFPVPQLQPQNPSQQQPQEQVPLVQQQQFLGQQQPFPPQQPYPQPQPFPSQQPYLQLQPFPQPQLSYSQPQPFRPQQPYPQPQPQY	165	0	0	5	12	0	2	0	0	0	0	0	0	17	6	3	5	20	0	0	0	0	0	0	0	0	0	0	0	0	0	0	0	0	0	0	0	0	0	0	0	0	0	0	0
ClusterIJJGIE201AVF23|MID-17;size=16;	N105	N	105	VRFPVPQLQPQNPSQQQPQEQVPLVQQQQFLGQQQPFPPQQPYPQPQPFPSQQPYLQLQPFPQPQLSYSQPQPFRPQQPYPQPQPQY	25	0	0	0	0	0	0	0	0	0	0	0	0	0	3	7	0	2	0	0	0	0	0	0	0	0	0	0	0	0	0	0	0	0	0	0	0	0	0	0	0	0	0	0	0
ClusterIJJGIE201AW36I|MID-58;size=12;	N108	N	108	VRVPVPQLQPQNPSQQQPQEQVPLVQQQQFLGQQQSFPPQQPYPQPQPFPSQQPYLQLQPFPQPQLPYLQPQPFRPQQPYPQPQPQY	48	0	0	17	0	0	2	0	0	0	0	0	0	0	0	0	0	0	0	0	0	0	0	0	0	0	0	0	0	0	0	0	0	0	0	0	0	0	0	0	0	0	0	0	0
ClusterIJJGIE201CE3VY|MID-13;size=29;	N118	N	118	VRFPVPQLQPQNPSQQQPQEQVSLVQQQQFLGQQQPFPPQQPYPQPQPFPSQLPYLQLQPFPQPQLPYSQPQPFRPQQPYPQPQPQY	65	0	0	0	0	0	0	0	0	0	22	9	18	0	0	0	0	0	16	0	0	0	0	0	0	0	0	0	0	0	0	0	0	0	0	0	0	0	0	0	0	0	0	0	0
ClusterIJJGIE201D2IS1|MID-20;size=28;	N122	N	122	VRVPVPQLEPQNPSQQHPQEQVPLVQQQQFLGQQQPFPPQQPYPQPQPFPSQQPYLQLQPFPQPQLPYSQPQPFRPQQPYPQPQPQY	28	0	0	0	0	0	0	0	0	1	3	5	7	0	0	0	0	0	12	0	0	0	0	0	0	0	0	0	0	0	0	0	0	0	0	0	0	0	0	0	0	0	0	0	0
ClusterIJJGIE201AO9C1|MID-35;size=258;	N125	N	125	VRVPVPQLQPQHPSQQQPQEQVPLVQQQQFLGQQQPFPPQQPYPQPQPFPSQQPYLQLQPFPQPQLPYSQPQPFQPQQPYPQPQPQY	258	0	0	0	0	0	0	0	0	0	0	0	0	0	0	0	0	0	0	0	0	0	0	0	0	0	0	0	0	0	0	125	32	101	0	0	0	0	0	0	0	0	0	0	0
ClusterIJJGIE202GTAUE|MID-20;size=24;	N143	N	143	VRVPVPQLQPQNPSQQQPQEQVPLVQQQQFLGQQQPFPPQQPYPQPQPFPSQQPYLQLQPFPQPQLPYSQPQPFPPQQPYPQPQPQY	76	0	0	0	0	0	1	0	0	0	7	1	0	3	6	5	5	6	22	2	0	0	0	0	0	1	0	0	0	2	0	0	0	0	0	1	0	0	0	0	0	1	0	0	2
ClusterIJJGIE201AW7Z2|MID-13;size=176;	N144	N	144	VRVPVPQLQPQNPSQQQPQEQVPLVQQQQFLGQQQPFPPQQPYPQPQPFPSQQPYLQLQPFPQPQPFPPQLPYPQPQSFPPQQPYPQQQPQY	267	4	0	6	2	2	1	1	2	4	21	38	34	4	21	16	1	2	21	0	0	0	0	0	0	0	0	0	0	0	0	0	0	0	0	0	0	0	0	0	0	0	0	0	0
ClusterIJJGIE201B0EE2|MID-01;size=39;	N144	N	144	VRVPVPQLQPQNPSQQQPQEQVPLVQQQQFLGQQQPFPPQQPYPQPQPFPSQQPYLQLQPFPQPQPFPPQLPYPQPQSFPPQQPYPQQQPQY	75	3	0	3	3	0	1	1	0	5	8	10	18	1	3	0	0	1	4	0	0	0	0	0	0	0	0	0	0	0	0	0	0	0	0	0	0	0	0	0	0	0	0	0	0
ClusterIJJGIE201A0NO3|MID-38;size=512;	N156	N	156	VRVPVPQLQPQNPSQQQPQEQVPLVQQQQFLGQQQTFPPQQPYPQLQPFPSQQPYLQLQPFPQPQLPYSQPQPFRPQQPYPQPQPQY	512	3	27	0	0	50	0	14	19	0	0	0	0	0	0	0	0	0	0	4	14	10	14	10	7	10	10	24	7	2	5	19	9	9	13	12	10	13	11	6	12	34	16	17	9
ClusterIJJGIE201A9KRI|MID-42;size=21;	N156	N	156	VRVPVPQLQPQNPSQQQPQEQVPLVQQQQFLGQQQTFPPQQPYPQLQPFPSQQPYLQLQPFPQPQLPYSQPQPFRPQQPYPQPQPQY	45	0	0	0	0	0	0	0	0	0	0	0	0	0	0	0	0	0	0	0	19	0	0	5	0	0	1	0	0	0	0	1	0	0	2	0	0	1	3	0	1	1	3	3	0
ClusterIJJGIE201EPKIL|MID-11;size=40;	N161	N	161	VRVPVPQLQPQNPYQQQPQEHVPLVQQQQFLGQQQPFPPQQPYPQPQPFPSQQPYLQLQPFPQPQLPYSQPQPFRPQQPYPQPQPQY	110	0	0	0	0	0	0	0	0	10	33	28	21	0	0	0	0	0	18	0	0	0	0	0	0	0	0	0	0	0	0	0	0	0	0	0	0	0	0	0	0	0	0	0	0
ClusterIJJGIE201AN52M|MID-13;size=23;	N161	N	161	VRVPVPQLQPQNPYQQQPQEHVPLVQQQQFLGQQQPFPPQQPYPQPQPFPSQQPYLQLQPFPQPQLPYSQPQPFRPQQPYPQPQPQY	32	0	0	0	0	0	0	0	0	0	12	4	12	0	0	0	0	0	4	0	0	0	0	0	0	0	0	0	0	0	0	0	0	0	0	0	0	0	0	0	0	0	0	0	0
ClusterIJJGIE202IZZQK|MID-10;size=31;	N163	N	163	VRVPVPQLQPQNSSQQQPQEQVPLVQQQQFLGQQQQHFPGQQQPFPPQQPYPQPQPFLPQLPYPQPQPFPPQQSYPQPQPQY	32	0	0	0	0	0	0	0	0	32	0	0	0	0	0	0	0	0	0	0	0	0	0	0	0	0	0	0	0	0	0	0	0	0	0	0	0	0	0	0	0	0	0	0	0
ClusterIJJGIE201BFXQV|MID-06;size=616;	N190	N	190	VRVSVPQLQPQNPSQQQPQEQVPLVQQQQFLGQQQPFPPQQPYPQLQPFPSQQPYLQLQPFPQPQLPYSQPQPFRPQQPYPQPQPQY	830	0	0	159	206	0	386	0	0	0	0	0	0	0	0	0	0	0	0	0	0	0	0	0	0	0	0	0	0	0	0	0	0	0	2	0	0	0	0	0	0	0	0	1	0
ClusterIJJGIE201A61KY|MID-15;size=12;	N223	N	223	VRFPVPQLQPQNPSQQQPQEQVPLVQQLQYPGQQQPFPPQQPYPQPQPFPSQQPYLQLQPFPQPQLPYSQPQPFRPQQPYPQPQPQY	23	0	0	0	0	0	0	0	0	1	3	0	3	12	0	0	0	0	0	0	0	0	0	0	0	0	0	0	0	0	0	0	0	0	0	0	0	0	0	0	0	0	0	0	0
ClusterIJJGIE202HDVV7|MID-03;size=78;	N243	N	243	VRVPVPQLQPQNPSQQQPQEQVPLVQQQQYPGQQQPFPPQQPYPQPQPFPSQQPFLQPQPFLLQLPYPQPQPFPPQQPYPQPQPQY	84	0	1	9	0	9	0	0	3	0	0	1	1	0	8	3	7	0	4	0	0	0	0	0	0	0	0	0	0	0	0	0	0	0	0	0	0	0	0	0	0	0	0	0	0
ClusterIJJGIE202HAPO3|MID-16;size=29;	N258	N	258	VRVPVPQLQPQNPSQQQPQEQVPLVQQQQFPGQQQQFPPQQPYPQPQPFPSQQPYLQLQPFPQPQPFPPQLPYPQPQPQY	29	0	0	1	2	0	1	0	1	0	2	1	8	0	2	0	0	2	2	0	0	0	0	0	0	0	0	0	0	0	0	0	0	0	0	0	0	0	0	0	0	0	0	0	0
ClusterIJJGIE202G3I69|MID-44;size=12;	nd	n	d	not modified; 2x del.; multiple possibilities	46	0	0	0	0	0	0	0	0	0	0	0	0	0	0	0	0	0	0	7	0	1	1	2	0	0	0	0	0	0	0	1	0	1	1	5	1	0	0	0	1	0	5	1	3
ClusterIJJGIE201C8GL0|MID-51;size=22117;	J1	J	1	VRVPVPQLQPQNPSQQQPQEQVPLVQQQQFLGQQQPFPPQQPYPQLQPFPSQQPYLQLQPFPQPQLPYSQPQPFRPQQPYPQPQPQY	41534	411	441	3	29	696	6	485	457	140	219	170	184	51	54	28	25	56	164	887	1449	659	1250	1198	1095	1293	1137	1539	1132	1301	781	1490	1223	1435	1968	1421	1378	1657	1268	864	852	1033	2082	1322	1115
ClusterIJJGIE201DECIR|MID-46;size=319;	J1	J	1	VRVPVPQLQPQNPSQQQPQEQVPLVQQQQFLGQQQPFPPQQPYPQLQPFPSQQPYLQLQPFPQPQLPYSQPQPFRPQQPYPQPQPQY	601	2	0	0	0	0	0	2	2	0	0	0	0	0	0	0	0	0	0	16	26	7	22	19	15	15	27	0	10	16	17	45	16	29	26	45	25	24	5	21	5	15	27	47	20
ClusterIJJGIE202GUJ13|MID-34;size=34;	J1	J	1	VRVPVPQLQPQNPSQQQPQEQVPLVQQQQFLGQQQPFPPQQPYPQLQPFPSQQPYLQLQPFPQPQLPYSQPQPFRPQQPYPQPQPQY	44	3	0	0	0	1	0	0	0	0	0	0	0	0	0	0	0	0	0	0	1	0	0	1	3	2	3	1	3	1	0	3	5	0	3	1	2	1	2	2	0	0	0	0	0
ClusterIJJGIE202FXQS3|MID-30;size=23;	J1	J	1	VRVPVPQLQPQNPSQQQPQEQVPLVQQQQFLGQQQPFPPQQPYPQLQPFPSQQPYLQLQPFPQPQLPYSQPQPFRPQQPYPQPQPQY	44	0	0	0	0	0	0	0	0	0	0	0	0	0	0	0	0	0	5	0	2	0	1	0	2	2	2	1	3	1	1	3	1	1	0	3	1	0	1	0	1	4	2	3	0
ClusterIJJGIE201CXSG0|MID-22;size=42;	J1	J	1	VRVPVPQLQPQNPSQQQPQEQVPLVQQQQFLGQQQPFPPQQPYPQLQPFPSQQPYLQLQPFPQPQLPYSQPQPFRPQQPYPQPQPQY	42	1	0	0	0	0	0	0	0	0	0	0	0	0	0	0	0	0	0	1	3	1	2	0	1	1	2	1	3	0	1	2	1	1	1	4	3	5	0	0	0	3	0	2	1
ClusterIJJGIE202HH6AV|MID-43;size=12;	J1	J	1	VRVPVPQLQPQNPSQQQPQEQVPLVQQQQFLGQQQPFPPQQPYPQLQPFPSQQPYLQLQPFPQPQLPYSQPQPFRPQQPYPQPQPQY	24	4	0	0	0	0	0	0	0	0	0	0	0	0	0	0	0	0	0	0	2	0	0	1	0	0	2	0	0	2	0	4	0	1	0	1	0	3	0	0	0	2	0	0	0
ClusterIJJGIE201BICLS|MID-04;size=10;	J1	J	1	VRVPVPQLQPQNPSQQQPQEQVPLVQQQQFLGQQQPFPPQQPYPQLQPFPSQQPYLQLQPFPQPQLPYSQPQPFRPQQPYPQPQPQY	22	0	0	1	8	0	12	0	0	0	0	0	0	0	0	0	0	0	0	0	0	0	0	0	0	0	0	0	0	0	0	0	0	0	0	0	0	0	0	0	0	0	0	0	0
ClusterIJJGIE202IVW3M|MID-04;size=14;	J1	J	1	VRVPVPQLQPQNPSQQQPQEQVPLVQQQQFLGQQQPFPPQQPYPQLQPFPSQQPYLQLQPFPQPQLPYSQPQPFRPQQPYPQPQPQY	21	0	0	3	8	0	10	0	0	0	0	0	0	0	0	0	0	0	0	0	0	0	0	0	0	0	0	0	0	0	0	0	0	0	0	0	0	0	0	0	0	0	0	0	0
ClusterIJJGIE202G9J82|MID-08;size=5754;	J2	J	2	VRVPVPQLQPQNPSQQQPQEQVPLVQQQQFPGQQQPFPPQQPYPQPQPFPSQQPYLQLQPFPQPQLPYPQPQLPYPQPQLPYPQPQPFRPQQPYPQSQPQY	7987	339	487	721	180	1445	270	338	175	0	0	0	0	0	0	0	0	0	0	0	0	0	0	0	0	0	0	0	0	0	0	0	0	0	0	0	0	0	0	0	0	0	0	0	0
ClusterIJJGIE201C1308|MID-60;size=19;	J2	J	2	VRVPVPQLQPQNPSQQQPQEQVPLVQQQQFPGQQQPFPPQQPYPQPQPFPSQQPYLQLQPFPQPQLPYPQPQLPYPQPQLPYPQPQPFRPQQPYPQSQPQY	35	1	1	0	0	6	2	0	2	0	0	0	0	0	0	0	0	0	0	0	0	0	0	0	0	0	0	0	0	0	0	0	0	0	0	0	0	0	0	0	0	0	0	0	0
ClusterIJJGIE202GV93H|MID-08;size=26;	J2	J	2	VRVPVPQLQPQNPSQQQPQEQVPLVQQQQFPGQQQPFPPQQPYPQPQPFPSQQPYLQLQPFPQPQLPYPQPQLPYPQPQLPYPQPQPFRPQQPYPQSQPQY	26	0	0	2	0	10	0	1	1	0	0	0	0	0	0	0	0	0	0	0	0	0	0	0	0	0	0	0	0	0	0	0	0	0	0	0	0	0	0	0	0	0	0	0	0
ClusterIJJGIE202GP4A6|MID-05;size=3750;	J4	J	4	VRVPVPQLQPQNPSQQQPQEQVPLVQQQQFPGQQQPFPPQQPYPQPQPFPSQQPYLQLQPFPQPQLPYPQPHLPYPQPQPFRPQQPYPQPQPQY	3770	132	212	336	126	1022	146	220	124	0	0	0	0	0	0	0	0	0	0	0	0	0	0	0	0	0	0	0	0	0	0	0	0	0	0	0	0	0	0	0	0	0	0	0	0
ClusterIJJGIE201AU7X1|MID-08;size=63;	J4	J	4	VRVPVPQLQPQNPSQQQPQEQVPLVQQQQFPGQQQPFPPQQPYPQPQPFPSQQPYLQLQPFPQPQLPYPQPHLPYPQPQPFRPQQPYPQPQPQY	98	1	16	1	8	8	9	3	8	0	0	0	0	0	0	0	0	0	0	0	0	0	0	0	0	0	0	0	0	0	0	0	0	0	0	0	0	0	0	0	0	0	0	0	0
ClusterIJJGIE201CBSJ0|MID-05;size=2940;	J5	J	5	VRVPVPQLQLQNPSQQQPQEQVPLVQEQQFPGQQQPFPPQQPYPQPQPFPSQQPYLQLQPFPQPQLPYPQPQPFRPQQPYPQPQPQY	3025	215	201	262	105	308	141	304	239	0	0	1	0	0	0	0	0	0	0	0	0	0	0	0	0	0	0	0	0	0	0	0	0	0	0	0	0	0	0	0	0	0	0	0	0
ClusterIJJGIE202H8QHF|MID-75;size=12;	J5	J	5	VRVPVPQLQLQNPSQQQPQEQVPLVQEQQFPGQQQPFPPQQPYPQPQPFPSQQPYLQLQPFPQPQLPYPQPQPFRPQQPYPQPQPQY	22	2	0	1	1	0	0	4	4	0	0	0	0	0	0	0	0	0	0	0	0	0	0	0	0	0	0	0	0	0	0	0	0	0	0	0	0	0	0	0	0	0	0	0	0
ClusterIJJGIE201E0ZTK|MID-28;size=2236;	J6	J	6	VRVPVPQLQPQNPSQQQPQEQVPLVQQQQFLGQQQPFPPQQPYPQPQPQY	2236	22	30	10	38	0	45	50	69	37	80	93	98	24	26	9	21	21	53	14	44	28	56	42	102	84	30	5	46	32	35	32	38	30	76	52	54	52	44	37	67	36	68	51	27
ClusterIJJGIE201A7WZE|MID-24;size=526;	J6	J	6	VRVPVPQLQPQNPSQQQPQEQVPLVQQQQFLGQQQPFPPQQPYPQPQPQY	526	0	3	2	5	3	19	5	7	29	51	23	31	11	7	4	5	17	21	2	15	4	30	6	4	6	9	0	9	3	16	4	2	13	5	1	15	10	8	5	4	7	4	2	6
ClusterIJJGIE201C5BPP|MID-16;size=333;	J6	J	6	VRVPVPQLQPQNPSQQQPQEQVPLVQQQQFLGQQQPFPPQQPYPQPQPQY	333	0	0	6	28	0	5	0	0	0	0	0	0	28	47	33	33	16	0	0	0	0	0	0	0	0	0	0	0	0	0	0	0	0	0	0	0	0	0	0	0	0	0	0	0
ClusterIJJGIE201CUKGZ|MID-18;size=315;	J6	J	6	VRVPVPQLQPQNPSQQQPQEQVPLVQQQQFLGQQQPFPPQQPYPQPQPQY	315	0	1	5	22	0	17	0	0	9	17	12	11	9	27	18	31	22	25	0	0	0	0	0	0	0	0	0	0	0	0	0	0	0	0	0	0	0	0	0	0	0	0	0	0
ClusterIJJGIE201CMMHE|MID-15;size=81;	J6	J	6	VRVPVPQLQPQNPSQQQPQEQVPLVQQQQFLGQQQPFPPQQPYPQPQPQY	81	0	0	3	1	0	2	0	0	0	0	0	0	6	11	5	0	0	0	0	0	0	0	0	0	0	0	0	0	0	0	0	0	0	0	0	0	0	0	0	0	0	0	0	0
ClusterIJJGIE202GRHE6|MID-58;size=55;	J6	J	6	VRVPVPQLQPQNPSQQQPQEQVPLVQQQQFLGQQQPFPPQQPYPQPQPQY	55	0	0	2	0	0	1	0	2	1	0	0	0	0	0	0	0	0	1	1	0	1	0	7	5	1	1	0	0	0	0	2	0	0	2	1	2	0	1	0	4	0	1	2	0
ClusterIJJGIE201EGZ8Y|MID-50;size=44;	J6	J	6	VRVPVPQLQPQNPSQQQPQEQVPLVQQQQFLGQQQPFPPQQPYPQPQPQY	44	0	0	0	2	0	0	0	0	0	0	0	0	3	0	2	6	2	0	0	0	0	0	0	0	0	0	0	0	0	0	0	0	0	0	0	0	0	0	0	0	0	0	0	0
ClusterIJJGIE202HSTTV|MID-05;size=41;	J6	J	6	VRVPVPQLQPQNPSQQQPQEQVPLVQQQQFLGQQQPFPPQQPYPQPQPQY	41	0	1	0	2	9	4	3	3	0	3	1	2	1	0	0	0	0	1	0	0	0	0	0	0	0	0	0	0	0	0	0	0	0	0	0	0	0	0	0	0	0	0	0	0
ClusterIJJGIE201DUX0E|MID-13;size=33;	J6	J	6	VRVPVPQLQPQNPSQQQPQEQVPLVQQQQFLGQQQPFPPQQPYPQPQPQY	33	0	0	0	1	0	1	1	0	0	2	13	1	1	0	0	0	0	2	0	0	0	0	0	0	0	0	0	0	0	0	0	0	0	0	0	0	0	0	0	0	0	0	0	0
ClusterIJJGIE201CXV0B|MID-36;size=24;	J6	J	6	VRVPVPQLQPQNPSQQQPQEQVPLVQQQQFLGQQQPFPPQQPYPQPQPQY	24	0	0	0	0	0	0	0	0	0	0	0	0	0	0	0	0	0	0	0	0	1	0	0	4	0	0	0	4	0	1	2	0	0	4	0	1	0	2	0	0	0	0	0	1
ClusterIJJGIE201C52HT|MID-36;size=1477;	J7	J	7	VRVPVPQLQPQNPSQQQPQEQVPVVQQQQFLGQQQPFPPQQPYPQLQPFPSQQPYLQLQPFPQPQLPYSQPQPFRPQQPYPQPQPQY	1925	12	0	0	0	1	0	0	0	0	0	0	0	0	0	0	0	0	0	92	90	20	91	52	50	61	62	3	81	74	39	111	23	94	91	90	104	87	68	44	26	74	94	41	120
ClusterIJJGIE201DH6ZV|MID-73;size=991;	J8	J	8	VRVPVPQLQPQNPSQQQPQEQVPLVQQQQFPGQQQPFPPQQPYPQPQPFPSQQPYMQLQPFPQPQLPYPQPQLPYPQPQPFRPQQSYPQPQPQY	1697	51	32	40	14	36	62	104	53	0	0	0	0	0	0	0	0	0	0	0	0	0	0	0	0	0	0	0	0	0	0	0	0	0	0	0	0	0	0	0	0	0	0	0	0
ClusterIJJGIE202GQT93|MID-60;size=1499;	J9	J	9	VRVPVPQLQPQNPSQQQPQEQVPLMQQQQQFPGQQEQFPPQQPYPHQQPFPSQQPYPQPQPFPPQLPYPQTQPFPPQQPYPQPQPQY	1678	37	60	165	31	209	20	32	31	0	0	0	0	0	0	0	0	0	0	0	0	0	0	0	0	0	0	0	0	0	0	0	0	0	0	0	0	0	0	0	0	0	0	0	0
ClusterIJJGIE201DRALB|MID-60;size=14;	J9	J	9	VRVPVPQLQPQNPSQQQPQEQVPLMQQQQQFPGQQEQFPPQQPYPHQQPFPSQQPYPQPQPFPPQLPYPQTQPFPPQQPYPQPQPQY	29	0	1	4	0	0	0	1	2	0	0	0	0	0	0	0	0	0	0	0	0	0	0	0	0	0	0	0	0	0	0	0	0	0	0	0	0	0	0	0	0	0	0	0	0
ClusterIJJGIE201AZ8J1|MID-41;size=1602;	J10	J	10	VRVPVPQLQPQNPSQQQPQEQVPLVQQQQFLGQQQPFRPQQPYPQPQPQY	1602	19	14	6	23	4	29	41	52	26	48	54	51	26	10	4	10	8	40	18	44	64	30	29	68	66	32	7	30	41	18	37	32	34	60	31	32	27	20	39	44	20	34	22	28
ClusterIJJGIE201AK5V3|MID-15;size=319;	J10	J	10	VRVPVPQLQPQNPSQQQPQEQVPLVQQQQFLGQQQPFRPQQPYPQPQPQY	319	0	0	4	21	0	33	0	0	31	21	8	13	16	16	11	4	8	14	0	0	0	0	0	0	0	0	0	0	0	0	0	0	0	0	0	0	0	0	0	0	0	0	0	0
ClusterIJJGIE201DACPE|MID-19;size=213;	J10	J	10	VRVPVPQLQPQNPSQQQPQEQVPLVQQQQFLGQQQPFRPQQPYPQPQPQY	213	0	0	5	9	0	0	0	0	0	0	0	0	41	17	18	19	10	0	0	0	0	0	0	0	0	0	0	0	0	0	0	0	0	0	0	0	0	0	0	0	0	0	0	0
ClusterIJJGIE201DKSKG|MID-46;size=28;	J10	J	10	VRVPVPQLQPQNPSQQQPQEQVPLVQQQQFLGQQQPFRPQQPYPQPQPQY	28	0	0	0	0	0	0	0	0	0	0	0	0	0	0	0	0	0	0	0	0	0	3	2	1	0	0	0	0	2	1	0	2	0	0	0	7	3	0	0	0	0	5	1	0
ClusterIJJGIE202G5JN9|MID-26;size=25;	J10	J	10	VRVPVPQLQPQNPSQQQPQEQVPLVQQQQFLGQQQPFRPQQPYPQPQPQY	25	0	0	2	1	0	6	0	0	0	0	0	0	0	0	0	0	0	0	1	1	0	0	1	1	0	0	1	0	1	0	0	0	0	2	0	0	1	3	0	1	0	1	2	0
ClusterIJJGIE202I7TZJ|MID-06;size=22;	J10	J	10	VRVPVPQLQPQNPSQQQPQEQVPLVQQQQFLGQQQPFRPQQPYPQPQPQY	22	2	7	0	1	0	2	0	1	1	0	0	1	2	0	0	0	0	0	0	0	0	0	0	0	0	0	0	0	0	0	0	0	0	0	0	0	0	0	0	0	0	0	0	0
ClusterIJJGIE201E0V9N|MID-11;size=22;	J10	J	10	VRVPVPQLQPQNPSQQQPQEQVPLVQQQQFLGQQQPFRPQQPYPQPQPQY	22	0	0	0	0	0	0	0	0	0	8	0	0	13	0	0	0	0	0	0	0	0	0	0	0	0	0	0	0	0	0	0	0	0	0	0	0	0	0	0	0	0	0	0	0
ClusterIJJGIE202IM7MD|MID-74;size=1513;	J11	J	11	VRVPVPQLQPQNPSQQQPQEQVPLVQQQQFPGRQQPFPPQQPYPQPQPFPSQQPYLQLQPFPQPQLPYPQPQPFRPQQPYPQPQPQY	1515	0	0	0	0	0	0	0	0	0	0	0	0	0	0	0	0	0	0	0	0	0	0	0	0	0	0	0	0	0	0	0	0	0	0	0	0	0	0	0	0	0	0	0	0
ClusterIJJGIE201A819P|MID-37;size=1230;	J12	J	12	VRVPVPQLQPQNPSQQQPQEQVPVVQQQQFLGQQQPFPPQQPYPQPQPQY	1230	5	8	0	0	0	0	44	43	0	0	0	0	0	0	0	0	0	0	31	40	39	53	58	41	38	34	3	24	30	37	42	22	32	38	37	56	30	41	37	46	56	31	31	41
ClusterIJJGIE202G0U5Y|MID-26;size=399;	J12	J	12	VRVPVPQLQPQNPSQQQPQEQVPVVQQQQFLGQQQPFPPQQPYPQPQPQY	399	4	2	0	0	0	0	5	12	0	0	0	0	0	0	0	0	0	0	17	24	14	26	8	36	4	4	0	0	11	5	13	4	3	16	14	9	7	3	12	38	8	15	8	7
ClusterIJJGIE201AVA7O|MID-30;size=38;	J12	J	12	VRVPVPQLQPQNPSQQQPQEQVPVVQQQQFLGQQQPFPPQQPYPQPQPQY	38	0	0	0	0	0	0	0	0	0	0	0	0	0	0	0	0	0	0	1	0	3	4	3	3	0	0	0	10	2	0	0	0	1	0	0	4	0	0	0	0	0	3	1	0
ClusterIJJGIE201B4FAN|MID-74;size=845;	J13	J	13	VRVPVPQLQPQNPSQQQPQEQVPLVQQQQFSGQQQPFPPQQPYPQPQPFPSQQPYLQLQPFPQLQLPYPQPQLLYPQPQPFRPQQPYPQPQPQY	1105	0	0	0	0	0	0	0	0	0	0	0	0	0	0	0	0	0	0	0	0	0	0	0	0	0	0	0	0	0	0	0	0	0	0	0	0	0	0	0	0	0	0	0	0
ClusterIJJGIE201BZI0J|MID-23;size=940;	J14	J	14	VRVPVPQLQPQHPSQQQPQEQVPLVQQQQFLGQQQPFPPQQPYPQPQPQY	940	5	17	0	0	3	0	16	26	0	0	0	0	0	0	0	0	0	0	38	14	46	29	37	47	17	21	0	32	27	26	18	32	21	38	17	34	29	22	42	43	23	36	22	19
ClusterIJJGIE201ALPY1|MID-30;size=184;	J14	J	14	VRVPVPQLQPQHPSQQQPQEQVPLVQQQQFLGQQQPFPPQQPYPQPQPQY	184	0	1	0	0	0	0	1	4	0	0	0	0	0	0	0	0	0	0	8	14	15	10	6	9	3	4	0	11	2	0	1	2	4	7	9	4	3	7	7	4	13	7	2	4
ClusterIJJGIE202F97DS|MID-26;size=50;	J14	J	14	VRVPVPQLQPQHPSQQQPQEQVPLVQQQQFLGQQQPFPPQQPYPQPQPQY	50	0	0	0	0	0	0	0	0	0	0	0	0	0	0	0	0	0	0	0	1	8	0	0	7	0	0	0	2	0	1	0	2	0	7	0	0	5	2	1	7	1	3	0	0
ClusterIJJGIE201DN93P|MID-70;size=900;	J15	J	15	VRVPVPQLQLQNPSQQQPQEQVPLVQQQQFPGQQQPFPPQQPYPQPQPFPSQQPYLQLQPFPQSQLPYPQPQPFRPQQPYPQLQPQY	930	0	0	0	0	0	0	0	0	0	0	0	0	0	0	0	0	0	0	0	0	0	0	0	0	0	0	0	0	0	0	0	0	0	0	0	0	0	0	0	0	0	0	0	0
ClusterIJJGIE201BEBI2|MID-74;size=706;	J17	J	17	VRVPVPQLQPQNPSQQQPQEQVPLVQQQQFPGQQQPFPPQQPYPQPQPFPSQQPYLQLQPFP*PQLPYPQPQPFRPQQPYPQPQPQY	738	0	0	0	0	0	0	0	0	0	0	0	0	0	0	0	0	0	0	0	0	0	0	0	0	0	0	0	0	0	0	0	0	0	0	0	0	0	0	0	0	0	0	0	0
ClusterIJJGIE201CZQ0U|MID-33;size=714;	J18	J	18	VRVPVPQLQPQNPSQQQPQEQVPLVQQQQFLGQPQPFRPQQPYPQPQPQY	714	16	8	0	5	0	5	14	18	8	5	9	21	0	10	1	3	12	11	19	16	23	17	14	32	29	18	5	6	8	14	25	19	22	27	15	18	28	22	15	23	6	20	12	17
ClusterIJJGIE202IGBPI|MID-16;size=64;	J18	J	18	VRVPVPQLQPQNPSQQQPQEQVPLVQQQQFLGQPQPFRPQQPYPQPQPQY	64	0	0	1	1	0	0	0	0	0	0	0	0	5	14	4	2	10	0	0	0	0	0	0	0	0	0	0	0	0	0	0	0	0	0	0	0	0	0	0	0	0	0	0	0
ClusterIJJGIE202HBSQ5|MID-52;size=60;	J18	J	18	VRVPVPQLQPQNPSQQQPQEQVPLVQQQQFLGQPQPFRPQQPYPQPQPQY	60	0	0	0	6	0	5	0	0	0	4	1	2	4	13	1	6	4	4	0	0	0	0	0	0	0	0	0	0	0	0	0	0	0	0	0	0	0	0	0	0	0	0	0	0
ClusterIJJGIE201A28QI|MID-64;size=653;	J19	J	19	VRVPVPQLQPQHPSQQQPQEQVPLVQQQQFLGQQQPFRPQQPYPQPQPQY	653	8	19	0	0	8	0	17	22	0	0	0	0	0	0	0	0	0	0	17	18	25	17	14	23	19	13	4	22	13	19	20	19	21	5	3	9	38	16	26	26	26	25	12	8
ClusterIJJGIE202IIS6W|MID-34;size=40;	J19	J	19	VRVPVPQLQPQHPSQQQPQEQVPLVQQQQFLGQQQPFRPQQPYPQPQPQY	40	0	0	0	0	0	0	0	0	0	0	0	0	0	0	0	0	0	0	0	0	0	1	4	1	2	0	0	0	2	0	0	5	0	0	0	1	0	3	0	13	0	0	0	0
ClusterIJJGIE201CHF5E|MID-08;size=621;	J20	J	20	VRVPVPQLQPQNPSQQQPQKQVPLVQQQQFPGQQQPFPPQQPYPQLQPFPSQQPYMQLQPFPQPQLPYPQPQLPYPQPQPFRPQQSYPQPQPQY	625	83	53	2	2	68	8	15	23	0	0	0	0	0	0	0	0	0	0	0	0	0	0	0	0	0	0	0	0	0	0	0	0	0	0	0	0	0	0	0	0	0	0	0	0
ClusterIJJGIE201BINVP|MID-70;size=571;	J21	J	21	VRVPVPQLQPQNPSQQQPQEQVPLLQQQQFPGQQQPFPPQQPYPQLQPFPSQQPYMQQQPFPQPQLPYPQPQLPYPQPQLPYPQPQPFRPQQSYPQPQPQY	613	0	0	0	0	0	0	0	0	0	0	0	0	0	0	0	0	0	0	0	0	0	0	0	0	0	0	0	0	0	0	0	0	0	0	0	0	0	0	0	0	0	0	0	0
ClusterIJJGIE201BHOOX|MID-42;size=589;	J22	J	22	VRVPVPQLQPQNPSQQQPQEQVPVVQQQQFLGQQQPFQPQQPYPQPQPQY	589	9	9	0	0	3	0	24	33	0	0	0	0	0	0	0	0	0	0	38	4	14	21	20	27	20	16	0	9	14	22	15	15	14	16	12	29	10	17	13	27	8	25	14	16
ClusterIJJGIE202JGKA8|MID-57;size=314;	J24	J	24	VRVPVPQLQPKNPSQQQPQEQVPLVQQQQFPGQQQQFPPQQPYPQPQPFPSQQPYLQLQPFPQPQPFLPQLPYPQPQSFPPQQPYPQQRPKY	476	7	6	1	6	12	0	7	7	27	12	8	7	1	14	7	8	0	31	0	0	0	0	0	0	0	0	0	0	0	0	0	0	0	0	0	0	0	0	0	0	0	0	0	0
ClusterIJJGIE201C0M48|MID-72;size=366;	J25	J	25	VRVPVPQLQPQNPSQQQPQEQVPLVQQQQFPGQQQPFPPQQPYPQPQPFPSQQPYLQLQPFPQPQLPYPQPQPFRPQQPYPQPQPQH	427	0	0	0	0	0	0	0	0	0	0	0	0	0	0	0	0	0	0	0	0	0	0	0	0	0	0	0	0	0	0	0	0	0	0	0	0	0	0	0	0	0	0	0	0
ClusterIJJGIE201AXXPN|MID-56;size=176;	J26	J	26	VRVPVPQLQPQNPSQQHPQEQVPLVQQQQFLGQQQSFPPQQPYPQPQPFPSQQPYLQLQPFPQPQLSYSQPQPFRPQQPYPQPQPQY	385	0	0	22	8	0	12	0	0	0	0	0	0	8	49	10	8	18	0	0	0	0	0	0	0	0	0	0	0	0	0	0	0	0	0	0	0	0	0	0	0	0	0	0	0
ClusterIJJGIE201B5LSI|MID-74;size=356;	J28	J	28	VRVPVPQLQPQNPSQQQPQEQVPLVQQQQFPGQQQPFPPQQPYPQPQPFPSQQPYLQLQPFSQPQLPYPHPQLPYPQPQPFRPQQPYPQPQPQY	365	0	0	0	0	0	0	0	0	0	0	0	0	0	0	0	0	0	0	0	0	0	0	0	0	0	0	0	0	0	0	0	0	0	0	0	0	0	0	0	0	0	0	0	0
ClusterIJJGIE202HPSY3|MID-70;size=297;	J29	J	29	VRVPVPQLQPQNPSQQQPQEQVPFVQRQQFPGQQQPFPPQQPYPQPQPFPSQQPYLQLQPFPQPQLPYPQPQLPYPQPQLPYPQPQPFRPQQPYPQPQPQY	302	0	0	0	0	0	0	0	0	0	0	0	0	0	0	0	0	0	0	0	0	0	0	0	0	0	0	0	0	0	0	0	0	0	0	0	0	0	0	0	0	0	0	0	0
ClusterIJJGIE201BJIQ1|MID-75;size=241;	J30	J	30	VRVSVPQLQPQNPSQQQPQEQVPLVQQQQFLGQQQPFPPQLPYPQLQPFPSQQPYLQLQPFPQPQLPYSQPQPFRPQQPYPQPQPQY	297	0	0	0	0	0	0	0	0	0	0	0	0	0	0	0	0	0	0	0	0	0	0	0	0	0	0	0	0	0	0	0	0	0	0	0	0	0	0	0	0	0	0	0	0
ClusterIJJGIE201BQ8F4|MID-33;size=294;	J31	J	31	VRVPVPQLQPQNPSQQQPQEQVPVVQQQQFLGQQQPFRPQQPYPQPQPQY	294	1	0	0	0	0	0	8	1	0	0	0	0	0	0	0	0	0	0	6	5	16	7	18	13	3	14	0	6	11	4	9	4	22	19	6	3	4	7	12	2	9	6	3	20
ClusterIJJGIE201ELZ8B|MID-22;size=220;	J32	J	32	VRVPVPQLQPQNPSQQQPQEQVPVVQQQQFLGQPQPFQPQQPYPQPQPQY	220	7	1	0	0	0	0	7	11	0	0	0	0	0	0	0	0	0	0	6	9	15	12	5	4	6	3	2	4	7	2	14	3	3	15	2	21	9	1	2	3	14	1	3	9
ClusterIJJGIE201BOESO|MID-04;size=258;	J33	J	33	VRVPVPQLQPQNPSQQQPQEQVPLVQQQQFPGQQQPFRPQQPYPQPQPQY	258	14	20	8	18	0	7	6	27	0	0	0	0	0	0	0	0	0	0	0	0	0	0	0	0	0	0	0	0	0	0	0	0	0	0	0	0	0	0	0	0	0	0	0	0
ClusterIJJGIE201CZ925|MID-04;size=50;	J33	J	33	VRVPVPQLQPQNPSQQQPQEQVPLVQQQQFPGQQQPFRPQQPYPQPQPQY	50	1	1	0	6	0	1	3	3	0	0	0	0	0	0	0	0	0	0	0	0	0	0	0	0	0	0	0	0	0	0	0	0	0	0	0	0	0	0	0	0	0	0	0	0
ClusterIJJGIE201C1TVK|MID-52;size=25;	J33	J	33	VRVPVPQLQPQNPSQQQPQEQVPLVQQQQFPGQQQPFRPQQPYPQPQPQY	25	0	4	0	0	0	1	2	6	0	1	0	0	0	0	0	2	0	2	0	0	0	0	0	0	0	0	0	0	0	0	0	0	0	0	0	0	0	0	0	0	0	0	0	0
ClusterIJJGIE201AL4RH|MID-08;size=25;	J33	J	33	VRVPVPQLQPQNPSQQQPQEQVPLVQQQQFPGQQQPFRPQQPYPQPQPQY	25	2	1	0	1	0	6	1	3	0	0	0	0	0	0	0	0	0	0	0	0	0	0	0	0	0	0	0	0	0	0	0	0	0	0	0	0	0	0	0	0	0	0	0	0
ClusterIJJGIE201BRYAW|MID-02;size=272;	J34	J	34	VRVPVPQLQPQNPSQQQPQEQVPLVQQQQFPGQQQPFPPQQPYPQPQPQY	272	16	28	5	18	1	18	38	33	0	0	0	0	0	0	0	0	0	0	0	0	0	0	0	0	0	0	0	0	0	0	0	0	0	0	0	0	0	0	0	0	0	0	0	0
ClusterIJJGIE201DUJJT|MID-06;size=139;	J34	J	34	VRVPVPQLQPQNPSQQQPQEQVPLVQQQQFPGQQQPFPPQQPYPQPQPQY	139	8	6	12	5	1	9	6	15	0	0	0	0	0	0	0	0	0	0	0	0	0	0	0	0	0	0	0	0	0	0	0	0	0	0	0	0	0	0	0	0	0	0	0	0
ClusterIJJGIE202HWBEA|MID-04;size=106;	J34	J	34	VRVPVPQLQPQNPSQQQPQEQVPLVQQQQFPGQQQPFPPQQPYPQPQPQY	106	3	0	1	13	2	0	5	23	0	0	0	0	0	0	0	0	0	0	0	0	0	0	0	0	0	0	0	0	0	0	0	0	0	0	0	0	0	0	0	0	0	0	0	0
ClusterIJJGIE202F0CCJ|MID-71;size=95;	J34	J	34	VRVPVPQLQPQNPSQQQPQEQVPLVQQQQFPGQQQPFPPQQPYPQPQPQY	95	3	10	8	3	0	7	16	6	0	0	0	0	0	0	0	0	0	0	0	0	0	0	0	0	0	0	0	0	0	0	0	0	0	0	0	0	0	0	0	0	0	0	0	0
ClusterIJJGIE202GTDSZ|MID-62;size=39;	J34	J	34	VRVPVPQLQPQNPSQQQPQEQVPLVQQQQFPGQQQPFPPQQPYPQPQPQY	39	0	0	1	17	0	0	5	0	0	0	0	0	0	0	0	0	0	0	0	0	0	0	0	0	0	0	0	0	0	0	0	0	0	0	0	0	0	0	0	0	0	0	0	0
ClusterIJJGIE201DW6IS|MID-72;size=280;	J35	J	35	VRVPVPQLQPQNPSQQQPQEQVPLVQQQQFPGQQQPFPPQQPYPQPQPFPSQQPYLQLQPFPQPQLPYPQPQLPYPQPQAFRPQQPYPQPQPQY	280	0	0	0	0	0	0	0	0	0	0	0	0	0	0	0	0	0	0	0	0	0	0	0	0	0	0	0	0	0	0	0	0	0	0	0	0	0	0	0	0	0	0	0	0
ClusterIJJGIE202HJ7A9|MID-25;size=240;	J36	J	36	VRVPVPQLQPQNPSQQQPQEQVPLVQQQQFLGQQQPFPPQPFRPQQPYPQPQPQY	240	4	0	0	0	1	0	1	9	1	2	6	1	8	0	1	5	10	3	3	2	1	5	5	14	11	3	0	8	8	7	1	6	13	8	13	7	10	6	1	14	5	9	2	0
ClusterIJJGIE201ESE32|MID-54;size=21;	J36	J	36	VRVPVPQLQPQNPSQQQPQEQVPLVQQQQFLGQQQPFPPQPFRPQQPYPQPQPQY	21	0	0	0	0	0	0	0	0	0	0	0	0	4	0	2	0	3	0	0	0	0	0	0	0	0	0	0	0	0	0	0	0	0	0	0	0	0	0	0	0	0	0	0	0
ClusterIJJGIE202GMGRV|MID-75;size=88;	J37	J	37	VRVPVPQLQPQNPSQQQPFPPQQPYPQPQPFPSQQPYLQLQPFPQPQLPYSQPQPFRPQQPYPQPQPQY	235	22	3	0	1	0	0	9	1	4	0	0	3	1	0	0	4	2	1	1	0	8	7	3	19	0	3	18	3	1	3	1	0	3	2	4	2	6	0	4	16	4	6	5	1
ClusterIJJGIE201CD0LB|MID-16;size=21;	J37	J	37	VRVPVPQLQPQNPSQQQPFPPQQPYPQPQPFPSQQPYLQLQPFPQPQLPYSQPQPFRPQQPYPQPQPQY	21	0	0	0	4	0	0	0	0	0	0	0	0	0	2	1	2	5	0	0	0	0	0	0	0	0	0	0	0	0	0	0	0	0	0	0	0	0	0	0	0	0	0	0	0
ClusterIJJGIE202I1OKI|MID-28;size=100;	J38	J	38	VRVPVPQLQPQHPSQQQPQEQVPVVQQQQFLGQQQPFPPQQPYPQPQPFPSQQPYLQLQPFPQPQLPYSQPQPFRPQQPYPQPQPQY	225	0	0	0	0	0	0	0	0	0	0	0	0	0	0	0	0	0	0	12	10	0	14	7	13	2	5	0	12	14	7	8	1	0	4	6	15	6	10	6	1	14	12	9	5
ClusterIJJGIE201BLWKJ|MID-22;size=211;	J39	J	39	VRVPVPQLQPQHPSQQQPQEQVPLVQQQQFLGQQQPFPPQQPYPQLQPFPSQQPYLQLQPFPQPQLPYSQPQPFQPQQPYPQPQPQY	211	0	0	0	0	0	0	1	0	0	0	0	0	0	0	0	0	0	0	12	7	6	17	8	4	3	12	0	7	3	5	2	2	5	12	18	9	5	10	2	1	8	19	16	4
ClusterIJJGIE201A11YR|MID-47;size=208;	J39	J	39	VRVPVPQLQPQHPSQQQPQEQVPLVQQQQFLGQPQPFRPQQPYPQPQPQY	208	1	1	0	0	0	0	5	7	0	0	0	0	0	0	0	0	0	0	10	3	6	2	4	10	11	4	0	12	2	6	11	3	5	7	0	7	12	8	4	6	4	9	1	8
ClusterIJJGIE202G9P07|MID-75;size=49;	J40	J	40	VRVPVPQLQPQNPSQQHPQEQVPLVQQQQFLGQQQSFPPQQPYPQPQPFPSQQPYLQLQPFPQPQLPYSQPQPFRPQQPYPQPQPQY	146	0	0	11	15	0	24	0	0	0	0	0	0	3	7	3	2	4	0	0	0	0	0	0	0	0	0	0	0	0	0	0	0	0	0	0	0	0	0	0	0	0	0	0	0
ClusterIJJGIE201EJYEK|MID-75;size=22;	J40	J	40	VRVPVPQLQPQNPSQQHPQEQVPLVQQQQFLGQQQSFPPQQPYPQPQPFPSQQPYLQLQPFPQPQLPYSQPQPFRPQQPYPQPQPQY	41	0	0	8	0	0	3	0	0	0	0	0	0	3	2	0	0	1	0	0	0	0	0	0	0	0	0	0	0	0	0	0	0	0	0	0	0	0	0	0	0	0	0	0	0
ClusterIJJGIE202HPHI5|MID-19;size=94;	J41	J	41	VRVPVPQLQPQNPSQQQPQEQVPLVQQQQFLGQQQPFPPQQPYPQPQPFLPQLPYPQPQPFPPQQSYPQPQPQY	170	1	3	1	3	3	8	0	5	0	43	15	12	0	7	3	2	3	2	0	0	0	0	0	0	0	0	0	0	0	0	0	0	0	0	0	0	0	0	0	0	0	0	0	0
ClusterIJJGIE201DEFJA|MID-11;size=33;	J41	J	41	VRVPVPQLQPQNPSQQQPQEQVPLVQQQQFLGQQQPFPPQQPYPQPQPFLPQLPYPQPQPFPPQQSYPQPQPQY	84	0	0	1	0	1	0	0	1	0	25	8	10	5	10	6	0	2	1	0	0	0	0	0	0	0	0	0	0	0	0	0	0	0	0	0	0	0	0	0	0	0	0	0	0
ClusterIJJGIE202IDFZE|MID-42;size=149;	J42	J	42	VRVPVPQLQPQNPSQQQPQEQVPLVQQQQFLGQQQPFPPQQPYPQPQPFPSQQPYPQPQPQY	149	0	1	0	4	0	8	3	2	9	8	7	5	1	5	1	2	4	11	2	2	2	0	1	4	4	2	2	1	1	4	4	1	2	8	1	0	1	0	1	8	1	4	3	1
ClusterIJJGIE202IF2I7|MID-52;size=43;	J42	J	42	VRVPVPQLQPQNPSQQQPQEQVPLVQQQQFLGQQQPFPPQQPYPQPQPFPSQQPYPQPQPQY	43	0	0	0	1	0	0	0	0	0	0	0	0	4	13	1	0	6	0	0	0	0	0	0	0	0	0	0	0	0	0	0	0	0	0	0	0	0	0	0	0	0	0	0	0
ClusterIJJGIE202H2YK3|MID-15;size=29;	J42	J	42	VRVPVPQLQPQNPSQQQPQEQVPLVQQQQFLGQQQPFPPQQPYPQPQPFPSQQPYPQPQPQY	29	0	0	0	1	0	1	0	0	4	0	1	6	5	3	0	3	2	0	0	0	0	0	0	0	0	0	0	0	0	0	0	0	0	0	0	0	0	0	0	0	0	0	0	0
ClusterIJJGIE202JY8S4|MID-53;size=148;	J43	J	43	VRVPVPQLQPQNPSQQQPQEQVPLVQQQQFLGQQQQQFPGQQQPFPPQQSYPQPQPQY	148	3	8	13	7	18	2	2	19	0	2	3	15	0	5	1	1	0	3	0	0	0	0	0	0	0	0	0	0	0	0	0	0	0	0	0	0	0	0	0	0	0	0	0	0
ClusterIJJGIE201BTVS5|MID-16;size=132;	J44	J	44	VRVPVPQLQPQNPSQQQPQEQVPLVQQQQFPGQQQPFPPQQPYPQPQPFLPQLPYPQPQPFPPQQSYPQPQPQY	162	0	4	2	4	3	1	0	0	6	25	14	19	1	11	2	0	0	0	0	0	0	0	0	0	0	0	0	0	0	0	0	0	0	0	0	0	0	0	0	0	0	0	0	0
ClusterIJJGIE202HDZ5B|MID-02;size=79;	J44	J	44	VRVPVPQLQPQNPSQQQPQEQVPLVQQQQFPGQQQPFPPQQPYPQPQPFLPQLPYPQPQPFPPQQSYPQPQPQY	156	7	28	11	3	5	1	7	4	0	0	0	0	0	0	0	0	0	0	0	0	0	0	0	0	0	0	0	0	0	0	0	0	0	0	0	0	0	0	0	0	0	0	0	0
ClusterIJJGIE202G17LX|MID-74;size=188;	J45	J	45	VRVPVPQLQPQNPSQQQPQEQVPLVQQQQFPGQQQPFPPQQPYPQPQPFRPQQPYPQPQPQY	188	6	11	1	17	0	1	20	16	0	0	0	0	0	0	0	0	0	0	0	0	0	0	0	0	0	0	0	0	0	0	0	0	0	0	0	0	0	0	0	0	0	0	0	0
ClusterIJJGIE202HLRYO|MID-69;size=42;	J45	J	45	VRVPVPQLQPQNPSQQQPQEQVPLVQQQQFPGQQQPFPPQQPYPQPQPFRPQQPYPQPQPQY	42	0	0	0	0	0	3	0	0	0	0	0	0	0	0	0	0	0	0	0	0	0	0	0	0	0	0	0	0	0	0	0	0	0	0	0	0	0	0	0	0	0	0	0	0
ClusterIJJGIE202FICBL|MID-03;size=145;	J46	J	46	VRVPVPQLQPQNPSQQQPQEQVPLVQQQQFPGQQQPFPPQQPYPQSQPQY	145	5	22	6	7	0	18	5	9	0	0	0	0	0	0	0	0	0	0	0	0	0	0	0	0	0	0	0	0	0	0	0	0	0	0	0	0	0	0	0	0	0	0	0	0
ClusterIJJGIE202H6WJ7|MID-06;size=33;	J46	J	46	VRVPVPQLQPQNPSQQQPQEQVPLVQQQQFPGQQQPFPPQQPYPQSQPQY	33	4	8	0	0	0	7	0	1	0	0	0	0	0	0	0	0	0	0	0	0	0	0	0	0	0	0	0	0	0	0	0	0	0	0	0	0	0	0	0	0	0	0	0	0
ClusterIJJGIE202IHJXU|MID-61;size=176;	J47	J	47	VRVPVPQLQPQNPSQQQPQEQVPLVQQQQFPGQQQPFRPQQPYPQSQPQY	176	4	17	6	5	0	9	14	6	0	0	0	0	0	0	0	0	0	0	0	0	0	0	0	0	0	0	0	0	0	0	0	0	0	0	0	0	0	0	0	0	0	0	0	0
ClusterIJJGIE201ALA4D|MID-02;size=52;	J47	J	47	VRVPVPQLQPQNPSQQQPQEQVPLVQQQQFPGQQQPFRPQQPYPQSQPQY	52	10	12	6	0	0	0	1	2	0	0	0	0	0	0	0	0	0	0	0	0	0	0	0	0	0	0	0	0	0	0	0	0	0	0	0	0	0	0	0	0	0	0	0	0
ClusterIJJGIE202HN0GO|MID-31;size=109;	J48	J	48	VRVPVPQLQPQNPSQQQPQEQVPVVQQQQFLGQQQPFPPQQPYPQPQPFQPQQPYPQPQPQY	109	1	4	0	0	0	0	1	6	0	0	0	0	0	0	0	0	0	0	2	0	3	4	2	1	8	6	0	1	7	0	0	0	6	0	1	5	3	1	1	5	2	4	8	5
ClusterIJJGIE202F8TUV|MID-21;size=24;	J48	J	48	VRVPVPQLQPQNPSQQQPQEQVPVVQQQQFLGQQQPFPPQQPYPQPQPFQPQQPYPQPQPQY	24	0	1	0	0	0	0	0	3	0	0	0	0	0	0	0	0	0	0	2	0	3	3	0	1	0	0	0	0	0	5	0	0	1	0	0	0	0	2	1	1	0	1	0	0
ClusterIJJGIE202IQMYL|MID-15;size=94;	J49	J	49	VRVPVPQLQPQNPSQQQPQEQVPLVQQQQFPGQQQQFPPQQPYPQPQPQY	94	3	2	0	2	0	2	1	5	0	4	5	2	10	0	4	5	1	2	0	0	0	0	0	0	0	0	0	0	0	0	0	0	0	0	0	0	0	0	0	0	0	0	0	0
ClusterIJJGIE201CNPR7|MID-13;size=78;	J49	J	49	VRVPVPQLQPQNPSQQQPQEQVPLVQQQQFPGQQQQFPPQQPYPQPQPQY	78	1	0	3	2	0	6	5	9	2	2	5	0	4	0	6	2	0	1	0	0	0	0	0	0	0	0	0	0	0	0	0	0	0	0	0	0	0	0	0	0	0	0	0	0
ClusterIJJGIE202GNJ28|MID-50;size=29;	J49	J	49	VRVPVPQLQPQNPSQQQPQEQVPLVQQQQFPGQQQQFPPQQPYPQPQPQY	29	1	1	0	3	0	1	0	0	0	7	3	3	0	0	1	0	3	0	0	0	0	0	0	0	0	0	0	0	0	0	0	0	0	0	0	0	0	0	0	0	0	0	0	0
ClusterIJJGIE202IYM6K|MID-07;size=109;	J50	J	50	VRVPVPQLQPQNPSQQQPQEQVPLVQQQQFPGQQQQFPPQQPYPQPQSFPPQQPYPQQQPQY	109	1	10	0	4	1	1	3	10	1	4	2	3	2	1	3	0	4	11	0	0	0	0	0	0	0	0	0	0	0	0	0	0	0	0	0	0	0	0	0	0	0	0	0	0
ClusterIJJGIE201CQOGC|MID-06;size=118;	J51	J	51	VRVPVPQLQPQNPSQQQPQEQVPLVQQQQFPGQQQQFPPQQPYPQQQPQY	118	5	1	6	0	2	19	5	5	3	0	0	1	4	1	4	5	1	13	0	0	0	0	0	0	0	0	0	0	0	0	0	0	0	0	0	0	0	0	0	0	0	0	0	0
ClusterIJJGIE201A5WZP|MID-73;size=120;	J52	J	52	VRVPVPQLQPQNPSQQQPQEQVPLVQQQQFPGQQQPFPPQQPYPQPQPFPSQQPYLQLQPFPQPQLPYHQPQPFRPQQPYPQPQPQY	124	0	0	0	0	0	0	0	0	0	0	0	0	0	0	0	0	0	0	0	0	0	0	0	0	0	0	0	0	0	0	0	0	0	0	0	0	0	0	0	0	0	0	0	0
ClusterIJJGIE202GM73G|MID-59;size=119;	J52	J	52	VRVPVPQLQPQNPSQQQPQEQVPLVQQQQFLGQQQQQFPGQQQPFPPQQPYPQPQPQY	119	0	6	13	14	0	14	10	5	0	9	7	2	2	2	0	0	0	2	0	0	0	0	0	0	0	0	0	0	0	0	0	0	0	0	0	0	0	0	0	0	0	0	0	0
ClusterIJJGIE202GEKTJ|MID-01;size=56;	J52	J	52	VRVPVPQLQPQNPSQQQPQEQVPLVQQQQFLGQQQQQFPGQQQPFPPQQPYPQPQPQY	56	5	0	2	7	0	4	0	3	2	3	1	2	4	0	2	1	0	0	0	0	0	0	0	0	0	0	0	0	0	0	0	0	0	0	0	0	0	0	0	0	0	0	0	0
ClusterIJJGIE202IZJ1D|MID-75;size=40;	J52	J	52	VRVPVPQLQPQNPSQQQPQEQVPLVQQQQFLGQQQQQFPGQQQPFPPQQPYPQPQPQY	40	0	0	0	1	0	1	0	3	9	4	4	1	0	0	0	1	0	1	0	0	0	0	0	0	0	0	0	0	0	0	0	0	0	0	0	0	0	0	0	0	0	0	0	0
ClusterIJJGIE202GRLYM|MID-11;size=32;	J53	J	53	VRVPVPQLQPQNPSQQQPQEQVPLVQQQQFLGQQQQQFPGQQQPFPPQQPYPQPQPFPSQQPYLQLQPFPQPQLPYSQPQPFRPQQPYPQPQPQY	89	0	0	4	6	0	1	1	0	1	23	7	10	2	1	2	0	6	5	0	0	0	0	0	0	0	0	0	0	0	0	0	0	0	0	0	0	0	0	0	0	0	0	0	0
ClusterIJJGIE201ARF5A|MID-14;size=31;	J53	J	53	VRVPVPQLQPQNPSQQQPQEQVPLVQQQQFLGQQQQQFPGQQQPFPPQQPYPQPQPFPSQQPYLQLQPFPQPQLPYSQPQPFRPQQPYPQPQPQY	87	3	4	1	1	0	1	0	4	0	31	11	10	2	0	1	0	0	7	0	0	0	0	0	0	0	0	0	0	0	0	0	0	0	0	0	0	0	0	0	0	0	0	0	0
ClusterIJJGIE201DIVN8|MID-11;size=21;	J53	J	53	VRVPVPQLQPQNPSQQQPQEQVPLVQQQQFLGQQQQQFPGQQQPFPPQQPYPQPQPFPSQQPYLQLQPFPQPQLPYSQPQPFRPQQPYPQPQPQY	47	0	0	0	1	0	0	0	0	0	16	6	8	0	1	1	0	0	0	0	0	0	0	0	0	0	0	0	0	0	0	0	0	0	0	0	0	0	0	0	0	0	0	0	0
ClusterIJJGIE202GXFYP|MID-04;size=7;	J53	J	53	VRVPVPQLQPQNPSQQQPQEQVPLVQQQQFLGQQQQQFPGQQQPFPPQQPYPQPQPFPSQQPYLQLQPFPQPQLPYSQPQPFRPQQPYPQPQPQY	23	0	0	1	6	0	1	0	0	0	3	2	3	1	1	0	0	0	0	0	0	0	0	0	0	0	0	0	0	0	0	0	0	0	0	0	0	0	0	0	0	0	0	0	0
ClusterIJJGIE202JI56R|MID-65;size=114;	J54	J	54	VRVPVPQLQPQNPSQQQPQEQVPLVQQQQFLGQQQPFQPQQPYPQPQPQY	114	0	3	0	0	0	0	0	0	0	0	0	0	0	0	0	0	0	0	6	11	0	1	2	8	2	3	0	1	2	2	10	0	0	5	2	9	7	1	3	2	5	3	4	9
ClusterIJJGIE202F2YC2|MID-23;size=118;	J55	J	55	VRVPVPQLQPQNPSQQQPQEQVPLVQQQQFLGQQQPFPPQQPYPQPQPFRPQQPYPQPQPQY	118	4	4	0	3	0	0	3	9	4	8	8	3	3	2	0	0	0	1	0	3	7	1	0	3	0	0	0	1	0	0	1	1	1	5	3	1	1	0	1	8	1	2	5	1
ClusterIJJGIE202IQ04O|MID-19;size=26;	J55	J	55	VRVPVPQLQPQNPSQQQPQEQVPLVQQQQFLGQQQPFPPQQPYPQPQPFRPQQPYPQPQPQY	26	0	0	0	0	0	3	4	0	1	1	0	0	2	0	0	0	4	0	0	1	1	0	0	0	0	0	0	0	1	0	0	0	0	2	0	0	0	0	0	1	0	0	0	0
ClusterIJJGIE202IKCO4|MID-19;size=25;	J55	J	55	VRVPVPQLQPQNPSQQQPQEQVPLVQQQQFLGQQQPFPPQQPYPQPQPFRPQQPYPQPQPQY	25	0	0	0	1	0	0	0	0	0	1	0	1	1	0	2	0	8	2	0	0	0	0	0	0	0	0	0	0	0	0	0	0	0	0	0	0	0	0	0	0	0	0	0	0
ClusterIJJGIE201EEJM3|MID-75;size=21;	J55	J	55	VRVPVPQLQPQNPSQQQPQEQVPLVQQQQFLGQQQPFPPQQPYPQPQPFRPQQPYPQPQPQY	21	0	0	0	1	0	0	0	0	0	0	0	0	1	2	0	1	0	0	0	0	0	0	0	0	0	0	0	0	0	0	0	0	0	0	0	0	0	0	0	0	0	0	0	0
ClusterIJJGIE201A7DVA|MID-47;size=101;	J56	J	56	VRVPVPQLQPQHPSQQQPQEQVPVVQQQQFLGQQQPFPPQQPYPQPQPFPSQQPYLQLQPFPQPQLPYSQPQPFQPQQPYPQPQPQY	109	0	1	0	0	0	0	0	0	0	0	0	0	0	0	0	0	0	0	10	10	0	11	4	3	1	3	0	0	8	2	1	0	0	7	2	5	8	5	2	3	1	8	1	4
ClusterIJJGIE201BP93D|MID-33;size=29;	J56	J	56	VRVPVPQLQPQHPSQQQPQEQVPVVQQQQFLGQQQPFPPQQPYPQPQPFPSQQPYLQLQPFPQPQLPYSQPQPFQPQQPYPQPQPQY	71	0	0	0	0	0	0	0	0	0	0	0	0	0	0	0	0	0	0	0	0	0	0	0	0	0	0	0	0	0	0	32	7	32	0	0	0	0	0	0	0	0	0	0	0
ClusterIJJGIE202IIB4A|MID-17;size=112;	J58	J	58	VRVPVPQLQP*NPSQQQPQEQVPLVQQQQFLGQQQPFPPQQPYPQPQTFPSQQPYLQLQPFPQPQLPHSQPQP	137	0	0	0	0	0	0	0	0	0	0	0	0	8	38	18	10	16	0	0	0	0	0	0	0	0	0	0	0	0	0	0	0	0	0	0	0	0	0	0	0	0	0	0	0
ClusterIJJGIE201DDWKD|MID-02;size=65;	J59	J	59	VRVPVPQLQLQNPSQQQPQEQVPLVQEQQFPGQQQPFPPQQPYPQPQPFPSQQPYLQLQPFPQPQLPYPQPQPFRPQQPYPQSQPQY	119	9	6	6	3	3	9	14	7	0	0	0	0	0	0	0	0	0	0	0	0	0	0	0	0	0	0	0	0	0	0	0	0	0	0	0	0	0	0	0	0	0	0	0	0
ClusterIJJGIE201EFUEK|MID-75;size=99;	J60	J	60	VRVPVPQLQLQNPSQQQPQEQVPLVQEQQFPGQQQPFPPQQPYPQPQPFPSQQPYLQLQPFPQPQLPYPQPQLPYPQPQLPYPQPQPFRPQQPYPQSQPQY	128	8	10	12	2	0	3	8	8	0	0	0	0	0	0	0	0	0	0	0	0	0	0	0	0	0	0	0	0	0	0	0	0	0	0	0	0	0	0	0	0	0	0	0	0
ClusterIJJGIE202JV9KY|MID-07;size=127;	J61	J	61	VRFPVPQLQPQNPSQQQPQEQVPLVQQLQYPGQQQPFPPQQPYPQPQPQY	127	1	13	2	6	3	2	9	4	1	3	3	1	0	0	1	2	3	3	0	0	0	0	0	0	0	0	0	0	0	0	0	0	0	0	0	0	0	0	0	0	0	0	0	0
ClusterIJJGIE202I1ENX|MID-02;size=43;	J61	J	61	VRFPVPQLQPQNPSQQQPQEQVPLVQQLQYPGQQQPFPPQQPYPQPQPQY	43	0	3	0	0	0	0	0	0	0	0	2	0	0	0	0	0	12	0	0	0	0	0	0	0	0	0	0	0	0	0	0	0	0	0	0	0	0	0	0	0	0	0	0	0
ClusterIJJGIE202JYCFJ|MID-19;size=26;	J61	J	61	VRFPVPQLQPQNPSQQQPQEQVPLVQQLQYPGQQQPFPPQQPYPQPQPQY	26	1	2	0	0	0	0	0	1	3	0	2	0	0	2	0	0	4	1	0	0	0	0	0	0	0	0	0	0	0	0	0	0	0	0	0	0	0	0	0	0	0	0	0	0
ClusterIJJGIE201EPNHK|MID-57;size=80;	J62	J	62	VRFPVPQLQPQNPSQQQPQEQVPLVQQLQYPGQQQPFPPQQPYPQPQPFLPQLPYPQPQPFPPQQSYPQPQPQY	102	1	0	1	2	2	2	0	0	1	2	4	0	0	1	3	0	0	0	0	0	0	0	0	0	0	0	0	0	0	0	0	0	0	0	0	0	0	0	0	0	0	0	0	0
ClusterIJJGIE202HSEF4|MID-57;size=40;	J63	J	63	VRFPVPQLQPQNPSQQQPQEQVPLVQQLQYPGQQQPFPPQQPYPQPQPFPPQQPYPQPQPQY	40	0	0	5	0	0	0	3	8	1	0	1	0	0	0	0	1	0	1	0	0	0	0	0	0	0	0	0	0	0	0	0	0	0	0	0	0	0	0	0	0	0	0	0	0
ClusterIJJGIE201DFVHM|MID-59;size=24;	J63	J	63	VRFPVPQLQPQNPSQQQPQEQVPLVQQLQYPGQQQPFPPQQPYPQPQPFPPQQPYPQPQPQY	24	2	2	0	0	0	0	0	0	3	0	0	0	0	0	0	0	1	0	0	0	0	0	0	0	0	0	0	0	0	0	0	0	0	0	0	0	0	0	0	0	0	0	0	0
ClusterIJJGIE202F70DU|MID-75;size=58;	J64	J	64	VRFPVPQLQPQNPSQQQPQEQVPLVQQQQFLGQQQPFPPQQPYPQPQPQY	58	0	0	6	12	0	7	0	1	0	2	0	1	4	2	0	0	0	0	0	0	0	0	0	0	0	0	0	0	0	0	0	0	0	0	0	0	0	0	0	0	0	0	0	0
ClusterIJJGIE202FZ915|MID-52;size=49;	J64	J	64	VRFPVPQLQPQNPSQQQPQEQVPLVQQQQFLGQQQPFPPQQPYPQPQPQY	49	0	0	0	0	0	0	0	0	0	0	0	0	12	1	4	1	4	0	0	0	0	0	0	0	0	0	0	0	0	0	0	0	0	0	0	0	0	0	0	0	0	0	0	0
ClusterIJJGIE202GW0Q8|MID-16;size=39;	J65	J	65	VRFPVPQLQPQNPSQQQPQEQVPLVQQQQFLGQQQPFRPQQPYPQPQPQY	39	0	0	0	0	0	0	0	0	0	0	0	0	6	4	0	1	5	0	0	0	0	0	0	0	0	0	0	0	0	0	0	0	0	0	0	0	0	0	0	0	0	0	0	0
ClusterIJJGIE201BNX4Q|MID-03;size=32;	J65	J	65	VRFPVPQLQPQNPSQQQPQEQVPLVQQQQFLGQQQPFRPQQPYPQPQPQY	32	0	0	8	5	0	5	0	0	0	0	0	0	0	0	1	0	0	0	0	0	0	0	0	0	0	0	0	0	0	0	0	0	0	0	0	0	0	0	0	0	0	0	0	0
ClusterIJJGIE201B1MHZ|MID-75;size=30;	J66	J	66	VRVPVPQLQLQNPSQQQPQEQVPLVQEQQFPGQQQPFPPQQPYPQPQPFPSQQPYLQLQPFPQPQLPYSQPQPFRPQQPYPQPQPQY	78	12	9	0	1	0	0	10	21	0	0	0	0	0	0	0	0	0	0	0	0	0	0	0	0	0	0	0	0	0	0	0	0	0	0	0	0	0	0	0	0	0	0	0	0
ClusterIJJGIE201EK5ML|MID-75;size=23;	J66	J	66	VRVPVPQLQLQNPSQQQPQEQVPLVQEQQFPGQQQPFPPQQPYPQPQPFPSQQPYLQLQPFPQPQLPYSQPQPFRPQQPYPQPQPQY	36	9	1	0	1	0	0	6	6	0	0	0	0	0	0	0	0	0	0	0	0	0	0	0	0	0	0	0	0	0	0	0	0	0	0	0	0	0	0	0	0	0	0	0	0
ClusterIJJGIE201BX80M|MID-03;size=29;	J67	J	67	VRVPVPQLQP*NPSQQQPQEQVPLVQQQQFLGQQQPFPPQQPYPQPQPFPSQQPYLQLQPFPQPQLSYSQPQPFRPQQPYPQPQPQY	29	0	0	18	0	0	0	0	0	0	0	0	0	0	0	0	11	0	0	0	0	0	0	0	0	0	0	0	0	0	0	0	0	0	0	0	0	0	0	0	0	0	0	0	0
ClusterIJJGIE201AZCF5|MID-19;size=21;	J67	J	67	VRVPVPQLQP*NPSQQQPQEQVPLVQQQQFLGQQQPFPPQQPYPQPQPFPSQQPYLQLQPFPQPQLSYSQPQPFRPQQPYPQPQPQY	21	0	0	0	0	0	0	0	0	0	0	0	0	0	5	0	1	6	0	0	0	0	0	0	0	0	0	0	0	0	0	0	0	0	0	0	0	0	0	0	0	0	0	0	0
ClusterIJJGIE201B2PL8|MID-46;size=36;	J68	J	68	VRVPVPQLQPQHPSQQQPQEQVPLVQQQQFLGQQQPFPPQLPYSQPQPFRPQQPYPQPQPQY	36	0	0	0	0	0	0	0	0	0	0	0	0	0	0	0	0	0	0	1	0	4	9	0	3	4	0	0	0	0	0	0	1	0	0	2	0	0	0	0	1	0	1	6	2
ClusterIJJGIE202F4MF5|MID-23;size=27;	J68	J	68	VRVPVPQLQPQHPSQQQPQEQVPLVQQQQFLGQQQPFPPQLPYSQPQPFRPQQPYPQPQPQY	27	0	0	0	0	0	0	0	0	0	0	0	0	0	0	0	0	0	0	2	0	9	0	2	0	0	1	1	0	0	1	1	0	6	0	1	0	0	0	0	0	0	1	0	0
ClusterIJJGIE202GT00D|MID-65;size=78;	J69	J	69	VRVPVPQLQPQHPSQQQPQEQVPLVQQQQFLGQQQPFPPQPFRPQQPYPQPQPQY	78	0	1	0	0	0	0	5	2	0	0	0	0	0	0	0	0	0	0	1	1	1	1	8	3	0	2	3	0	4	0	3	0	0	4	1	3	1	0	3	4	2	6	0	2
ClusterIJJGIE201CD09V|MID-28;size=21;	J70	J	70	VRVPVPQLQPQHPSQQQPQEQVPLVQQQQFLGQQQPFPPQQPYLQLQPFPQPQLPYSQPQPFRPQQPYPQPQPQY	38	0	0	0	0	0	0	0	0	1	3	0	1	0	0	0	0	0	5	0	3	0	0	4	1	0	9	0	5	0	0	0	0	0	1	0	0	2	0	0	1	1	1	0	0
ClusterIJJGIE202JJ5KL|MID-26;size=15;	J70	J	70	VRVPVPQLQPQHPSQQQPQEQVPLVQQQQFLGQQQPFPPQQPYLQLQPFPQPQLPYSQPQPFRPQQPYPQPQPQY	29	0	0	0	0	0	0	0	0	0	0	0	0	0	0	0	0	0	0	1	0	0	4	0	6	0	0	0	0	0	5	0	0	0	0	0	0	0	0	1	1	2	7	0	2
ClusterIJJGIE202HN5AW|MID-25;size=15;	J71	J	71	VRVPVPQLQPQHPSQQQPQEQVPLVQQQQFLGQQQPFPPQQPYPQLQPFPSQQPYLQLQPFPQPQLPYSQPQPFRPQQPYPQPQPQY	30	0	0	0	0	0	0	0	0	0	0	0	0	0	0	0	0	0	0	0	1	0	1	1	0	2	1	0	0	3	2	0	1	1	2	2	0	4	0	0	4	0	0	2	0
ClusterIJJGIE201C4E7V|MID-64;size=10;	J71	J	71	VRVPVPQLQPQHPSQQQPQEQVPLVQQQQFLGQQQPFPPQQPYPQLQPFPSQQPYLQLQPFPQPQLPYSQPQPFRPQQPYPQPQPQY	28	0	0	0	0	0	0	0	0	0	0	0	0	0	0	0	0	0	0	2	1	0	1	2	8	0	1	0	0	0	0	0	0	3	0	1	0	0	4	0	0	0	0	0	1
ClusterIJJGIE202FL7L1|MID-23;size=67;	J72	J	72	VRVPVPQLQPQHPSQQQPQEQVPLVQQQQFLGQQQPFPPQQPYPQPQPFRPQQPYPQPQPQY	67	0	1	0	0	5	0	0	8	0	0	0	0	0	0	0	0	0	0	2	2	2	0	4	0	0	0	2	1	0	0	0	1	2	3	2	0	2	2	2	1	0	2	4	0
ClusterIJJGIE201C0NJU|MID-40;size=29;	J72	J	72	VRVPVPQLQPQHPSQQQPQEQVPLVQQQQFLGQQQPFPPQQPYPQPQPFRPQQPYPQPQPQY	29	0	0	0	0	0	0	0	0	0	0	0	0	0	0	0	0	0	0	0	1	1	0	1	0	6	1	4	0	0	1	1	1	0	0	0	0	1	3	1	1	0	0	0	0
ClusterIJJGIE201B7T9W|MID-56;size=76;	J73	J	73	VRVPVPQLQPQNPSQQHPQEQVPLVQQQQFLGQQQSFPPQQPYPQPQPQY	76	0	0	1	0	0	8	0	0	0	0	0	0	5	12	10	4	2	0	0	0	0	0	0	0	0	0	0	0	0	0	0	0	0	0	0	0	0	0	0	0	0	0	0	0
ClusterIJJGIE202FTMAW|MID-06;size=65;	J73	J	73	VRVPVPQLQPQNPSQQHPQEQVPLVQQQQFLGQQQSFPPQQPYPQPQPQY	65	0	0	0	5	0	5	0	0	0	0	0	0	2	2	2	4	3	0	0	0	0	0	0	0	0	0	0	0	0	0	0	0	0	0	0	0	0	0	0	0	0	0	0	0
ClusterIJJGIE201DB8GX|MID-56;size=31;	J73	J	73	VRVPVPQLQPQNPSQQHPQEQVPLVQQQQFLGQQQSFPPQQPYPQPQPQY	31	0	0	3	1	0	6	0	0	0	0	0	0	0	0	0	0	0	0	0	0	0	0	0	0	0	0	0	0	0	0	0	0	0	0	0	0	0	0	0	0	0	0	0	0
ClusterIJJGIE202G2K08|MID-51;size=61;	J74	J	74	VRVPVPQLQPQNPSQQQPQEQVPLVQQQQFLGQQQPFPPQLPYSQPQPFRPQQPYPQPQPQY	61	0	0	0	0	0	1	0	0	1	0	10	0	0	0	0	0	0	0	0	1	1	1	1	0	1	0	0	0	0	5	0	2	0	1	0	1	0	0	6	1	1	0	2	2
ClusterIJJGIE202FKGNJ|MID-10;size=35;	J74	J	74	VRVPVPQLQPQNPSQQQPQEQVPLVQQQQFLGQQQPFPPQLPYSQPQPFRPQQPYPQPQPQY	35	0	0	0	0	0	0	0	0	4	0	4	1	0	0	0	0	0	2	0	0	0	0	2	2	2	0	0	0	0	8	0	0	0	0	0	1	0	3	5	0	0	1	0	0
ClusterIJJGIE202HJP4X|MID-44;size=32;	J75	J	75	VRVPVPQLQPQNPSQQQPQEQVPLVQQQQFLGQQQPFPPQQPYPQLQPFPSQQPYLQLQPFPQPQLPYSQPQPFQPQQPYPQPQPQY	32	0	0	0	0	0	0	0	0	0	0	0	0	0	0	0	0	0	0	3	1	0	1	4	0	0	0	0	1	4	0	2	0	0	0	6	0	0	0	0	0	1	1	4	1
ClusterIJJGIE202JCR62|MID-34;size=23;	J75	J	75	VRVPVPQLQPQNPSQQQPQEQVPLVQQQQFLGQQQPFPPQQPYPQLQPFPSQQPYLQLQPFPQPQLPYSQPQPFQPQQPYPQPQPQY	23	0	0	0	0	0	0	0	0	0	0	0	0	0	0	0	0	0	0	0	0	0	0	0	0	0	0	0	0	0	0	10	8	5	0	0	0	0	0	0	0	0	0	0	0
ClusterIJJGIE202H42EZ|MID-62;size=57;	J76	J	76	VRVPVPQLQPQNPSQQQPQEQVPLVQQQQFLGQQQPFPPQQPYPQPQPFPSQQPYLQLQPFPQPQLPYPQPQLPYPQPQLPYPQPQPFRPQQPYPQSQPQY	88	1	4	9	19	1	18	5	2	0	0	0	0	0	0	0	0	0	0	0	0	0	0	0	0	0	0	0	0	0	0	0	0	0	0	0	0	0	0	0	0	0	0	0	0
ClusterIJJGIE202HA6W9|MID-02;size=60;	J76	J	76	VRVPVPQLQPQNPSQQQPQEQVPLVQQQQFLGQQQPFPPQQPYPQPQPFPSQQPYLQLQPFPQPQLPYPQPQLPYPQPQLPYPQPQPFRPQQPYPQSQPQY	60	1	14	5	2	0	3	7	1	0	0	0	0	0	0	0	0	0	0	0	0	0	0	0	0	0	0	0	0	0	0	0	0	0	0	0	0	0	0	0	0	0	0	0	0
ClusterIJJGIE201CRVEH|MID-06;size=34;	J77	J	77	VRVPVPQLQPQNPSQQQPQEQVPLVQQQQFLGQQQPFPPQQPYPQPQPFPSQQPYLQLQPFPQPQLPYPQPQPFRPQQPYPQPQPQY	44	2	1	0	5	0	6	16	3	0	0	0	0	0	0	0	0	0	0	0	0	0	0	0	0	0	0	0	0	0	0	0	0	0	0	0	0	0	0	0	0	0	0	0	0
ClusterIJJGIE201COB1E|MID-61;size=16;	J77	J	77	VRVPVPQLQPQNPSQQQPQEQVPLVQQQQFLGQQQPFPPQQPYPQPQPFPSQQPYLQLQPFPQPQLPYPQPQPFRPQQPYPQPQPQY	26	1	5	0	0	0	0	0	1	0	0	0	0	0	0	0	0	0	0	0	0	0	0	0	0	0	0	0	0	0	0	0	0	0	0	0	0	0	0	0	0	0	0	0	0
ClusterIJJGIE201BOSGO|MID-03;size=24;	J77	J	77	VRVPVPQLQPQNPSQQQPQEQVPLVQQQQFLGQQQPFPPQQPYPQPQPFPSQQPYLQLQPFPQPQLPYPQPQPFRPQQPYPQPQPQY	24	1	0	3	1	0	2	4	0	0	0	0	0	0	0	0	0	0	0	0	0	0	0	0	0	0	0	0	0	0	0	0	0	0	0	0	0	0	0	0	0	0	0	0	0
ClusterIJJGIE202GDLEQ|MID-06;size=59;	J78	J	78	VRVPVPQLQPQNPSQQQPQEQVPLVQQQQFLGQQQPFPPQQPYSQPQPFRPQQPYPQPQPQY	59	0	0	1	6	0	5	0	0	0	1	0	1	1	7	0	2	1	9	0	0	0	0	0	0	0	0	0	0	0	0	0	0	0	0	0	0	0	0	0	0	0	0	0	0
ClusterIJJGIE202GSVZF|MID-36;size=32;	J78	J	78	VRVPVPQLQPQNPSQQQPQEQVPLVQQQQFLGQQQPFPPQQPYSQPQPFRPQQPYPQPQPQY	32	1	0	0	0	0	0	0	0	1	0	1	0	0	0	0	0	0	1	0	0	0	0	2	0	1	0	1	7	1	0	0	0	1	5	0	2	1	0	1	0	0	0	0	0
ClusterIJJGIE202IEFSK|MID-54;size=24;	J78	J	78	VRVPVPQLQPQNPSQQQPQEQVPLVQQQQFLGQQQPFPPQQPYSQPQPFRPQQPYPQPQPQY	24	0	0	0	5	0	1	0	0	0	0	0	0	5	2	2	0	1	0	0	0	0	0	0	0	0	0	0	0	0	0	0	0	0	0	0	0	0	0	0	0	0	0	0	0
ClusterIJJGIE202I1PHH|MID-17;size=21;	J79	J	79	VRVPVPQLQPQNPSQQQPQEQVPLVQQQQFLGQQQQFPPQQPYLQLQPFSQPQLPYSQPRPFRPQQPYPQPQPQY	28	0	0	0	6	0	5	0	0	0	0	0	0	0	0	1	0	0	0	0	0	0	0	0	0	0	0	0	0	0	0	0	0	0	0	0	0	0	0	0	0	0	0	0	0
ClusterIJJGIE202G1VCF|MID-14;size=21;	J79	J	79	VRVPVPQLQPQNPSQQQPQEQVPLVQQQQFLGQQQQFPPQQPYLQLQPFSQPQLPYSQPRPFRPQQPYPQPQPQY	21	0	0	0	0	0	0	0	0	0	0	7	11	0	0	0	0	0	3	0	0	0	0	0	0	0	0	0	0	0	0	0	0	0	0	0	0	0	0	0	0	0	0	0	0
ClusterIJJGIE201CO4N7|MID-08;size=48;	J80	J	80	VRVPVPQLQPQNPSQQQPQEQVPLVQQQQFLGQQQQHFPGQQQPFPPQQPYPQPQPFLPQLPYPQPQPFPPQQSYPQPQPQY	90	1	0	12	5	6	2	2	2	0	10	4	7	2	2	0	0	0	3	0	0	0	0	0	0	0	0	0	0	0	0	0	0	0	0	0	0	0	0	0	0	0	0	0	0
ClusterIJJGIE202JBBU3|MID-50;size=26;	J80	J	80	VRVPVPQLQPQNPSQQQPQEQVPLVQQQQFLGQQQQHFPGQQQPFPPQQPYPQPQPFLPQLPYPQPQPFPPQQSYPQPQPQY	40	0	3	0	0	0	0	0	1	0	16	1	2	0	0	0	0	0	1	0	0	0	0	0	0	0	0	0	0	0	0	0	0	0	0	0	0	0	0	0	0	0	0	0	0
ClusterIJJGIE201BOOG8|MID-50;size=16;	J80	J	80	VRVPVPQLQPQNPSQQQPQEQVPLVQQQQFLGQQQQHFPGQQQPFPPQQPYPQPQPFLPQLPYPQPQPFPPQQSYPQPQPQY	29	0	0	0	0	0	0	0	0	2	0	3	1	0	3	0	0	1	1	0	0	0	0	0	0	0	0	0	0	0	0	0	0	0	0	0	0	0	0	0	0	0	0	0	0
ClusterIJJGIE202JA052|MID-20;size=24;	J81	J	81	VRVPVPQLQPQNPSQQQPQEQVPLVQQQQFLGQQQQQFLGQQQPFPPQQPYPQPQPFPSQQPYLQLQPFPQPQLPYSQPQPFRPQQPYPQPQPQY	46	0	0	0	0	0	0	0	0	0	14	1	4	0	3	0	1	0	5	0	0	0	0	0	0	0	0	0	0	0	0	0	0	0	0	0	0	0	0	0	0	0	0	0	0
ClusterIJJGIE202JSB4U|MID-11;size=9;	J81	J	81	VRVPVPQLQPQNPSQQQPQEQVPLVQQQQFLGQQQQQFLGQQQPFPPQQPYPQPQPFPSQQPYLQLQPFPQPQLPYSQPQPFRPQQPYPQPQPQY	22	0	0	1	0	0	4	0	0	1	2	2	5	0	0	0	0	0	0	0	0	0	0	0	0	0	0	0	0	0	0	0	0	0	0	0	0	0	0	0	0	0	0	0	0
ClusterIJJGIE202I3XIF|MID-02;size=8;	J82	J	82	VRVPVPQLQPQNPSQQQPQEQVPLVQQQQFLGQQQQQFPGQQQPFPPQQPYPQPQPFLPQLPYPQPQPFPQPQLPYSQPQPFRPQQPYPQPQPQY	27	1	1	1	1	0	1	0	0	0	11	0	1	0	0	0	0	5	0	0	0	0	0	0	0	0	0	0	0	0	0	0	0	0	0	0	0	0	0	0	0	0	0	0	0
ClusterIJJGIE201A727L|MID-50;size=10;	J82	J	82	VRVPVPQLQPQNPSQQQPQEQVPLVQQQQFLGQQQQQFPGQQQPFPPQQPYPQPQPFLPQLPYPQPQPFPQPQLPYSQPQPFRPQQPYPQPQPQY	22	0	0	0	2	0	6	0	0	0	0	0	3	0	1	0	0	0	0	0	0	0	0	0	0	0	0	0	0	0	0	0	0	0	0	0	0	0	0	0	0	0	0	0	0
ClusterIJJGIE201CC620|MID-69;size=24;	J83	J	83	VRVPVPQLQPQNPSQQQPQEQVPLVQQQQFPGQQQPFPPQQPYPQPQPFPSQQPYLQLQPFPQPQLPYLQPQPFRPQQPYPQPQPQY	35	0	0	0	0	0	0	0	0	0	0	0	0	0	0	0	0	0	0	0	0	0	0	0	0	0	0	0	0	0	0	0	0	0	0	0	0	0	0	0	0	0	0	0	0
ClusterIJJGIE202G3DZO|MID-06;size=20;	J83	J	83	VRVPVPQLQPQNPSQQQPQEQVPLVQQQQFPGQQQPFPPQQPYPQPQPFPSQQPYLQLQPFPQPQLPYLQPQPFRPQQPYPQPQPQY	29	0	0	6	4	0	7	0	0	0	0	0	0	0	0	0	0	0	0	0	0	0	0	0	0	0	0	0	0	0	0	0	0	0	0	0	0	0	0	0	0	0	0	0	0
ClusterIJJGIE201AX8T5|MID-75;size=18;	J83	J	83	VRVPVPQLQPQNPSQQQPQEQVPLVQQQQFPGQQQPFPPQQPYPQPQPFPSQQPYLQLQPFPQPQLPYLQPQPFRPQQPYPQPQPQY	22	0	0	3	3	0	3	0	0	0	0	0	0	0	0	0	0	0	0	0	0	0	0	0	0	0	0	0	0	0	0	0	0	0	0	0	0	0	0	0	0	0	0	0	0
ClusterIJJGIE201BJ3RK|MID-75;size=52;	J84	J	84	VRVPVPQLQPQNPSQQQPQEQVPLVQQQQFPGQQQPFPPQQPYPQPQPFPSQQPYLQLQPFPQPQLSYSQPQPFRPQQPYPQPQPQY	52	0	0	5	6	0	0	0	0	0	0	0	0	5	5	0	1	7	0	0	0	0	0	0	0	0	0	0	0	0	0	0	0	0	0	0	0	0	0	0	0	0	0	0	0
ClusterIJJGIE201BBQV4|MID-58;size=36;	J84	J	84	VRVPVPQLQPQNPSQQQPQEQVPLVQQQQFPGQQQPFPPQQPYPQPQPFPSQQPYLQLQPFPQPQLSYSQPQPFRPQQPYPQPQPQY	36	0	0	3	1	0	0	0	0	0	0	0	0	0	0	0	0	0	0	0	0	0	0	0	0	0	0	0	0	0	0	0	0	0	0	0	0	0	0	0	0	0	0	0	0
ClusterIJJGIE202IWF35|MID-10;size=34;	J85	J	85	VRVPVPQLQPQNPSQQQPQEQVPLVQQQQFPGQQQQFPPQQPYPQPQPFPSQQPYLQLQPFPQPQPFPPQLPYPQPQSFPPQQPYPQPQPQY	34	0	0	1	0	0	0	0	0	1	3	0	1	4	0	0	0	0	1	0	0	0	0	0	0	0	0	0	0	0	0	0	0	0	0	0	0	0	0	0	0	0	0	0	0
ClusterIJJGIE202JWMWF|MID-58;size=25;	J85	J	85	VRVPVPQLQPQNPSQQQPQEQVPLVQQQQFPGQQQQFPPQQPYPQPQPFPSQQPYLQLQPFPQPQPFPPQLPYPQPQSFPPQQPYPQPQPQY	25	0	0	0	0	0	0	0	0	1	3	3	1	0	0	0	0	4	2	0	0	0	0	0	0	0	0	0	0	0	0	0	0	0	0	0	0	0	0	0	0	0	0	0	0
ClusterIJJGIE202HDEPM|MID-08;size=16;	J86	J	86	VRVPVPQLQPQNPSQQQPQEQVSLVQQQQFPGQQQPFPPQQPYPQPQPFPSQQPYLQLQPFPQPQLPYSQPQPFRPQQPYPQPQPQY	38	4	0	7	5	1	7	5	9	0	0	0	0	0	0	0	0	0	0	0	0	0	0	0	0	0	0	0	0	0	0	0	0	0	0	0	0	0	0	0	0	0	0	0	0
ClusterIJJGIE201EWHOO|MID-01;size=20;	J86	J	86	VRVPVPQLQPQNPSQQQPQEQVSLVQQQQFPGQQQPFPPQQPYPQPQPFPSQQPYLQLQPFPQPQLPYSQPQPFRPQQPYPQPQPQY	31	9	0	0	0	1	0	7	14	0	0	0	0	0	0	0	0	0	0	0	0	0	0	0	0	0	0	0	0	0	0	0	0	0	0	0	0	0	0	0	0	0	0	0	0
ClusterIJJGIE201C4BOO|MID-39;size=24;	J87	J	87	FRVPVPQLQPQHPSQQQPQEQVPLVQQQQFLGQQQPFPPQQPYPQPQPFPSQQPYLQLQPFPQPQLPYSQPQPFRPQQPYPQPQPQY	24	0	0	0	0	0	0	0	0	0	0	0	0	0	0	0	0	0	0	1	0	1	0	3	0	3	0	0	1	0	1	0	0	2	0	0	1	3	1	0	0	1	3	1	0
ClusterIJJGIE201DK5QJ|MID-14;size=15;	J88	J	88	FRVPVPQLQPQNPSQQQPQEQVPLVQQQQFLGQQQPFPPQQPYPQPQPFPSQQPYLQLQPFPQPQLPYSQPQPFRPQQPYPQPQPQY	28	1	0	0	0	0	0	1	1	3	2	2	4	0	0	0	0	0	1	0	0	0	0	1	0	0	0	0	1	0	0	0	1	0	0	0	1	1	1	0	0	0	3	0	0
ClusterIJJGIE202G38J3|MID-06;size=14;	J89	J	89	FRVPVPQLQPQNPSQQQPQEQVSLVQQQQFPGQQQPFPPQQPYPQPQPFPSQQPYLQLQPFPQPQLPYPQPQLPYPQPQLPYPQPQPFRPQQPYPQSQPQY	24	3	0	8	0	9	1	3	0	0	0	0	0	0	0	0	0	0	0	0	0	0	0	0	0	0	0	0	0	0	0	0	0	0	0	0	0	0	0	0	0	0	0	0	0
ClusterIJJGIE201CM6W0|MID-16;size=39;	J90	J	90	VRFPVPQLQPQNPSQQQPQEQVPLVQQLQYPGQPQPFPPQQPYPQPQPQY	39	0	0	0	0	0	0	0	0	1	0	0	0	0	30	0	1	0	0	0	0	0	0	0	0	0	0	0	0	0	0	0	0	0	0	0	0	0	0	0	0	0	0	0	0
ClusterIJJGIE202JEYMX|MID-53;size=25;	J91	J	91	VRFPVPQLQPQNPSQQQPQEQVPLVQQLQYPGQQQPFPPQQPYPQPQPFPSQQPLPQPQPFLPQLPYPQPQPFPPQQSYPQPQPQY	46	1	1	0	0	0	1	0	0	1	1	1	1	0	0	0	0	0	0	0	0	0	0	0	0	0	0	0	0	0	0	0	0	0	0	0	0	0	0	0	0	0	0	0	0
ClusterIJJGIE202I4GZ3|MID-59;size=18;	J92	J	92	VRFPVPQLQPQNPSQQQPQEQVPLVQQLQYPGQQQPFPPQQPYPQPQPFPSQQPLPQPQPFLPQLPYPQPQSFPPQQPYPQQQPQY	23	0	0	0	0	0	0	0	0	0	2	0	0	2	0	0	0	0	0	0	0	0	0	0	0	0	0	0	0	0	0	0	0	0	0	0	0	0	0	0	0	0	0	0	0
ClusterIJJGIE201EJZWT|MID-50;size=48;	J93	J	93	VRFPVPQLQPQNPSQQQPQEQVPLVQQLQYPGQQQPFPPQQPYPQPQPFPSQQPLPQPQPFLPQLPYSQPQPFRPQQPYPQPQPQY	95	0	8	0	1	5	2	0	0	2	7	5	9	1	2	2	2	4	9	0	0	0	0	0	0	0	0	0	0	0	0	0	0	0	0	0	0	0	0	0	0	0	0	0	0
ClusterIJJGIE201C2T5A|MID-19;size=25;	J94	J	94	VRFPVPQLQPQNPSQQQPQEQVPLVQQLQYPGQQQPFPPQQPYPQPQPFPSQQPYLQLQPFPQPQLSYSQPQPFRPQQPYPQPQPQY	45	0	0	1	0	0	1	0	0	1	2	3	3	3	2	5	0	4	2	0	0	0	0	0	0	0	0	0	0	0	0	0	0	0	0	0	0	0	0	0	0	0	0	0	0
ClusterIJJGIE202IAV0X|MID-57;size=39;	J95	J	95	VRFPVPQLQPQNPSQQQPQEQVPLVQQLQYPGQQQPFPPQQPYPQPQPFPSQQPYLQLQPFPQPQPFPPQLPYPQPQSFPPQQPYPQQQPQY	45	0	2	0	0	0	0	0	0	2	4	0	1	2	0	1	0	4	0	0	0	0	0	0	0	0	0	0	0	0	0	0	0	0	0	0	0	0	0	0	0	0	0	0	0
ClusterIJJGIE201BJFGS|MID-15;size=16;	J96	J	96	VRFPVPQLQPQNPSQQQPQEQVPLVQQQQFLGQQQPFPPQQPYPQPQPFPSQLPYLQLQPFPQPQLSYSQPQPFRPQQPYPQPQPQY	51	0	0	0	0	0	0	0	0	0	0	0	0	11	0	2	2	13	0	0	0	0	0	0	0	0	0	0	0	0	0	0	0	0	0	0	0	0	0	0	0	0	0	0	0
ClusterIJJGIE202J3F77|MID-50;size=21;	J97	J	97	VRFPVPQLQPQNPSQQQPQEQVPLVQQQQFLGQQQPFPPQQPYPQPQPFPSQQPYLQLQPFPQPQLPYSQPQPFRPQQPYPQPQPRY	31	0	0	0	0	0	0	0	0	0	0	0	0	3	6	0	0	5	0	0	0	0	0	0	0	0	0	0	0	0	0	0	0	0	0	0	0	0	0	0	0	0	0	0	0
ClusterIJJGIE202JB6NY|MID-54;size=34;	J98	J	98	VRFPVPQLQPQNPSQQQPQEQVPLVQQQQFLGQQQQQFPGQQQPFPPQQPYPQPQPFLPQLPYPQPQPFPPQQSYPQPQPQY	40	0	0	0	0	0	0	0	0	0	0	0	2	1	2	0	0	0	0	0	0	0	0	0	0	0	0	0	0	0	0	0	0	0	0	0	0	0	0	0	0	0	0	0	0
ClusterIJJGIE201BPTM9|MID-02;size=23;	J99	J	99	VRFPVPQLQPQNPSQQQPQEQVPLVQQQQFPGQQQPFPPQQPYPQPQPFPSQQPYLQLQPFPQPQLPYPQPQLPYPQPQLPYPQPQPFRPQQPYPQSQPQY	23	0	8	1	0	2	0	0	0	0	0	0	0	0	0	0	0	0	0	0	0	0	0	0	0	0	0	0	0	0	0	0	0	0	0	0	0	0	0	0	0	0	0	0	0
ClusterIJJGIE202H6K6M|MID-64;size=21;	J99	J	99	VRVPVPQL*PQHPSQQQPQEQVPLVQQQQFLGQQQPFPPQQPYPQPQPFP*QQPYLQLQPFPQPQLPYSQPQPFRPQQPYPQPQPQY	21	0	0	0	0	0	0	0	0	0	0	0	0	0	0	0	0	0	0	0	0	0	0	0	0	0	0	0	0	0	0	0	0	0	0	0	0	0	0	0	0	0	0	0	0
ClusterIJJGIE201A24SK|MID-75;size=22;	J100	J	100	VRVPVPQLQLQNPSQQQPQEQVPLVQEQQFPGQQQPFPPQQPYPQLQPFPSQQPYMQLQPFPQPQLPYPQPQLPYPQPQPFRPQQSYPQPQPQY	28	6	1	1	0	0	0	2	5	0	0	0	0	0	0	0	0	0	0	0	0	0	0	0	0	0	0	0	0	0	0	0	0	0	0	0	0	0	0	0	0	0	0	0	0
ClusterIJJGIE202G01FM|MID-55;size=26;	J101	J	101	VRVPVPQLQLQNPSQQQPQEQVPLVQEQQFPGQQQPFPPQQPYPQPQPFLPQLPYPQPQPFPPQQSYPQPQPQY	33	0	2	2	0	1	3	2	0	0	0	0	0	0	0	0	0	0	0	0	0	0	0	0	0	0	0	0	0	0	0	0	0	0	0	0	0	0	0	0	0	0	0	0	0
ClusterIJJGIE202HDKM3|MID-08;size=25;	J102	J	102	VRVPVPQLQLQNPSQQQPQEQVPLVQEQQFPGQQQPFPPQQPYPQPQPFPSQQPLPQPQPFLPQLPYPQPQPFPPQQPYPQPQPQY	25	0	0	4	1	4	0	2	7	0	0	0	0	0	0	0	0	0	0	0	0	0	0	0	0	0	0	0	0	0	0	0	0	0	0	0	0	0	0	0	0	0	0	0	0
ClusterIJJGIE202GJ4OP|MID-60;size=49;	J103	J	103	VRVPVPQLQLQNPSQQQPQEQVPLVQEQQFPGQQQPFPPQQPYPQPQPFPSQQPYLQLQPFPQPQLPYPQPHLPYPQPQPFRPQQPYPQPQPQY	49	5	6	3	0	1	0	2	6	0	0	0	0	0	0	0	0	0	0	0	0	0	0	0	0	0	0	0	0	0	0	0	0	0	0	0	0	0	0	0	0	0	0	0	0
ClusterIJJGIE201EXFM4|MID-08;size=28;	J104	J	104	VRVPVPQLQLQNPSQQQPQEQVPLVQEQQFPGQQQPFPPQQPYPQPQPQY	28	2	0	0	0	0	3	5	15	0	0	0	0	0	0	0	0	0	0	0	0	0	0	0	0	0	0	0	0	0	0	0	0	0	0	0	0	0	0	0	0	0	0	0	0
ClusterIJJGIE201AHCHX|MID-04;size=24;	J105	J	105	VRVPVPQLQLQNPSQQQPQEQVPLVQEQQFPGQQQPFRPQQPYPQPQPQY	24	12	1	0	3	0	2	0	3	0	0	0	0	0	0	0	0	0	0	0	0	0	0	0	0	0	0	0	0	0	0	0	0	0	0	0	0	0	0	0	0	0	0	0	0
ClusterIJJGIE201A8Z60|MID-62;size=42;	J106	J	106	VRVPVPQLQLQNPSQQQPQEQVPLVQQQQFLGQQQPFPPQQPYPQPQPFPSQQPYLQLQPFPQPQLPYSQPQPFRPQQPYPQPQPQY	78	5	4	0	0	0	6	12	3	0	0	0	0	0	0	0	0	0	0	0	1	0	0	0	2	0	3	1	0	1	7	2	1	0	1	3	0	1	1	4	5	0	0	2	0
ClusterIJJGIE201CS7SE|MID-42;size=38;	J107	J	107	VRVPVPQLQPQHPSQQQPFPPQQPYPQPQPFPSQQPYLQLQPFPQPQLPYSQPQPFQPQQPYPQPQPQY	38	0	0	0	0	0	0	0	0	0	0	0	0	0	0	0	0	0	0	0	0	1	0	1	1	0	0	0	0	0	9	1	0	0	0	0	1	1	0	1	19	0	1	0	0
ClusterIJJGIE202HNAXD|MID-29;size=48;	J108	J	108	VRVPVPQLQPQHPSQQQPFPPQQPYPQPQPFPSQQPYLQLQPFPQPQLPYSQPQPFRPQQPYPQPQPQY	63	0	0	0	0	0	0	0	0	0	0	0	0	0	0	0	0	0	0	0	0	7	0	2	1	3	0	6	4	1	1	0	1	1	3	0	0	0	2	2	7	2	0	0	0
ClusterIJJGIE201BN9DM|MID-01;size=21;	J109	J	109	VRVPVPQLQPQHPSQQQPQEQVPLVQEQQFPGQQQPFPPQQPYPQPQPFPSQQPYLQLQPFPQPQLPYPQPQPFRPQQPYPQPQPQY	21	3	3	0	0	0	0	8	0	0	0	0	0	0	0	0	0	0	0	0	0	0	0	0	0	0	0	0	0	0	0	0	0	0	0	0	0	0	0	0	0	0	0	0	0
ClusterIJJGIE202G8PYV|MID-43;size=28;	J110	J	110	VRVPVPQLQPQHPSQQQPQEQVPLVQQQQFLGQPQPFQPQQPYPQPQPQY	28	0	0	0	0	0	0	0	0	0	0	0	0	0	0	0	0	0	0	0	1	0	1	5	0	0	0	0	0	1	0	1	0	0	0	0	0	2	1	0	0	6	0	4	1
ClusterIJJGIE201DKIJU|MID-26;size=18;	J111	J	111	VRVPVPQLQPQHPSQQQPQEQVPLVQQQQFLGQQQPFPPQQPYPQPQPFPSQQPYLQLQPFPQPQLPYSQPQPFRPQQPYPQPQPH	21	0	0	0	0	0	0	0	1	0	0	0	0	0	0	0	0	0	0	9	0	0	1	0	3	0	3	0	1	0	0	0	0	0	0	0	0	0	1	0	0	0	0	1	0
ClusterIJJGIE201D59S4|MID-46;size=7;	J112	J	112	VRVPVPQLQPQHPSQQQPQEQVPLVQQQQFLGQQQPFPPQQPYPQPQPFPSQQPYLQLQPFPQPQLPYSQPQPFRPQQPYPQPQPQYSQPQQPISQQQQPPFSQQQQQQQQPP	59	0	0	0	0	0	0	0	0	0	0	0	0	0	0	0	0	0	0	0	0	6	0	1	0	2	1	6	2	1	0	1	3	0	2	0	0	0	1	0	4	8	2	6	2
ClusterIJJGIE201ESAD4|MID-27;size=22;	J113	J	113	VRVPVPQLQPQHPSQQQPQEQVPLVQQQQFLGQQQPFPPQQPYPQPQPFPSQQPYLQLQPFPQPQPQY	22	0	0	0	0	0	0	0	0	0	0	0	0	0	0	0	0	0	0	0	0	0	0	11	0	2	0	0	0	0	0	6	0	1	0	0	0	0	0	0	1	0	0	0	0
ClusterIJJGIE202GR10Q|MID-37;size=96;	J114	J	114	VRVPVPQLQPQHPSQQQPQEQVPLVQQQQFLGQQQPFPPQQPYPQPQPFPSQQPYPQPQPQY	96	3	0	0	0	1	0	0	1	0	0	0	0	0	0	0	0	0	0	0	1	1	0	7	1	0	5	0	6	7	2	7	4	1	0	3	1	6	3	5	3	0	0	1	0
ClusterIJJGIE202HJ3KR|MID-42;size=21;	J115	J	115	VRVPVPQLQPQHPSQQQPQEQVPLVQQQQFLGQQQPFPPQQPYPQPQPFQPQQPYPQPQPQY	21	0	0	0	0	0	0	0	1	0	0	0	0	0	0	0	0	0	0	5	0	0	0	3	0	0	2	0	0	0	0	2	0	0	1	0	0	0	0	0	1	0	1	0	1
ClusterIJJGIE201ELBKM|MID-32;size=30;	J116	J	116	VRVPVPQLQPQHPSQQQPQEQVPLVQQQQFLGQQQPFPPQQPYPQPQTQH	30	0	0	0	0	0	0	0	1	0	0	0	0	0	0	0	0	0	0	0	0	0	0	0	2	0	0	0	0	0	2	0	1	0	6	0	0	0	0	9	0	0	0	0	0
ClusterIJJGIE201CJ82I|MID-32;size=30;	J117	J	117	VRVPVPQLQPQHPSQQQPQEQVPLVQQQQFLGQQQPFPSQQPYLQLQPFPQPQLPYSQPQPFRPQQPYPQPQPQY	51	0	0	0	0	0	0	0	0	1	6	2	1	0	0	0	0	0	0	2	0	0	0	0	0	1	0	0	0	1	7	3	1	0	0	5	0	1	0	2	1	5	2	2	1
ClusterIJJGIE202JTHWX|MID-46;size=74;	J118	J	118	VRVPVPQLQPQHPSQQQPQEQVPLVQQQQFLGQQQPFQPQQPYPQPQPQY	74	0	0	0	0	0	0	0	0	0	0	0	0	0	0	0	0	0	0	6	1	3	6	10	4	0	0	0	3	1	1	0	0	4	3	0	6	3	1	2	4	1	1	3	2
ClusterIJJGIE202IESPL|MID-65;size=25;	J119	J	119	VRVPVPQLQPQHPSQQQPQEQVPLVQQQQFLGQQQTFPPQQPYPQLQPFPSQQPYLQLQPFPQPQLPYSQPQPFRPQQPYPQPQPQY	25	0	0	0	0	0	0	0	0	0	0	0	0	0	0	0	0	0	0	1	10	1	0	0	0	1	0	0	0	0	0	1	0	0	0	0	0	0	0	0	0	1	4	1	0
ClusterIJJGIE201ED0IU|MID-01;size=12;	J120	J	120	VRVPVPQLQPQHPSQQQPQEQVPLVQQQQFPGQQQPFPPQQPYPQPQPFPSQQPYLQLQPFPQPQLPYSQPQPFRPQQPYPQPQPQY	23	1	11	0	0	0	0	0	6	0	0	0	0	0	0	0	0	0	0	0	0	0	0	0	0	0	0	0	0	0	1	0	0	4	0	0	0	0	0	0	0	0	0	0	0
ClusterIJJGIE201D5J6W|MID-33;size=21;	J121	J	121	VRVPVPQLQPQHPSQQQPQEQVPVVQQQQFLGQQQPFPPQQPYPQLQPFPSQQPYLQLQPFPQPQLPYSQPQPFRPQQPYPQPQPQY	21	0	0	0	0	0	0	0	0	0	0	0	0	0	0	0	0	0	0	0	0	0	3	2	0	0	1	0	1	1	0	2	0	1	5	0	0	0	0	2	0	0	1	0	1
ClusterIJJGIE202ICG4H|MID-40;size=35;	J122	J	122	VRVPVPQLQPQHPSQQQPQEQVPVVQQQQFLGQQQPFPPQQPYPQPQPQY	35	0	0	0	0	0	0	0	0	0	0	0	0	0	0	0	0	0	0	0	0	0	1	1	0	1	1	0	0	3	1	2	0	0	0	0	6	4	2	0	2	2	2	0	1
ClusterIJJGIE201CK20T|MID-74;size=79;	J123	J	123	VRVPVPQLQPQNPCQQQPQEQVPLMQQQQQFPGQQEQFPPQQPYPQQQPFP*QQPYPQPQPFPPQLPYP*TQPFPPQQPYPQPQL*Y	82	0	0	0	0	0	0	0	0	0	0	0	0	0	0	0	0	0	0	0	0	0	0	0	0	0	0	0	0	0	0	0	0	0	0	0	0	0	0	0	0	0	0	0	0
ClusterIJJGIE201CJ5FX|MID-75;size=35;	J124	J	124	VRVPVPQLQPQNPCQQQPQEQVPLVQQQQFPGQQQQFPPQQPYPQPQPFPSQQPYLQLQPFPQPQPFPPQLPYPQPQSFPPQQPYPQQQPQY	36	0	0	0	0	0	0	0	0	0	0	0	0	0	0	0	0	0	0	0	0	0	0	0	0	0	0	0	0	0	0	0	0	0	0	0	0	0	0	0	0	0	0	0	0
ClusterIJJGIE202HEHLI|MID-37;size=14;	J125	J	125	VRVPVPQLQPQNPSLQQPQEQVPLVQQQQFLGQQQPFPPQQPYPQLQPFPSQQPYLQLQPFPQPQLPYSQPQPFRPQQPYPQPQPQY	36	0	0	0	0	0	0	0	0	0	0	0	0	0	0	0	0	0	0	7	0	1	0	0	1	0	0	0	4	6	0	0	0	0	1	1	8	0	2	0	0	0	1	1	1
ClusterIJJGIE202I2FVS|MID-28;size=14;	J126	J	126	VRVPVPQLQPQNPSLQQPQEQVPLVQQQQFLGQQQPFPPQQPYPQPQPFPSQQPYLQLQPFPQPQLPYSQPQPFQPQQPYPQPQPQY	29	0	0	0	0	0	0	0	0	0	0	0	0	0	0	0	0	0	0	0	0	1	0	1	1	1	11	0	0	3	0	0	0	0	1	1	0	1	2	0	1	2	0	0	0
ClusterIJJGIE202JTE8G|MID-25;size=20;	J127	J	127	VRVPVPQLQPQNPSLQQPQEQVPLVQQQQFLGQQQPFPPQQPYPQPQPFPSQQPYLQLQPFPQPQLPYSQPQPFRPQQPYPQPQPQY	46	0	0	0	0	0	0	0	0	0	0	0	0	0	0	0	0	0	0	1	1	0	1	2	1	1	1	0	0	6	1	0	1	2	1	0	0	8	10	0	2	0	1	2	1
ClusterIJJGIE201EZD8N|MID-64;size=11;	J128	J	128	VRVPVPQLQPQNPSLQQPQEQVPLVQQQQFPGQQQTFPPQQPYPQLQPFPSQQPYLQLQPFPQPQLPYSQPQPFRPQQPYPQPQPQY	27	0	0	0	0	0	0	0	0	0	0	0	0	0	0	0	0	0	0	0	0	1	1	0	0	0	0	2	2	0	0	2	7	0	2	0	0	1	0	2	1	0	0	0	2
ClusterIJJGIE202FWA9X|MID-30;size=51;	J129	J	129	VRVPVPQLQPQNPSLQQPQEQVPLVQQQQFPGQQQTFPPQQPYPQPQPFPAQQPYPQPQLFPQPQPFPPQLPYPKPQPFPPQQPYPQPQTQH	65	0	0	0	0	4	0	0	0	0	0	0	0	0	0	0	0	0	0	0	0	2	0	2	0	0	0	11	8	0	0	0	11	1	1	4	1	0	0	2	1	5	1	4	0
ClusterIJJGIE201DSHKT|MID-46;size=22;	J130	J	130	VRVPVPQLQPQNPSLQQPQEQVPLVQQQQFPGQQQTFPPQQPYPQPQPFPAQQPYPQPQLFPQPQPFPPQLPYPQPQPFPPQQPYPQPQTQH	22	0	0	0	0	0	0	0	0	0	0	0	0	0	0	0	0	0	0	0	0	0	0	0	0	3	3	0	0	0	2	0	0	0	0	0	1	1	0	1	0	0	3	4	0
ClusterIJJGIE201BNOF9|MID-51;size=20;	J131	J	131	VRVPVPQLQPQNPSLQQPQEQVPLVQQQQFPGQQQTFPPQQPYPQPQPFPGQQPYPQPQLFPQPQPFPPQLPYPQPQPFPPQQPYPQPQTHH	38	0	0	0	0	5	0	0	0	0	0	0	0	0	0	0	0	0	0	0	0	2	0	0	0	1	0	1	1	3	0	0	0	0	0	0	1	3	0	0	0	0	0	0	0
ClusterIJJGIE202JYATD|MID-01;size=15;	J132	J	132	VRVPVPQLQPQNPSLQQPQEQVPLVQQQQFPGQQQTFPPQQPYPQPQPFPSQQPYLQLQPFPQPQLPYSQPQPFRPQQPYPQPQPQY	30	5	0	0	0	0	0	0	0	0	0	0	0	0	0	0	0	0	0	1	0	2	1	1	0	0	0	0	0	3	0	1	2	0	2	0	3	0	0	0	0	0	1	0	8
ClusterIJJGIE201AM1B2|MID-71;size=57;	J133	J	133	VRVPVPQLQPQNPSQ*QPQEQVPLVQQQQFPGQQQPFPPQQPYPQPQPFPSQQPYLQLQPFPQPQLPYPHPQLPYPQPQPFRPQQPYPQPQPQY	57	0	0	0	0	0	0	0	0	0	0	0	0	0	0	0	0	0	0	0	0	0	0	0	0	0	0	0	0	0	0	0	0	0	0	0	0	0	0	0	0	0	0	0	0
ClusterIJJGIE201C7NWK|MID-16;size=47;	J134	J	134	VRVPVPQLQPQNPSQQHPQEQVPLVQQQQFLGQQQSFPPQQPYPQPQPFPSQQPYLQLQPFLQPQLPYSQPQPFRPQQPYPQPQPQY	106	0	0	0	3	0	7	0	0	0	0	0	0	4	13	5	3	7	0	0	0	0	0	0	0	0	0	0	0	0	0	0	0	0	0	0	0	0	0	0	0	0	0	0	0
ClusterIJJGIE201CAWBO|MID-50;size=25;	J135	J	135	VRVPVPQLQPQNPSQQHPQEQVPLVQQQQFLGQQQSFPPQQPYPQPQPFPSQQPYLQLQPFPQPQLPYSQPQPFRPQQPYPQPQPRY	47	0	0	0	0	0	0	0	0	0	0	0	0	5	8	9	1	5	0	0	0	0	0	0	0	0	0	0	0	0	0	0	0	0	0	0	0	0	0	0	0	0	0	0	0
ClusterIJJGIE201DGSX3|MID-19;size=17;	J136	J	136	VRVPVPQLQPQNPSQQHPQEQVPLVQQQQFLGQQQSFPPQQPYPQPQPFPSQQPYLQLQPFSQPQLPYSQPQPFRPQQPYPQPQPQY	37	0	0	0	0	0	1	0	0	0	0	0	0	2	9	0	0	7	0	0	0	0	0	0	0	0	0	0	0	0	0	0	0	0	0	0	0	0	0	0	0	0	0	0	0
ClusterIJJGIE202IUIYT|MID-21;size=14;	J137	J	137	VRVPVPQLQPQNPSQQQHRASSMVQQQQFLGQQQPFPPQQPYPQPQPFPSQQPYLQLQPFPQPQLPYSQPQPFQPQQPYPQPQPQY	28	0	0	0	0	0	0	0	1	0	0	0	0	0	0	0	0	0	0	5	0	0	0	3	2	0	0	0	3	0	0	0	0	0	0	4	0	0	0	0	1	0	1	1	1
ClusterIJJGIE201BBVQG|MID-50;size=49;	J138	J	138	VRVPVPQLQPQNPSQQQPFPPQQPYPQPQPFPSQQPYLQLQPFPQPQLSYSQPQPFRPQQPYPQPQPQY	49	0	0	0	3	0	0	0	0	0	0	0	0	7	2	1	5	0	0	0	0	0	0	0	0	0	0	0	0	0	0	0	0	0	0	0	0	0	0	0	0	0	0	0	0
ClusterIJJGIE202G196P|MID-02;size=25;	J139	J	139	VRVPVPQLQPQNPSQQQPQEQVPLMQQQQQFPGQQEQFPPQQPYPHQQPFPSQQPYLQLQPFPQPQLPYSQPQPFRPQQPYPQPQPQY	34	0	1	2	1	0	1	2	6	0	0	0	0	0	0	0	0	0	0	0	0	0	0	0	0	0	0	0	0	0	0	0	0	0	0	0	0	0	0	0	0	0	0	0	0
ClusterIJJGIE201BXMDL|MID-62;size=9;	J140	J	140	VRVPVPQLQPQNPSQQQPQEQVPLVQQLQYPRQQQPFPPQQPYPQPQPFPSQQPLPQRQPFLPQLPYPQPQPFPPQQPYPQPQPQY	22	0	0	0	1	0	0	0	0	0	0	0	0	0	1	1	0	0	2	0	0	0	0	0	0	0	0	0	0	0	0	0	0	0	0	0	0	0	0	0	0	0	0	0	0
ClusterIJJGIE202H2PVW|MID-72;size=21;	J141	J	141	VRVPVPQLQPQNPSQQQPQEQVPLVQQQ*FPGQQQPFPPQQPYPQPQPFRPQQPYPQPQPQY	21	0	0	0	0	0	0	0	0	0	0	0	0	0	0	0	0	0	0	0	0	0	0	0	0	0	0	0	0	0	0	0	0	0	0	0	0	0	0	0	0	0	0	0	0
ClusterIJJGIE201EMPMJ|MID-14;size=14;	J142	J	142	VRVPVPQLQPQNPSQQQPQEQVPLVQQQQFIGQQQPFPPQQPYTQPQPFPSQQPYLQLQPFPQPQLPYSQPQPFRPQQPYPQPQPQY	27	0	0	0	0	0	0	0	0	5	8	5	4	0	0	0	0	0	5	0	0	0	0	0	0	0	0	0	0	0	0	0	0	0	0	0	0	0	0	0	0	0	0	0	0
ClusterIJJGIE201BETAR|MID-11;size=37;	J143	J	143	VRVPVPQLQPQNPSQQQPQEQVPLVQQQQFLGKQQPFPPQQPYP*PQPFPSQQSYLQLQPFPQLQLPYLQPQPFRPQQPYPQPQPQY	68	0	0	0	0	0	0	0	0	7	21	12	14	0	0	0	0	0	14	0	0	0	0	0	0	0	0	0	0	0	0	0	0	0	0	0	0	0	0	0	0	0	0	0	0
ClusterIJJGIE201DACV6|MID-11;size=27;	J144	J	144	VRVPVPQLQPQNPSQQQPQEQVPLVQQQQFLGQ*QQQFPGQQQPFPP*QPYPQPQPFLPQLPYPQPQPFPPQQSYPQPQPQY	56	0	0	4	0	7	0	0	0	0	3	1	0	0	1	0	1	0	3	0	0	0	0	0	0	0	0	0	0	0	0	0	0	0	0	0	0	0	0	0	0	0	0	0	0
ClusterIJJGIE201EERYB|MID-40;size=39;	J145	J	145	VRVPVPQLQPQNPSQQQPQEQVPLVQQQQFLGQPQPFQPQQPYPQPQPQY	39	0	0	0	0	0	0	0	0	0	0	0	0	0	0	0	0	0	0	4	0	2	0	5	0	2	6	0	0	0	0	1	0	0	0	1	0	3	7	0	0	2	1	1	0
ClusterIJJGIE201B1JV2|MID-02;size=42;	J146	J	146	VRVPVPQLQPQNPSQQQPQEQVPLVQQQQFLGQQLPYSQPQPFRPQQPYPQPQPQY	42	0	4	0	0	0	0	0	1	0	1	1	0	0	0	0	0	0	4	0	0	0	0	7	0	0	0	0	0	0	2	1	0	2	1	4	0	9	0	0	0	0	0	2	1
ClusterIJJGIE202JKT6V|MID-60;size=20;	J147	J	147	VRVPVPQLQPQNPSQQQPQEQVPLVQQQQFLGQQQLQYPGQQQPFPPQQPYPQPQPFPSQQPLPQPQPFLPQLPYPQPQPFPPQQPYPQPQPQY	30	0	0	0	0	3	0	0	0	0	0	0	0	0	0	0	0	1	0	0	0	0	0	0	0	0	0	0	0	0	0	0	0	0	0	0	0	0	0	0	0	0	0	0	0
ClusterIJJGIE201CVNOZ|MID-29;size=12;	J148	J	148	VRVPVPQLQPQNPSQQQPQEQVPLVQQQQFLGQQQPFPPQ*PYPQLQPFPSQQPYLQLQPFPQPQLPYSQPQPFRPQQPYPQPQPQY	24	0	0	0	0	0	0	0	0	0	0	0	0	0	0	0	0	0	0	0	0	0	1	0	0	1	0	4	0	0	2	0	0	2	1	1	0	1	0	0	2	0	0	8	0
ClusterIJJGIE202HE6CD|MID-54;size=16;	J149	J	149	VRVPVPQLQPQNPSQQQPQEQVPLVQQQQFLGQQQPFPPQQPYLQLQPFSQPQLPYSQPRPFRPQQPYPQPQPQY	22	0	0	0	0	0	0	0	0	0	0	0	0	0	0	0	0	0	0	0	0	0	0	0	0	0	0	0	0	0	0	0	0	0	0	0	0	0	0	0	0	0	0	0	0
ClusterIJJGIE201EAV69|MID-23;size=4;	J150	J	150	VRVPVPQLQPQNPSQQQPQEQVPLVQQQQFLGQQQPFPPQQPYPQLQPFPSQQPYLQLQPFPQPQLPYSQPQPFRPQQPYPQPQPQYSQPQQPP	30	3	0	0	0	0	0	0	0	0	0	0	0	0	0	0	0	0	0	0	0	6	0	2	0	0	0	3	0	0	0	0	0	4	0	1	0	0	4	1	0	0	0	0	0
ClusterIJJGIE202HDI3G|MID-06;size=75;	J151	J	151	VRVPVPQLQPQNPSQQQPQEQVPLVQQQQFLGQQQPFPPQQPYPQLQPFPSQQPYPQPQPQY	75	0	0	0	0	0	1	0	0	0	0	0	0	0	0	0	0	0	0	1	1	2	2	2	6	2	5	4	6	2	0	3	7	3	3	0	2	3	1	5	3	1	0	2	0
ClusterIJJGIE202ID4AF|MID-39;size=39;	J152	J	152	VRVPVPQLQPQNPSQQQPQEQVPLVQQQQFLGQQQPFPPQQPYPQLQPFRPQQPYPQPQPQY	39	6	0	0	0	0	0	0	0	0	0	0	0	0	0	0	0	0	0	0	0	0	1	3	3	1	5	1	0	0	0	0	0	0	3	4	1	2	0	2	0	0	2	5	0
ClusterIJJGIE202FYAOV|MID-51;size=45;	J153	J	153	VRVPVPQLQPQNPSQQQPQEQVPLVQQQQFLGQQQPFPPQQPYPQLQPQY	45	0	0	0	0	0	0	0	0	0	0	0	0	0	0	0	0	0	0	0	2	4	1	3	1	1	2	0	0	2	2	4	0	0	0	1	4	3	2	0	2	0	0	3	1
ClusterIJJGIE201EBRIJ|MID-13;size=23;	J154	J	154	VRVPVPQLQPQNPSQQQPQEQVPLVQQQQFLGQQQPFPPQQPYPQPQPFPPQQPYPQPQPQY	23	0	0	0	1	0	1	0	0	0	0	4	0	0	0	0	0	4	0	1	0	0	4	1	0	2	0	0	1	0	0	1	0	0	0	0	0	0	0	0	0	2	0	0	0
ClusterIJJGIE201AQP4V|MID-61;size=21;	J155	J	155	VRVPVPQLQPQNPSQQQPQEQVPLVQQQQFLGQQQPFPPQQPYPQPQPFPPQQSYPQPQPQY	21	0	0	0	0	0	0	0	0	0	12	0	0	3	0	0	1	0	0	0	0	0	0	0	0	0	0	0	0	0	0	0	0	0	0	0	0	0	0	0	0	0	0	0	0
ClusterIJJGIE202GIO93|MID-51;size=17;	J156	J	156	VRVPVPQLQPQNPSQQQPQEQVPLVQQQQFLGQQQPFPPQQPYPQPQPFPSQLPYSQPQPFRPQQPYPQPQPQY	21	0	1	0	0	0	0	4	0	0	0	0	0	0	0	0	0	0	0	0	0	1	4	0	0	1	0	0	0	3	0	0	1	0	0	0	0	0	1	0	0	0	0	0	0
ClusterIJJGIE201DA2R6|MID-50;size=26;	J157	J	157	VRVPVPQLQPQNPSQQQPQEQVPLVQQQQFLGQQQPFPPQQPYPQPQPFPSQQPYLQLQPFLQPQLPYSQPQPFRPQQPYPQPQPRY	49	0	0	0	0	0	0	0	0	0	0	0	0	3	16	9	1	7	0	0	0	0	0	0	0	0	0	0	0	0	0	0	0	0	0	0	0	0	0	0	0	0	0	0	0
ClusterIJJGIE201D4GOQ|MID-56;size=29;	J158	J	158	VRVPVPQLQPQNPSQQQPQEQVPLVQQQQFLGQQQPFPPQQPYPQPQPFPSQQPYLQLQPFPPQLPYPQPQSFPPQQPYPQQQPQY	29	0	0	0	0	0	0	0	0	0	2	1	12	0	0	1	0	0	2	0	0	0	0	0	0	0	0	0	0	0	0	0	0	0	0	0	0	0	0	0	0	0	0	0	0
ClusterIJJGIE201EIRW8|MID-14;size=15;	J159	J	159	VRVPVPQLQPQNPSQQQPQEQVPLVQQQQFLGQQQPFPPQQPYPQPQPFPSQQPYLQLQPFPPQQSYPQPQPQY	25	0	0	0	0	0	2	0	0	2	1	1	13	0	0	1	0	0	2	0	0	0	0	0	0	0	0	0	0	0	0	0	0	0	0	0	0	0	0	0	0	0	0	0	0
ClusterIJJGIE202IW7GG|MID-50;size=15;	J160	J	160	VRVPVPQLQPQNPSQQQPQEQVPLVQQQQFLGQQQPFPPQQPYPQPQPFPSQQPYLQLQPFPQPQLPYLQPQLFRPQQPYPQPQPQY	26	0	0	0	0	0	0	0	0	0	0	0	0	5	4	3	1	2	0	0	0	0	0	0	0	0	0	0	0	0	0	0	0	0	0	0	0	0	0	0	0	0	0	0	0
ClusterIJJGIE201AWNTX|MID-01;size=41;	J161	J	161	VRVPVPQLQPQNPSQQQPQEQVPLVQQQQFLGQQQPFPPQQPYPQPQPFPSQQPYLQLQPFPQPQLPYPQPHLPYPQPQPFRPQQPYPQPQPQY	41	2	3	1	3	0	9	0	0	0	0	0	0	0	0	0	0	0	0	0	0	0	0	0	0	0	0	0	0	0	0	0	0	0	0	0	0	0	0	0	0	0	0	0	0
ClusterIJJGIE201CW0OW|MID-07;size=19;	J162	J	162	VRVPVPQLQPQNPSQQQPQEQVPLVQQQQFLGQQQPFPPQQPYPQPQPFPSQQPYLQLQPFPQPQLPYPQPQPFRPQQPYPQSQPQY	35	1	4	0	2	0	0	7	2	0	0	0	0	0	0	0	0	0	0	0	0	0	0	0	0	0	0	0	2	0	0	0	0	0	0	0	0	5	0	0	0	0	0	0	0
ClusterIJJGIE201C9SDD|MID-29;size=14;	J163	J	163	VRVPVPQLQPQNPSQQQPQEQVPLVQQQQFLGQQQPFPPQQPYPQPQPFPSQQPYLQLQPFPQPQLPYS*PQPFRPQQPYPQPQPQY	30	0	0	0	0	0	0	0	0	0	0	0	0	0	0	0	0	0	0	1	0	0	0	0	1	0	0	14	0	0	0	1	0	0	0	0	3	0	1	0	1	0	2	0	1
ClusterIJJGIE201BZK6O|MID-11;size=9;	J164	J	164	VRVPVPQLQPQNPSQQQPQEQVPLVQQQQFLGQQQPFPPQQPYPQPQPFPSQQPYLQLQPFPQPQLPYSQPQPFPPQQSYPQPQPQY	31	0	0	0	0	0	0	0	0	1	14	3	5	0	2	0	0	0	0	0	0	0	0	0	0	0	0	0	0	0	0	0	0	0	0	0	0	0	0	0	0	0	0	0	0
ClusterIJJGIE201DPLKW|MID-21;size=40;	J165	J	165	VRVPVPQLQPQNPSQQQPQEQVPLVQQQQFLGQQQPFPPQQPYPQPQPFPSQQPYLQLQPFPQPQLPYSQPQPFRPQQPYPQPQP*Y	52	0	0	0	0	0	0	0	0	0	0	0	0	0	0	0	0	0	0	32	0	0	3	0	0	0	1	10	0	2	0	2	0	0	0	1	0	0	0	0	0	0	0	0	0
ClusterIJJGIE201DL5CN|MID-34;size=11;	J166	J	166	VRVPVPQLQPQNPSQQQPQEQVPLVQQQQFLGQQQPFPPQQPYPQPQPFPSQQPYLQLQPFPQPQLPYSQPQPFRPQQPYPQPQPH	21	0	0	0	0	0	0	0	0	0	1	0	0	0	1	0	0	0	5	0	0	0	2	0	1	0	0	1	1	0	0	0	5	0	0	0	0	0	0	0	0	0	0	0	0
ClusterIJJGIE202HY0VA|MID-50;size=2;	J167	J	167	VRVPVPQLQPQNPSQQQPQEQVPLVQQQQFLGQQQPFPPQQPYPQPQPFPSQQPYLQLQPFPQPQLPYSQPQPFRPQQPYPQPQPRYSQPQPPFSQQQQQPPFTQQQQPP	51	0	0	0	0	0	0	0	0	0	0	0	0	3	12	5	3	6	0	0	0	0	0	0	0	0	0	0	0	0	0	0	0	0	0	0	0	0	0	0	0	0	0	0	0
ClusterIJJGIE201D09SA|MID-10;size=22;	J168	J	168	VRVPVPQLQPQNPSQQQPQEQVPLVQQQQFLGQQQPFPPQQPYPQPQPFPSQQPYLQLQPFPQPQLPYSQPQPFRQQQPYPQPQPQY	22	0	0	0	0	0	0	0	0	8	2	4	1	0	0	0	0	0	0	1	1	0	0	0	0	0	0	0	0	0	0	0	0	0	0	3	0	0	0	0	0	2	0	0	0
ClusterIJJGIE202I2VWM|MID-14;size=25;	J169	J	169	VRVPVPQLQPQNPSQQQPQEQVPLVQQQQFLGQQQPFPPQQPYPQPQPFPSQQPYLQLQPFPQPQLPYSQPRPFRQQQPYPQPQPQY	62	0	0	0	0	0	0	0	0	4	15	10	20	0	0	0	0	0	13	0	0	0	0	0	0	0	0	0	0	0	0	0	0	0	0	0	0	0	0	0	0	0	0	0	0
ClusterIJJGIE201DX3EY|MID-14;size=18;	J170	J	170	VRVPVPQLQPQNPSQQQPQEQVPLVQQQQFLGQQQPFPPQQPYPQPQPFPSQQPYLQLQPFPQPQLPYSXPQPFRPQQPYPQPQPQY	36	0	0	0	0	0	1	0	0	3	5	12	2	0	0	1	0	0	2	0	0	0	0	0	0	0	0	0	0	0	0	0	0	0	0	0	0	0	0	0	0	0	0	0	0
ClusterIJJGIE202I5M97|MID-50;size=2;	J171	J	171	VRVPVPQLQPQNPSQQQPQEQVPLVQQQQFLGQQQPFPPQQPYPQPQPFPSQQPYLQLQPFPQPQLSYSQPQPFRPQQPYPQPQPQYSQPQQPISQQQQPP	61	0	0	1	3	0	0	0	0	0	0	0	0	3	16	4	6	10	0	0	0	0	0	0	0	0	0	0	0	0	0	0	0	0	0	0	0	0	0	0	0	0	0	0	0
ClusterIJJGIE202JPEYL|MID-14;size=13;	J172	J	172	VRVPVPQLQPQNPSQQQPQEQVPLVQQQQFLGQQQPFPPQQPYPQPQPFPSQQPYLQLQPFPQPQPFLPQLPYPQPQPFPPQQSYPQPQPQY	27	0	0	0	0	0	0	0	0	0	6	1	4	2	2	1	0	0	0	0	0	0	0	0	0	0	0	0	0	0	0	0	0	0	0	0	0	0	0	0	0	0	0	0	0
ClusterIJJGIE201EIC08|MID-75;size=14;	J173	J	173	VRVPVPQLQPQNPSQQQPQEQVPLVQQQQFLGQQQPFPPQQPYPQPQPFPSQQPYLQLQPFPQPQPFLPQLPYPQPQSFPPQQPYPQQRPKY	23	0	0	1	0	0	0	0	0	1	3	4	1	0	5	0	0	0	3	0	0	0	0	0	0	0	0	0	0	0	0	0	0	0	0	0	0	0	0	0	0	0	0	0	0
ClusterIJJGIE202IZ3VV|MID-16;size=17;	J174	J	174	VRVPVPQLQPQNPSQQQPQEQVPLVQQQQFLGQQQPFPPQQPYPQPQPFPSQQPYLQLQPFPQPQPFPPQLPYPQPPPFSPQQPYPQPQPQY	33	0	0	0	0	0	0	0	0	0	0	0	0	5	8	5	0	3	0	0	0	0	0	0	0	0	0	0	0	0	0	0	0	0	0	0	0	0	0	0	0	0	0	0	0
ClusterIJJGIE202GXLUG|MID-03;size=20;	J175	J	175	VRVPVPQLQPQNPSQQQPQEQVPLVQQQQFLGQQQPFPPQQPYPQPQPFPSQQPYLQLQPFPQPQPFPPQQSYPQPQPQY	31	0	0	4	0	0	0	0	0	0	5	1	0	0	0	0	9	1	1	0	0	0	0	0	0	0	0	0	0	0	0	0	0	0	0	0	0	0	0	0	0	0	0	0	0
ClusterIJJGIE202GKR4O|MID-75;size=27;	J176	J	176	VRVPVPQLQPQNPSQQQPQEQVPLVQQQQFLGQQQPFPPQQPYPQPQPFPSQQPYMQLQPFPQPQLPYPQPQLPYPQPQPFRPQQSYPQPQPQY	37	0	2	0	7	0	0	3	4	0	0	0	0	0	0	0	0	0	0	0	0	0	0	0	0	0	0	0	0	0	0	0	0	0	0	0	0	0	0	0	0	0	0	0	0
ClusterIJJGIE202HRQ3P|MID-50;size=11;	J177	J	177	VRVPVPQLQPQNPSQQQPQEQVPLVQQQQFLGQQQPFPPQQPYPQPQPFPSQQPYPQPQPFLPQLPYPQPQPFPPQQSYPQPQPQY	25	0	1	0	0	1	0	0	0	3	5	6	0	1	0	0	0	0	0	0	0	0	0	0	0	0	0	0	0	0	0	0	0	0	0	0	0	0	0	0	0	0	0	0	0
ClusterIJJGIE201A1AEN|MID-20;size=12;	J178	J	178	VRVPVPQLQPQNPSQQQPQEQVPLVQQQQFLGQQQPFPPQQPYPQPQPFPSQQPYPQPQPFPPQQSYPQPQPQY	21	0	0	0	0	0	1	0	0	2	8	4	3	0	0	0	0	0	1	0	0	0	0	0	0	0	0	0	0	0	0	0	0	0	0	0	0	0	0	0	0	0	0	0	0
ClusterIJJGIE201AN3MU|MID-63;size=21;	J179	J	179	VRVPVPQLQPQNPSQQQPQEQVPLVQQQQFLGQQQPFPPQQPYPQPQPFPSQQSYLQLQPFPQPQLPYSQPQPFRPQQPYPQPQPQY	21	0	0	0	0	0	0	0	0	0	0	0	0	0	0	0	0	0	0	0	0	0	0	0	0	0	0	18	0	0	0	0	0	0	0	0	0	0	0	0	0	0	1	0	0
ClusterIJJGIE202HXV1Z|MID-52;size=22;	J180	J	180	VRVPVPQLQPQNPSQQQPQEQVPLVQQQQFLGQQQPFPPQQPYPQPQPRY	22	0	0	0	0	0	0	0	0	0	0	0	0	1	0	0	0	0	0	0	0	0	0	0	0	0	0	0	0	0	0	0	0	0	0	0	0	0	0	0	0	0	0	0	0
ClusterIJJGIE201B585B|MID-75;size=22;	J181	J	181	VRVPVPQLQPQNPSQQQPQEQVPLVQQQQFLGQQQPFPPQQPYPQQQPQY	22	0	1	0	3	0	1	0	0	1	1	4	3	3	0	0	0	0	1	0	0	0	0	0	0	0	0	0	0	0	0	0	0	0	0	0	0	0	0	0	0	0	0	0	0
ClusterIJJGIE202HSDSI|MID-06;size=28;	J182	J	182	VRVPVPQLQPQNPSQQQPQEQVPLVQQQQFLGQQQPFPPQQPYPQSQPQY	28	0	6	0	6	0	6	2	1	0	0	0	0	0	0	0	0	0	0	0	0	0	0	0	0	0	0	0	0	0	0	0	0	0	0	0	0	0	0	0	0	0	0	0	0
ClusterIJJGIE201BNH37|MID-20;size=27;	J183	J	183	VRVPVPQLQPQNPSQQQPQEQVPLVQQQQFLGQQQPFPPQQPYTQPQPQY	27	0	0	0	0	0	0	0	0	1	8	5	0	0	0	0	0	0	13	0	0	0	0	0	0	0	0	0	0	0	0	0	0	0	0	0	0	0	0	0	0	0	0	0	0
ClusterIJJGIE202F1Q4J|MID-10;size=56;	J184	J	184	VRVPVPQLQPQNPSQQQPQEQVPLVQQQQFLGQQQPFPPQQSYPQPQPQY	56	1	0	1	0	0	1	0	2	5	8	4	3	1	3	2	0	0	0	0	0	0	0	0	0	0	0	0	0	0	0	0	0	0	0	0	0	0	0	0	0	0	0	0	0
ClusterIJJGIE202I4P2N|MID-25;size=17;	J185	J	185	VRVPVPQLQPQNPSQQQPQEQVPLVQQQQFLGQQQPFPSQQPYLQLQPFPQPQLPYSQPQPFQPQQPYPQPQPQY	33	0	0	0	0	0	0	0	0	0	0	0	0	0	0	0	0	0	0	0	1	1	0	3	0	0	4	0	0	0	9	0	0	0	0	0	2	2	0	0	0	1	7	0	0
ClusterIJJGIE201D6MYU|MID-30;size=31;	J186	J	186	VRVPVPQLQPQNPSQQQPQEQVPLVQQQQFLGQQQPFPSQQPYLQLQPFPQPQLPYSQPQPFRPQQPYPQPQPQY	55	1	0	0	0	0	0	0	0	0	0	1	7	1	0	0	0	0	0	2	0	0	3	0	9	2	0	1	4	0	0	0	0	3	4	1	0	3	0	2	4	3	0	2	0
ClusterIJJGIE202I3SVQ|MID-52;size=21;	J187	J	187	VRVPVPQLQPQNPSQQQPQEQVPLVQQQQFLGQQQPFPTQQPYLQPQPFPSQQPYLQLQPFPQPQLPYSQPQPFRPQQPYPQPQPQY	21	0	0	0	0	0	0	0	0	0	0	0	0	1	8	2	0	0	0	0	0	0	0	0	0	0	0	0	0	0	0	0	0	0	0	0	0	0	0	0	0	0	0	0	0
ClusterIJJGIE201CHC6O|MID-10;size=12;	J188	J	188	VRVPVPQLQPQNPSQQQPQEQVPLVQQQQFLGQQQPFRPQQPYPQPQPFPSQQPYLQLQPFPQPQLPYSQPQPFRPQQPYPQPQPQY	23	0	0	0	0	0	0	0	0	7	3	1	0	0	0	0	0	0	0	0	0	0	0	1	0	3	0	0	0	1	0	4	0	0	1	1	0	0	0	0	0	0	0	0	0
ClusterIJJGIE201BO19W|MID-58;size=17;	J189	J	189	VRVPVPQLQPQNPSQQQPQEQVPLVQQQQFLGQQQQFPPQQPYPQPQPFPSQQPYLQLQPFSQPQLPYSQPQPFRPQQPYPQPQP*Y	27	0	0	5	0	0	3	0	0	0	0	0	0	2	0	2	0	0	0	0	0	0	0	0	0	0	0	0	0	0	0	0	0	0	0	0	0	0	0	0	0	0	0	0	0
ClusterIJJGIE201C5GSV|MID-16;size=15;	J190	J	190	VRVPVPQLQPQNPSQQQPQEQVPLVQQQQFLGQQQQHFPGQQQPFPPQQPYPQPQPFLPQLPYPQPQPFPPQQPYPQPQPQY	23	0	0	0	0	0	0	3	0	0	2	0	2	0	1	0	0	0	0	0	0	0	0	0	0	0	0	0	0	0	0	0	0	0	0	0	0	0	0	0	0	0	0	0	0
ClusterIJJGIE202IMIRU|MID-14;size=20;	J191	J	191	VRVPVPQLQPQNPSQQQPQEQVPLVQQQQFLGQQQQHFPGQQQPFPPQQPYPQPQPFLPQLPYSQPQPFRPQQPYPQPQPQY	39	0	2	0	0	0	0	0	2	2	7	1	16	0	0	0	0	0	7	0	0	0	0	0	0	0	0	0	0	0	0	0	0	0	0	0	0	0	0	0	0	0	0	0	0
ClusterIJJGIE201CW9EH|MID-53;size=23;	J192	J	192	VRVPVPQLQPQNPSQQQPQEQVPLVQQQQFLGQQQQHFPGQQQPFPPQQPYPQPQPFPSQQPLPQPQPFLPQLPYPQPQPFPPQQPYPQPQPQY	24	0	0	0	0	1	1	0	1	0	1	0	1	0	0	0	0	2	0	0	0	0	0	0	0	0	0	0	0	0	0	0	0	0	0	0	0	0	0	0	0	0	0	0	0
ClusterIJJGIE202JVQFY|MID-13;size=35;	J193	J	193	VRVPVPQLQPQNPSQQQPQEQVPLVQQQQFLGQQQQQFPGQQQPFPPQQPYPQPQPFLPQLPYPQPQPFPPQQPYPQPQPQY	47	0	0	0	0	1	0	0	1	0	2	8	7	0	1	0	0	0	0	0	0	0	0	0	0	0	0	0	0	0	0	0	0	0	0	0	0	0	0	0	0	0	0	0	0
ClusterIJJGIE202I4L2V|MID-57;size=39;	J194	J	194	VRVPVPQLQPQNPSQQQPQEQVPLVQQQQFLGQQQQQFPGQQQPFPPQQPYPQPQPFLPQLPYPQPQPFPPQQPYPQQQPQY	61	4	0	0	0	13	1	0	0	0	2	0	6	0	0	2	0	0	0	0	0	0	0	0	0	0	0	0	0	0	0	0	0	0	0	0	0	0	0	0	0	0	0	0	0
ClusterIJJGIE201DMQD8|MID-16;size=29;	J195	J	195	VRVPVPQLQPQNPSQQQPQEQVPLVQQQQFLGQQQQQFPGQQQPFPPQQPYPQPQPFLPQLPYPQPQPFPPQQSYPQPQPH	38	0	0	2	1	9	0	0	0	0	1	3	0	0	2	0	0	0	0	0	0	0	0	0	0	0	0	0	0	0	0	0	0	0	0	0	0	0	0	0	0	0	0	0	0
ClusterIJJGIE201BKPTB|MID-50;size=4;	J196	J	196	VRVPVPQLQPQNPSQQQPQEQVPLVQQQQFLGQQQQQFPGQQQPFPPQQPYPQPQPFLPQLPYPQPQPFPPQQSYPQPQPQYPQLPYSQPQPFRPQQPYPQPQPQY	31	0	1	4	0	2	0	1	0	2	0	4	0	0	0	0	0	0	1	0	0	0	0	0	0	0	0	0	0	0	0	0	0	0	0	0	0	0	0	0	0	0	0	0	0
ClusterIJJGIE202I63B2|MID-13;size=3;	J197	J	197	VRVPVPQLQPQNPSQQQPQEQVPLVQQQQFLGQQQQQFPGQQQPFPPQQPYPQPQPFLPQLPYPQPQPFPPQQSYPQPQPQYPQPQQPISQQQAQLQQQQQQQQPQY	24	0	0	0	0	3	0	0	1	0	3	5	2	0	0	0	0	0	0	0	0	0	0	0	0	0	0	0	0	0	0	0	0	0	0	0	0	0	0	0	0	0	0	0	0
ClusterIJJGIE202ICEN2|MID-53;size=4;	J198	J	198	VRVPVPQLQPQNPSQQQPQEQVPLVQQQQFLGQQQQQFPGQQQPFPPQQPYPQPQPFLPQLPYPQPQPFPPQQSYPQPQPQYPQPQQPISQQQQPPFSQQQQQPPFTQQQQPP	22	0	0	0	0	1	0	0	1	0	1	2	0	0	0	0	0	0	1	0	0	0	0	0	0	0	0	0	0	0	0	0	0	0	0	0	0	0	0	0	0	0	0	0	0
ClusterIJJGIE202HQHVO|MID-53;size=1;	J199	J	199	VRVPVPQLQPQNPSQQQPQEQVPLVQQQQFLGQQQQQFPGQQQPFPPQQPYPQPQPFLPQLPYPQPQPFPPQQSYPQPQPQYPQPQQPISQQQQPVLPQQPPFLQQQQPP	29	1	0	2	1	7	0	0	0	2	1	0	0	0	0	1	0	0	1	0	0	0	0	0	0	0	0	0	0	0	0	0	0	0	0	0	0	0	0	0	0	0	0	0	0
[truncated: 100 more rows]
[truncated: 58 more columns]

## Sheet: for Pivot
Ref	UPV	total count	MID-01	MID-02	MID-03	MID-04	MID-05	MID-06	MID-07	MID-08	MID-10	MID-11	MID-13	MID-14	MID-15	MID-16	MID-17	MID-18	MID-19	MID-20	MID-21	MID-22	MID-23	MID-24	MID-25	MID-26	MID-27	MID-28	MID-29	MID-30	MID-31	MID-32	MID-33	MID-34	MID-35	MID-36	MID-37	MID-38	MID-39	MID-40	MID-41	MID-42	MID-43	MID-44	MID-46	MID-47	MID-48	MID-49	MID-50
[truncated: 575 more rows]
[truncated: 55 more columns]

[truncated: 1 more sheets: Pivot sorted result]
